# Supplementary material for: Histo-molecular differentiation of renal cancer subtypes by mass spectrometry imaging and rapid proteome profiling of formalin-fixed paraffin-embedded tumor tissue sections
Source: Oncotarget. 2020 Nov 3;11(44):3998–4015. doi: 10.18632/oncotarget.27787 (PMC7646834; doi:10.18632/oncotarget.27787)
Supplement: Supplementary file 3 [file oncotarget-11-3998-s003.xlsx]

## Sheet: sig 70% indiv
note: names in the Sample column reffer to the names of the MS rawfiles ,which used non WHO abbreveations for the cancer types (OC=RO,ccRC=ccRCC, chRC=ChRCC)
sample	ccRC_336_A	ccRC_336_B	ccRC_336_C	ccRC_336_D	ccRC_336_E	ccRC_620_A	ccRC_620_B	ccRC_620_C	ccRC_620_D	ccRC_545_A	ccRC_545_B	ccRC_545_C	ccRC_545_D	ccRC_853_A	ccRC_853_B	ccRC_999_A	ccRC_999_B	ccRC_999_C	ccRC_999_D	ccRC_310_A	ccRC_310_B	ccRC_310_C	ccRC_310_D	ccRC_310_E	ccRC_073_A	ccRC_073_B	ccRC_073_C	ccRC_073_D	ccRC_370_A	ccRC_370_B	ccRC_370_C	ccRC_370_D	ccRC_797_A	ccRC_797_B	ccRC_797_C	ccRC_797_D	ccRC_427_A	ccRC_427_B	ccRC_427_C	ccRC_427_D	ccRC_427_E	ccRC_930_A	ccRC_930_B	ccRC_930_C	ccRC_601_A	ccRC_601_B	ccRC_601_C	ccRC_601_D	ccRC_601_E
cancer type	ccRCC	ccRCC	ccRCC	ccRCC	ccRCC	ccRCC	ccRCC	ccRCC	ccRCC	ccRCC	ccRCC	ccRCC	ccRCC	ccRCC	ccRCC	ccRCC	ccRCC	ccRCC	ccRCC	ccRCC	ccRCC	ccRCC	ccRCC	ccRCC	ccRCC	ccRCC	ccRCC	ccRCC	ccRCC	ccRCC	ccRCC	ccRCC	ccRCC	ccRCC	ccRCC	ccRCC	ccRCC	ccRCC	ccRCC	ccRCC	ccRCC	ccRCC	ccRCC	ccRCC	ccRCC	ccRCC	ccRCC	ccRCC	ccRCC
	26.0547	24.2982	25.2718	26.0802	25.3844	27.3745	26.8496	28.0369	28.1179	25.5039	25.5124	25.3641	25.5298	26.3625	26.1351	28.1746	27.9054	27.4565	27.7432	25.435	25.4675	25.7739	24.5244	23.1506	24.5635	24.1928	23.4844	23.8979	24.9177	24.2616	24.2273	23.7206	23.5451	23.9368	21.7894	24.3766	23.9761	24.6943	24.4667	23.4595	24.2736	22.4295	26.5178	25.2761	27.329	27.5226	25.1798	26.0392	24.8444
	23.9651	21.0954	22.3468	23.8145	23.9365	23.7045	20.4086	19.2564	19.5223	24.7103	21.9689	24.5916	21.844	21.4238	24.1545	19.2894	21.3221	19.9424	22.67	23.8066	25.7348	25.7366	24.6487	24.2768	24.6272	25.3446	25.3924	25.3559	23.9904	24.5747	21.8744	23.0268	23.7309	21.5508	21.8877	19.606	25.6237	25.5105	25.5539	25.856	25.8872	23.718	21.4318	22.7711	25.1511	25.0143	20.5292	24.6073	21.3855
	25.5873	25.5468	25.6767	25.4363	25.2317	25.8708	25.8783	24.4105	24.9522	25.4597	25.4208	24.4622	25.16	25.5927	25.2366	24.6784	24.7182	25.1434	24.9175	24.8488	25.6483	25.4776	25.7554	25.1648	25.4678	25.8291	25.2387	25.3252	25.6419	25.3259	24.2649	25.8415	23.0979	22.5123	21.1105	21.5857	25.6478	23.8999	24.8211	25.4283	25.6273	21.7249	24.5958	24.8413	25.6331	25.741	25.7458	25.2942	25.7585
	26.0223	25.6722	26.7837	25.8791	25.9308	21.4178	21.5061	19.6735	20.4381	26.7013	26.8703	26.7735	26.9749	25.9285	24.6375	21.1907	21.2643	20.8112	20.7397	24.326	26.1739	26.1691	26.2572	25.9926	26.6126	26.6773	27.0979	26.9234	26.5185	25.939	25.4275	26.0418	21.9465	20.5837	20.7969	19.5253	22.5554	22.8771	22.1403	23.0093	21.4825	25.0411	25.565	25.8205	23.6428	23.9457	24.0963	22.4418	22.5875
	23.4571	26.0613	24.9625	24.3647	25.178	20.8823	20.3651	20.0139	22.2475	24.7331	24.8481	24.7072	24.8283	24.1214	23.3367	21.0396	20.0611	21.1521	20.6605	23.9198	24.9066	24.3641	24.734	23.3676	23.9911	24.2767	24.2631	24.3758	24.0876	23.0007	21.5877	24.074	21.9815	21.0124	20.2772	21.2833	24.2785	24.4888	24.3708	24.6163	24.1017	24.0363	23.3113	24.1095	25.3937	24.8582	24.3305	25.017	24.6314
	25.4685	25.4861	25.6658	25.5738	25.6277	21.0942	20.2339	19.7081	20.4022	25.4506	25.4521	25.5399	25.4322	25.3488	25.779	23.1745	23.2891	23.5503	23.4241	26.1489	25.3783	25.4781	25.9688	25.677	24.9014	25.0766	25.2888	24.7464	24.9941	25.3983	25.2522	25.6252	25.7359	21.9099	21.347	20.822	25.1681	24.7064	25.019	25.1538	24.7578	25.0015	26.4159	26.21	25.4279	24.5914	25.3875	25.1385	25.171
	23.7286	23.2278	22.9877	23.3358	23.4395	21.3645	22.6827	20.0111	21.2034	23.4136	23.5857	23.4246	23.6379	22.4612	23.3819	22.4804	20.0502	20.2268	21.5458	23.2037	23.237	23.7822	23.8825	23.3805	23.7252	24.1181	23.7766	23.8972	23.6436	23.4167	22.8962	23.4507	21.7754	19.9358	22.2297	21.1244	24.143	24.2626	24.0008	24.2903	24.2436	23.3384	23.042	23.0224	23.5717	23.4619	22.7286	23.196	23.0185
	27.5769	27.0403	27.606	27.5866	27.4558	20.9889	20.5373	19.8308	20.6087	27.4248	27.8434	27.4452	27.8344	26.4661	27.2757	20.9178	22.3205	20.7167	20.4944	26.8812	27.3512	27.4518	27.4728	27.0513	27.6391	27.5887	27.6512	27.7841	27.3107	27.1856	27.3057	27.0972	24.3028	19.8469	20.7078	22.1689	21.7264	21.3365	22.2109	21.5559	22.1974	26.1538	28.0227	27.9387	24.895	25.3917	24.2099	24.8935	25.2296
	23.5453	24.1039	24.3756	23.426	23.9404	20.3503	23.7599	20.3438	21.468	24.4125	24.3367	24.3611	24.3544	23.8606	23.3731	20.1094	23.0951	19.2651	19.9749	23.4063	24.1021	24.2804	24.4857	24.138	24.0201	23.8412	24.1604	23.7435	24.3677	23.7219	24.4037	24.4323	23.4633	21.1322	20.9658	19.6842	23.3244	23.1879	23.0867	23.3385	23.6589	21.8597	23.5988	24.3177	22.9808	23.3192	23.0693	23.1179	23.2584
	21.5177	21.4753	21.9625	22.0707	22.0637	20.8929	20.9217	19.4342	19.4658	22.1877	22.2964	22.1546	21.9495	21.5606	21.9102	21.4806	21.3939	19.2992	20.8983	20.753	22.0858	22.0874	22.1476	21.8574	22.1114	22.2101	22.7983	21.8965	22.5446	21.9104	21.879	22.3221	20.855	21.2197	21.0945	21.3927	23.4509	21.1832	22.6852	22.4439	21.8637	22.0305	21.7659	21.9306	21.7287	21.6105	21.138	21.4156	21.6708
	25.8437	25.6737	26.581	25.6488	26.0745	21.1415	22.736	20.1867	21.5967	24.4181	24.9729	25.2235	25.2037	20.6955	24.1657	20.2505	20.587	21.311	21.7899	24.5453	26.4993	26.1917	21.1109	24.1688	26.1115	25.9557	26.1705	26.4133	24.9108	25.164	24.5291	25.4474	21.0831	22.2002	20.0698	21.3774	23.4363	23.5386	23.1688	21.1256	23.3258	20.8764	23.4109	23.4555	25.3061	25.7687	25.3779	25.589	25.6509
	22.0337	21.6085	22.1538	21.6553	21.8391	22.3449	20.7921	21.2008	19.4873	22.8007	22.7584	21.3449	21.7118	22.7906	22.3326	19.4201	19.6807	21.9713	20.5149	21.6808	21.0135	21.4342	21.76	21.7601	22.7807	21.4533	23.0264	22.2031	22.2939	22.3124	20.3137	22.7041	22.6493	21.8443	21.3129	20.2915	23.0766	21.6009	22.8906	21.755	23.2728	22.2716	21.0919	22.0287	21.0871	21.6272	23.3652	22.6732	23.1931
	24.5425	24.7352	25.2886	24.3022	24.8579	22.4041	21.0291	21.7936	21.3068	23.8308	24.357	23.7615	23.7002	23.6783	24.0304	20.7278	20.6156	19.3058	21.4544	23.7587	25.2757	25.5313	25.8583	24.2516	23.7383	24.5905	23.8382	23.9191	24.0367	25.055	24.1752	24.7794	22.537	21.5031	21.8492	19.7585	23.2792	23.7625	22.6857	23.2618	23.4576	24.0488	23.3846	23.5401	23.7742	23.378	23.9512	23.8547	24.0038
	22.3559	23.2278	22.4973	22.2568	22.5715	21.1638	20.8757	20.8416	21.8282	23.5341	23.2336	23.3943	23.1504	21.8482	23.3399	19.8503	20.3877	20.2078	20.0878	23.0454	23.4911	23.1441	23.1008	23.1095	23.322	23.6184	23.0856	23.1269	24.1243	23.784	23.7012	23.5254	23.885	20.6831	20.6224	20.683	21.5943	23.1234	23.1402	22.9014	23.1942	21.2366	22.9998	23.133	22.8835	22.9553	22.616	22.5469	22.5971
	23.6064	24.11	23.4916	23.2718	23.5077	24.6863	25.2993	23.4242	23.4184	23.2928	23.1574	23.0169	22.9519	22.8938	22.4099	23.4176	23.2454	23.8361	23.9097	23.5197	23.2253	23.701	23.4595	23.7903	23.1023	23.0415	23.5099	22.8506	23.2192	23.3972	23.0456	23.451	21.7496	22.0732	21.9144	20.6896	23.3101	22.6581	23.1011	24.0321	23.9281	23.2723	23.503	23.6494	22.8962	22.9363	23.265	22.5531	23.335
	25.2953	25.4413	25.6839	25.1923	25.3935	24.0257	24.2105	20.5834	20.0513	25.8832	25.8341	25.6827	25.6553	25.0899	24.8444	23.4784	24.2259	24.3473	24.0655	24.92	25.2413	25.051	25.1094	25.2407	25.4112	25.3569	25.5768	25.5854	25.5113	25.5721	25.3205	25.4869	24.9731	20.7392	21.1366	21.2318	24.5422	24.9896	24.8132	24.7836	25.0167	25.2512	25.5719	25.8085	24.5249	24.8424	24.2864	24.3564	24.1528
	27.5303	27.4051	27.6202	27.1867	27.3121	24.9058	23.3951	22.3847	22.3383	27.1878	27.157	27.0789	27.0299	27.9185	27.6767	23.5142	24.9702	24.04	25.4081	27.2618	27.5234	27.5103	27.5248	27.3989	27.3567	27.2254	27.2585	27.1446	27.6763	27.6982	27.4553	27.795	25.8771	24.0228	24.6175	23.6108	26.1801	26.2765	25.6998	26.1486	26.533	25.5851	26.6197	26.4774	28.1965	28.1073	29.0038	29.0341	29.195
	23.4725	23.3801	24.7883	23.5909	23.6838	25.062	23.5513	19.0832	22.1491	23.4727	23.4722	23.4643	23.2859	23.357	23.7914	22.89	23.1537	21.903	21.0834	22.927	23.4347	23.4306	23.3012	22.9495	23.9365	24.2269	24.6807	25.1035	25.1608	24.1831	23.5737	23.6068	23.0856	19.5225	21.4953	24.3221	26.0688	25.7425	26.0802	25.9388	25.6259	23.2221	23.3577	23.7721	25.5962	25.087	23.8385	23.5209	23.8128
	23.8328	23.769	23.718	23.6021	23.6297	23.8179	24.2869	20.546	21.2909	23.2998	23.3317	23.1479	22.8178	22.5701	22.1781	23.1378	23.0114	22.7145	22.8751	23.544	24.2989	24.3692	22.0311	23.7306	21.4864	23.9229	23.9979	23.5914	24.2654	22.2226	23.6089	23.0582	24.5504	21.3806	22.3324	20.2104	25.6226	25.5542	25.3765	25.6054	21.1304	21.4982	23.853	23.9819	21.9139	23.0675	23.1862	22.4165	23.4656
	23.0048	21.5447	22.8248	22.972	22.1529	22.2278	22.6435	20.8227	21.903	22.87	22.2687	20.9263	21.0262	22.3009	22.0282	21.8631	22.2075	22.2876	20.5058	20.3778	21.9843	21.0312	22.2667	21.4273	23.5011	23.4655	24.5561	24.2314	24.0522	21.9154	21.7215	23.4584	21.6644	20.938	20.8522	21.9091	23.362	22.5487	21.2659	22.0902	21.6761	21.359	21.6167	21.5069	22.6813	21.0184	22.7035	22.3653	21.5495
	23.0502	23.4643	23.9566	23.2403	23.4287	22.7146	23.3838	23.0835	23.0207	23.392	23.3606	23.2288	23.5295	23.0845	22.9963	22.1911	22.3137	22.1984	22.2025	22.7205	23.5249	23.3762	23.5607	23.1564	23.539	23.6276	23.7431	23.5874	23.9883	23.1057	23.3204	23.7767	22.4451	23.6055	21.4978	21.5181	23.5805	23.2469	23.443	23.7627	23.7977	22.6331	20.1682	22.4852	23.014	23.4364	23.8535	23.5193	23.297
	24.054	24.3471	25.8776	24.0744	24.4914	22.0046	20.3858	20.7003	20.7276	24.5758	24.3018	24.4561	24.0707	23.2085	24.6021	19.4942	23.9623	20.7597	20.4641	22.6896	23.8689	24.0109	24.0576	21.6696	25.0385	24.3766	25.2155	25.5942	25.481	24.1305	23.6562	24.2264	21.9448	21.6116	22.3796	20.6866	25.4921	25.8125	25.7266	25.3489	25.3511	21.2677	21.9688	23.4294	24.5651	24.8628	22.6118	23.1861	23.5093
	29.1013	29.4466	29.2939	29.248	29.2707	25.6831	25.4313	25.156	24.893	28.1928	28.1317	27.971	27.8511	27.8894	27.4871	26.3481	26.0826	26.4353	26.6812	26.8838	28.9907	28.9317	28.5464	27.7523	28.5023	28.4693	28.6505	28.6412	28.1591	28.258	28.0256	28.643	26.6278	22.3769	23.59	22.0158	29.7392	29.6067	29.4807	29.6381	29.23	27.4964	26.6718	27.0163	28.2224	28.3132	29.2951	28.9394	29.3133
	28.1829	28.6508	28.7761	29.1047	28.8563	22.0956	22.9378	23.5849	23.379	27.6108	27.8174	27.2953	27.2731	27.2208	27.2089	20.9185	22.2291	21.0681	21.1679	26.299	27.8034	27.5017	27.3376	27.9158	28.035	26.7852	27.9243	28.1707	27.8783	27.4071	27.6942	27.5705	24.9088	23.6835	22.8343	19.6988	26.856	26.9464	27.4569	26.7305	26.7822	28.8519	27.3779	27.5054	26.9673	27.2026	27.2905	27.3192	27.5042
	25.6983	25.1212	26.3908	25.7155	25.8808	23.778	20.7364	21.36	20.8249	24.5576	23.4891	24.5966	23.9885	21.1073	25.2819	21.6811	23.1395	22.6334	22.6549	22.1944	24.7683	23.7779	24.0428	22.0946	24.6557	25.5421	25.3329	25.7358	24.3402	25.0587	23.2664	25.122	23.6844	21.8827	21.6672	21.5368	26.6648	26.442	26.5344	26.5567	26.3223	25.3973	24.1078	25.2878	26.0276	26.1331	24.4394	23.5811	24.0233
	25.9077	25.8882	26.1754	25.8927	25.6579	24.3874	23.6586	25.0098	20.5552	25.0604	25.1517	25.2327	25.1106	25.4833	25.3783	24.8197	25.0825	24.6639	24.8817	25.5161	25.8733	26.0409	26.0418	25.6789	25.9766	26.1021	25.956	25.6625	26.0331	26.0068	25.5157	26.0222	26.1008	20.4354	21.6251	22.9517	26.9936	27.0913	26.9596	26.8569	26.6653	25.6343	25.6735	25.7555	26.648	25.9218	25.2187	26.131	25.991
	23.0365	22.2731	24.609	21.7758	20.9529	23.8137	24.7195	20.9311	23.52	22.0972	21.0271	24.5005	22.3969	20.8865	24.9807	23.2196	22.8048	22.6197	22.2543	22.8922	24.7536	21.6677	23.3217	21.6644	23.4296	21.4807	22.3691	22.154	24.7948	21.0054	21.6958	23.8971	22.2033	20.6675	20.4059	20.5768	24.3563	23.3602	23.6664	24.3537	20.7603	24.8022	21.3814	20.98	23.0505	20.9645	22.4818	21.723	21.4946
	26.2221	25.9611	25.6034	25.9498	25.6602	27.8234	28.1754	28.4477	28.0064	25.4653	25.7108	25.828	25.9284	25.7241	25.2839	28.616	29.0317	28.586	28.9562	24.7681	24.0897	23.7891	24.1351	24.2797	25.0548	25.1355	24.6874	24.1987	25.1997	26.0127	24.2066	24.9225	25.7479	26.437	25.0202	26.8746	26.4505	26.6235	26.4639	25.6755	26.115	23.4634	25.1068	24.7165	26.3984	26.6421	26.3258	25.7733	26.2707
	23.1493	23.8303	24.0112	25.2938	23.8374	19.8664	23.6638	26.4839	21.6424	22.0485	22.0533	23.0397	22.5605	21.9555	22.1291	20.6088	24.4986	20.443	21.7708	21.0208	23.2448	24.3524	22.179	22.3176	23.9297	23.7933	23.8365	22.082	23.3962	22.2232	22.9825	22.3814	22.1547	21.0328	21.3562	23.1961	24.9877	25.5481	25.1649	24.6782	24.6261	22.3962	22.9592	22.9171	23.2693	23.1449	23.3273	22.8892	22.5374
	30.82	30.5028	31.1178	30.7833	30.9109	28.8505	29.3994	28.4018	28.5071	30.2291	30.1995	29.9814	29.915	29.9314	29.4775	28.8082	28.7041	28.6719	28.7798	28.9706	30.4728	30.5278	30.457	30.1176	30.6896	30.4862	30.4852	30.6537	30.5054	30.2725	29.9509	30.4649	28.6837	26.2566	25.8611	26.5397	29.5666	29.5109	30.3479	30.5264	30.226	29.1499	28.6564	28.9418	30.4857	30.3133	31.1158	31.0062	31.0092
	27.7312	27.2189	26.8307	27.0896	25.9484	27.8332	28.4107	29.3554	29.0208	24.0339	24.8316	24.7075	25.6593	28.6084	27.9317	30.7173	30.2949	29.698	29.7081	25.9242	25.3948	23.0964	22.352	23.5868	25.2498	20.7192	24.6905	22.8047	21.9138	22.3153	22.0961	21.6016	25.7989	21.0448	23.2778	21.4792	29.0914	29.1253	29.3985	28.2115	28.8977	26.6239	27.2423	26.3729	29.6047	29.7683	29.9326	29.5903	29.3956
	24.774	23.9117	22.3223	23.1032	22.9242	29.6183	30.5474	31.2293	31.6509	24.8232	25.1292	24.1761	25.5189	25.0721	24.8214	29.9228	29.5575	29.3068	29.2922	25.883	23.2139	23.2012	22.6496	20.7901	21.8647	20.1857	23.1315	20.252	24.5394	23.6091	21.6493	22.8484	24.1554	29.3174	28.8181	30.5315	23.2778	23.7132	19.7777	20.5569	22.3645	23.1936	23.2985	24.2051	25.5206	25.3063	24.8107	25.7991	24.9041
	26.2521	25.0023	24.9571	26.423	25.5394	24.6584	25.2283	26.4102	26.254	24.4865	24.2933	24.6483	24.9771	25.9638	25.3446	26.5525	26.5405	25.8561	25.8091	24.0434	23.9027	23.7669	23.5128	23.6508	24.0255	23.8815	23.4843	23.4782	25.3356	25.9845	24.7976	24.399	25.6425	25.014	25.5135	26.0723	23.6785	23.9419	25.049	24.5796	25.034	24.4554	23.8932	23.1135	25.9467	25.9891	26.1584	25.8743	25.6222
	25.6023	25.4897	26.0932	24.8484	24.865	24.7408	24.9584	24.5386	25.9885	24.9892	24.4808	24.5635	24.4754	25.8654	25.9948	22.989	22.022	20.7139	21.3054	24.2343	26.0406	25.5509	25.2289	26.32	26.5005	26.3445	26.679	26.3949	25.9781	25.5978	25.9361	25.8419	22.238	24.2608	24.5945	20.7769	23.2798	22.316	23.4882	23.6023	23.0455	26.9203	26.1624	26.9813	25.7008	25.1835	26.1394	25.5187	25.6709
	26.3522	24.1189	25.606	26.2607	25.5436	26.7528	26.5255	27.5438	27.5499	26.3873	26.4823	26.7233	27.1022	26.2097	26.1294	26.4686	26.167	25.7891	26.3339	24.1387	25.1461	24.6379	24.9059	24.4176	26.0597	25.8395	25.9179	25.379	26.3854	26.6853	25.9757	25.406	25.054	25.491	27.0256	26.8551	23.9921	23.4973	24.4889	24.0632	23.1624	26.2948	25.717	25.4174	26.6733	26.0679	26.0134	25.9458	25.1539
	30.2854	29.3026	28.9478	30.2689	29.7024	29.2494	29.6226	29.939	29.9242	28.5436	28.6116	28.9032	29.4324	29.5974	29.3593	31.4411	31.3746	31.2289	31.2215	28.7616	28.2807	28.8508	28.6436	28.8206	28.7055	28.4843	27.9647	27.0959	29.5022	30.1178	29.45	29.1668	26.9166	27.215	27.9048	28.2033	28.2283	28.1458	28.7998	27.9828	28.5391	28.2768	28.1507	27.5336	30.3249	30.3155	30.3942	30.2035	30.0614
	25.9565	24.8753	24.4608	25.8523	25.0136	28.3244	27.9087	27.2882	27.1758	24.3143	24.1393	24.7654	25.367	26.1024	25.5567	28.5905	28.8767	28.8294	28.966	25.2432	24.2405	24.7828	23.8476	24.4646	24.7777	24.6059	23.2107	23.2486	26.244	26.9974	25.8541	25.8643	25.4391	21.1203	26.0619	25.5599	25.0105	24.4679	25.4986	23.278	24.9792	24.4432	25.3887	24.2037	27.0216	27.1659	27.5558	27.1371	26.8994
	25.77	25.2933	25.1025	25.1937	24.6784	27.3432	27.6434	29.0326	28.9037	24.2933	25.1212	24.9838	24.9464	26.8484	26.1025	27.2782	27.177	26.0645	26.5488	26.2742	25.5626	25.4635	25.5555	25.7012	25.9308	25.432	25.4519	25.2344	26.9954	26.5684	25.523	26.3082	26.6926	26.2965	25.8911	26.482	25.623	26.1462	26.5245	25.2867	25.4937	24.3786	25.0274	22.6198	26.5869	26.0605	26.6938	26.4669	26.5251
	28.278	27.7025	27.3087	28.0422	27.4322	28.4773	28.856	29.4869	29.0987	28.0818	27.8891	27.6262	27.7932	28.8369	28.4754	29.2506	29.1124	28.7122	28.9014	28.2814	27.1975	27.4901	27.2625	27.2393	27.2809	27.1628	26.6747	26.641	27.5769	27.6164	27.0077	26.8212	28.3396	28.1637	27.8432	28.8686	27.9162	28.0314	27.5827	27.1281	27.5568	28.3629	28.1809	27.934	28.972	28.8692	28.4424	28.5233	28.3954
	28.9757	28.1183	28.1382	29.0087	28.2474	30.5007	30.8932	31.4554	31.1308	28.5317	28.3921	28.2322	28.1817	29.997	30.0083	30.75	30.6199	30.2269	30.2867	29.7671	28.7661	28.9967	28.9281	28.7944	29.3869	29.3717	28.5667	28.6235	29.1234	29.488	28.5129	28.0831	29.1296	27.9249	26.9367	28.9567	29.0744	29.0968	28.8435	28.1439	28.3944	28.8586	29.2465	28.818	30.7811	30.1872	29.4734	30.1908	30.0093
	29.4357	28.78	28.6512	29.4188	28.6701	30.826	31.1031	31.9089	31.6449	29.2342	29.2206	29.1862	29.3974	30.1185	29.9912	30.9992	30.7874	30.6041	30.5688	30.0784	29.2422	29.4354	28.9299	28.978	29.9642	29.6906	29.3034	29.0753	29.197	29.5885	28.5852	28.6969	29.8447	29.8322	30.2398	30.7355	29.5138	29.7452	29.3604	28.6599	29.2362	29.6271	29.7629	29.2742	30.6184	30.3498	30.6196	30.5052	30.1505
	28.2859	27.4255	27.3803	28.0282	27.2253	29.6564	29.9671	30.7777	30.5452	27.2814	27.1583	26.8943	27.4131	30.0969	29.601	30.7301	30.6203	29.9803	30.1599	28.4739	27.6333	27.7227	27.5251	27.5527	26.7451	26.9025	26.6274	26.3354	28.3037	28.6269	27.8844	27.5725	29.194	29.2617	29.3485	29.8688	27.5287	27.5674	27.8431	26.7995	27.3526	28.7727	28.6365	28.162	29.9512	30.0284	30.0421	29.8177	29.5983
	30.7638	30.5752	28.8077	31.0443	31.5962	30.6543	27.433	25.7945	26.2002	31.5756	31.4999	31.6681	31.7431	32.2694	31.9047	28.5962	28.3933	29.0099	29.595	32.2996	31.1489	31.5839	31.1396	31.457	31.6132	30.5159	29.1234	30.1977	29.7839	31.3078	32.4942	30.2361	33.4048	29.5305	30.1881	29.6291	28.1575	27.4903	26.9703	26.7505	28.9908	32.3693	31.8535	31.4703	30.5069	31.4674	31.5812	31.6913	31.5737
	29.8944	30.6324	30.2336	29.7345	29.9577	29.3293	29.1769	26.3689	26.096	29.2787	29.2373	29.4271	29.2909	27.1502	27.4253	28.5422	29.3167	27.1846	26.5792	27.2116	29.5303	29.9355	29.3721	28.5821	29.3966	29.0006	29.7031	29.7364	29.8522	29.8029	29.0269	29.7864	27.1847	20.2639	21.7519	21.9556	29.8323	30.4875	30.8911	30.4807	30.0696	27.9338	26.7257	26.6626	29.2839	29.3932	28.9395	28.6859	28.5931
	29.7234	28.516	28.2419	29.5175	28.7485	30.1728	31.0394	32.0176	32.1787	30.2224	30.0561	29.9073	30.3988	30.7275	30.489	30.5081	30.1921	29.7373	29.4402	29.8865	29.5389	29.7868	29.6452	29.6533	29.1698	28.7205	28.4994	28.2289	29.1529	29.2725	28.73	28.5148	29.9178	30.6772	30.5387	31.2134	25.9804	26.2498	28.8552	27.4106	28.0857	29.0631	29.0857	28.5314	29.5693	29.7839	29.8532	29.5496	29.458
	23.8819	22.1283	22.8821	23.5047	22.0469	27.4054	27.5183	30.7376	30.452	23.3881	23.4991	24.031	23.7622	23.666	26.2209	27.4286	27.4974	26.3922	25.6432	24.4665	22.356	22.8706	24.9627	24.163	23.9113	21.6764	21.135	22.7311	23.4473	24.2343	23.9817	23.6259	22.569	28.4565	28.4968	29.9133	22.6918	22.3822	24.0638	22.9393	23.1724	26.3644	25.2109	23.8047	24.2337	25.2473	25.5976	26.0283	25.4339
	27.792	27.2132	26.8853	26.9127	26.5603	32.6978	32.2767	33.3608	31.6245	25.2226	23.6556	24.3947	24.4133	28.5902	27.9715	33.5522	33.5184	33.8458	33.1782	28.6132	27.5507	27.391	26.8757	27.3388	26.7956	25.716	26.5365	25.7881	27.5876	26.9863	25.7725	26.4117	27.6951	32.526	32.1397	32.2964	30.1923	30.1558	27.9515	27.8038	28.3184	28.8059	29.4711	29.0145	29.0918	29.2044	29.4812	30.8364	29.9459
	26.9048	26.5052	26.3865	26.8612	25.8541	34.0831	34.5546	35.1689	34.0844	25.3195	24.5164	23.9308	23.3677	29.4492	27.5981	34.2024	33.9772	34.1358	33.8503	28.5183	27.237	26.8593	26.3005	25.9987	26.5607	25.851	26.4868	25.9951	26.9932	26.1027	25.6065	25.6439	28.1045	34.2586	33.8878	34.4792	31.7539	31.2598	28.5093	28.6924	28.6367	29.376	29.7378	29.3021	28.784	28.3491	29.9014	31.4704	30.2965
	25.918	25.1938	25.0845	25.4123	24.8517	31.5944	31.6666	32.478	31.7405	22.5857	21.9141	21.5173	21.9402	26.7393	24.9435	32.136	32.3319	32.3225	32.1705	26.1457	24.8841	20.3462	22.3995	23.0383	22.9852	21.614	21.9574	21.4109	22.8022	22.1318	22.4501	22.4572	25.3426	31.4536	30.2203	32.3902	29.6517	29.306	26.1943	26.3516	26.1688	26.3081	28.2768	26.7297	26.757	26.1943	25.9977	29.5216	27.5207
	27.8816	27.7566	27.5649	27.898	27.8885	31.6346	31.4153	29.9709	28.8792	28.1353	28.0772	28.1547	28.1442	30.4033	29.3531	31.1068	31.0585	31.3917	31.8103	29.7098	28.1364	28.2658	28.8031	28.7901	26.9307	26.2954	26.8482	26.2695	27.7332	28.3127	28.2959	27.6889	29.6091	30.3041	30.2319	30.5997	30.0567	31.1432	30.0865	29.6608	28.2626	28.3853	29.0612	28.5168	28.969	28.2286	29.2664	29.7587	29.3318
	27.6597	26.9889	26.6468	27.6979	27.3872	28.0553	27.6882	28.0229	27.6923	27.1711	27.266	27.3353	27.9195	26.2681	25.8656	28.567	28.4439	28.4173	28.6242	27.1548	26.1797	26.231	26.3309	26.4525	25.0235	26.1232	26.1721	24.097	27.0783	27.3173	26.7614	26.7948	26.3928	26.1626	26.8147	27.3334	25.7893	26.6626	26.1181	24.923	25.9393	26.9866	27.1535	26.8482	27.5888	27.5129	27.8138	27.4661	27.0348
	28.938	27.9066	27.7551	28.6899	28.1688	28.235	28.6962	29.3316	28.7556	29.2022	29.1351	29.2356	29.6764	29.0861	28.637	28.8679	28.8372	28.5354	28.5463	28.5875	28.0043	28.4501	28.2368	28.3126	28.1207	28.2583	27.5301	26.8326	28.6296	29.235	28.424	28.3755	28.0591	27.527	27.8902	28.0849	26.847	26.8992	27.3894	26.2452	26.5382	28.262	28.3592	27.9302	28.7495	28.7357	29.2211	28.8899	28.8405
	27.1462	25.7146	26.1107	27.3392	26.7212	24.9433	25.4528	26.5965	26.771	26.6123	26.6351	26.9974	27.2502	26.2996	25.9099	27.92	27.8503	27.4981	27.6563	25.8159	25.8087	26.2549	26.3908	26.0728	25.517	25.6495	24.9565	24.3782	24.7511	24.976	24.7188	24.7535	24.8214	25.4279	25.2591	26.0592	25.6934	25.714	25.769	25.2554	25.7406	26.3268	26.1476	25.6314	27.1101	26.5751	26.3928	26.2898	26.3318
	25.6944	24.4116	23.5097	25.5292	25.218	30.4845	31.1215	31.7355	32.1993	25.4296	25.6703	25.7036	26.0221	26.7766	26.6494	30.2575	30.2657	30.0761	29.4602	26.6994	25.4934	25.8956	25.9282	25.8984	23.647	24.0329	23.2358	21.9564	25.4549	26.2216	25.2895	24.7217	25.9462	29.6548	29.9205	30.9597	25.7033	25.3363	23.8397	24.3309	24.5309	26.936	26.33	25.6673	26.1326	26.3574	26.1204	26.9817	26.4101
	24.2509	24.0599	24.7918	24.0099	23.565	26.525	26.5433	26.9232	25.9205	25.4202	25.1553	24.8569	24.3111	25.1589	25.4078	25.8546	25.8489	26.6925	26.6923	24.2434	23.9223	24.4315	25.3989	26.3093	25.1959	25.4326	25.3943	25.3276	26.1577	25.8055	25.6844	25.7253	21.9373	28.9992	28.4635	28.044	24.7891	24.8672	24.6955	24.8992	24.8869	27.4671	26.6707	27.5659	25.7515	24.5487	23.2336	23.0597	22.877
	28.384	28.6012	28.3719	28.3147	28.2281	27.2768	27.179	25.8964	25.739	28.8514	28.6248	28.4341	28.3842	28.168	28.0004	26.6122	26.8523	27.2656	27.2122	27.1902	28.2269	28.2575	27.9771	27.9027	28.2232	28.4005	28.4652	28.4622	28.1325	28.0727	27.9726	28.2632	27.1734	25.0464	24.421	23.5242	29.0125	28.8847	28.9218	28.9998	29.1017	28.8415	28.6023	28.5434	27.9807	28.2504	28.7486	28.4166	28.484
	28.2692	28.3354	28.2864	27.9884	28.2181	27.9195	27.7065	27.3104	27.4433	27.4143	27.3532	27.0366	27.1561	27.0621	26.902	27.1863	27.2755	27.9271	27.6765	26.7754	26.0093	25.9394	26.493	26.7221	27.6013	26.6348	27.5558	27.3601	25.5487	25.7422	24.7717	24.5329	26.8935	20.4589	23.7401	24.3689	27.0584	27.3157	26.5839	26.597	26.7064	27.1421	27.2823	27.4151	25.3464	24.2897	24.246	24.843	24.4066
	26.2364	27.2949	27.4626	25.4775	26.0699	25.4978	24.9285	22.6279	21.1757	26.1692	26.063	25.4866	25.4318	24.4257	25.3089	25.0564	25.2411	25.7651	25.7696	21.2008	24.825	24.3296	24.6275	24.4859	27.2405	25.2257	27.5762	27.1525	27.4956	26.165	25.8715	26.493	24.9962	22.1174	20.5039	20.014	29.4019	29.9262	29.5989	29.3367	28.8785	24.9045	25.9087	26.3479	27.378	26.6241	26.6005	26.1519	25.8077
	25.8699	23.5336	23.6289	26.0836	24.3566	27.3108	25.8581	28.1996	28.0163	25.3135	25.9799	25.4964	25.0509	25.3716	24.6953	27.2328	27.1147	27.8136	27.1625	26.9529	25.3384	26.1765	25.3379	24.0925	23.6801	23.5875	23.5167	23.3802	23.1705	25.2534	23.5781	22.7819	25.4438	26.6301	27.8809	28.1571	21.6265	23.2117	22.4678	23.3485	22.2299	23.3692	22.7815	23.1012	25.6178	25.147	22.6027	23.8451	23.5679
	25.657	24.8424	24.3894	25.4053	24.9195	24.1567	24.2893	25.3879	25.2176	24.8615	24.9179	25.247	25.8974	25.2539	24.7883	25.8935	26.0663	25.4372	25.474	23.4966	24.2035	24.5263	24.2188	24.304	23.6715	22.8964	23.9745	21.7416	24.4164	25.0254	24.4849	24.5755	22.6137	23.9464	24.6869	23.2522	23.6299	24.0608	24.5007	22.0346	23.4354	24.6705	24.6381	22.6964	25.1927	25.322	25.445	25.2193	24.5782
	29.929	30.5244	30.5218	30.1441	29.9335	29.1471	29.125	28.7672	28.9758	29.8595	29.8944	29.5547	29.5932	29.6477	29.0844	28.9271	29.1835	28.9457	28.7302	28.6909	30.0317	29.8001	29.8	29.4661	30.2231	30.0534	30.1716	30.3302	29.6383	29.46	29.6878	29.9776	28.0911	22.2586	27.1988	27.0535	30.9261	30.7026	30.4892	30.5788	30.4572	28.8809	28.6165	28.6178	29.8049	30.1637	30.4108	30.3349	30.2922
	28.723	28.8565	28.7309	28.4176	28.5973	28.2481	28.4094	25.773	25.2748	27.8458	28.047	27.8	28.0049	27.9955	27.8311	26.4655	26.8767	25.9063	26.2672	27.9215	29.1118	29.1846	28.8143	28.3759	28.597	28.7646	28.5738	28.5853	29.1498	29.0563	28.8002	29.1651	28.1369	20.65	20.9308	20.4773	29.4801	29.6638	29.6002	29.8111	29.6698	27.4723	27.0053	27.1457	29.1251	29.1788	28.8768	28.569	28.9738
	22.3859	22.9908	22.7995	22.8618	22.805	23.3525	24.1848	20.889	22.3047	22.1401	22.4286	22.3129	22.2764	21.8309	21.3307	22.7636	22.8579	22.6821	22.6387	22.803	22.4491	22.7783	20.0792	22.0512	21.1601	22.6408	22.3494	22.8549	22.343	22.4562	22.1613	22.606	22.7284	21.9231	20.2255	21.5723	24.3257	23.2201	23.8006	23.2879	22.9444	22.9216	22.4605	22.6008	22.6313	22.2595	21.9256	23.0625	22.5554
	25.148	25.5094	25.2876	25.0769	25.0918	22.7203	20.7122	19.6559	19.5681	25.8105	25.7286	25.53	25.6038	25.2659	25.9974	20.7124	23.5667	22.924	24.7751	24.2129	25.7883	25.3846	24.9706	24.3142	25.661	25.7513	25.8122	25.8037	25.6393	25.2101	25.1477	25.5579	22.6818	20.3032	20.3535	21.3325	25.7632	25.5409	25.4529	25.539	25.6961	24.9092	24.7147	24.4554	24.9454	25.1953	25.9126	25.6268	25.6007
	23.1667	22.6019	23.9457	23.3182	20.5695	23.4687	23.7512	20.6899	19.0663	23.854	23.7756	23.9712	23.9255	22.2873	23.9953	19.9325	22.8137	22.4507	22.9012	22.1991	23.5916	23.5031	21.7537	21.687	23.9812	24.2973	24.8723	25.0289	24.4475	22.0825	20.7465	24.0111	21.1345	21.11	21.7841	21.9455	27.2845	27.1915	27.7203	27.2005	26.6273	22.7453	22.7771	21.4495	24.1655	24.0302	24.3551	23.1073	23.6047
	24.9621	23.8245	23.85	23.8953	22.2456	26.0667	26.355	26.6539	26.3469	22.1987	22.9107	23.2842	24.0611	23.6865	23.8384	27.6707	27.1158	26.5047	26.7511	22.4704	21.531	21.1924	21.4965	22.4981	22.8243	21.3511	21.7905	22.4977	23.2995	22.9943	22.9161	22.2366	24.1966	23.9807	22.7601	24.6345	22.8205	21.1903	23.5783	22.665	22.9788	22.7936	22.6877	22.1542	26.2195	25.8259	25.0839	25.254	25.7678
	23.8183	24.1524	23.8658	23.7008	23.7166	20.3923	19.961	19.4583	21.2215	24.0746	24.1484	24.3054	23.7321	24.0771	24.3131	20.383	20.5667	21.2216	20.5372	23.8021	24.032	23.9212	24.4257	24.1989	21.7437	24.1679	24.2231	23.2226	24.6214	24.1705	23.7177	24.297	22.06	20.5183	21.6569	20.3299	23.9539	23.9791	24.2332	24.5592	24.6312	22.8794	23.74	24.1037	24.3028	24.3144	23.4939	24.0892	24.3418
	25.1857	25.0667	24.2024	21.8919	24.1825	20.5688	22.1212	21.9129	17.4856	22.735	21.3875	21.6996	20.349	22.2586	25.5371	20.0917	20.7543	21.1157	21.0129	23.1138	24.2104	22.262	22.6672	21.9502	26.493	25.6205	23.9167	23.9003	22.6258	21.9028	21.9323	22.3321	21.8364	21.8601	20.7321	20.3222	25.5016	23.7256	24.9399	25.1774	25.7218	21.7321	21.6474	22.4276	20.3325	21.2191	23.3656	23.4237	23.5296
	24.5735	24.24	24.5653	24.8821	24.7042	21.1003	22.1415	20.5603	20.2573	24.7055	24.994	24.8186	25.054	24.7184	24.8941	22.2739	22.0238	22.8414	23.1098	25.1233	24.5595	24.813	25.2526	25.0294	24.1651	24.3832	24.0383	23.6886	24.952	24.5641	24.4878	24.6649	22.0945	20.9307	21	21.8729	22.8843	22.9998	22.9404	23.3914	23.6622	24.2566	24.6575	24.7633	24.3841	24.0863	23.8718	23.9194	24.0919
	27.3464	26.3244	27.9936	27.3849	27.295	21.9202	22.5614	19.661	19.3743	27.553	27.4664	27.4659	27.4101	26.848	27.7748	19.4931	18.6924	21.6284	20.8047	25.2557	27.6283	27.2882	26.046	25.454	27.9296	28.3454	28.5927	28.6663	27.7084	26.3086	26.6464	27.1287	24.7249	22.4647	21.5371	20.9595	28.8878	29.2948	28.8569	28.901	28.865	25.4916	24.6625	25.1624	26.4918	26.7468	26.7894	26.3997	26.4764
	27.9493	27.9248	27.8075	27.9152	27.7944	28.4392	28.7224	27.843	27.9251	27.8804	28.0863	27.9331	27.9408	27.8739	27.6581	27.9524	27.9927	28.146	28.1174	27.9828	27.622	27.8571	27.7866	27.8661	27.269	27.1293	26.8889	26.8895	27.3287	27.5822	27.5705	27.4689	27.7529	26.1068	26.8351	27.2605	27.0844	27.1965	27.1007	27.1532	27.166	27.5926	28.0376	27.9913	27.2699	27.2256	27.454	27.1619	27.1941
	26.4333	26.3986	27.124	26.6088	26.797	25.2249	25.0618	23.9419	24.5232	26.2506	26.4181	26.2537	26.0873	25.8297	26.8203	25.5852	25.5696	25.304	25.3276	25.1258	26.3855	26.011	26.1142	25.3581	27.1716	26.7121	27.3951	27.3723	26.9398	26.2677	26.4386	26.9492	24.8319	25.6055	21.6456	20.9887	26.6573	27.0639	27.149	27.1585	27.0043	25.6951	26.1443	26.3416	26.8394	26.8927	26.3864	25.9593	26.1941
	26.0059	27.5228	26.7394	26.7272	27.106	25.2545	25.0974	21.4172	20.8559	26.1444	26.1223	26.2295	26.2151	21.6881	26.7767	25.3985	25.4528	26.6022	26.562	26.5986	26.106	26.5046	26.5197	26.5473	25.4938	26.0858	25.8298	21.2305	26.0794	26.4454	26.2909	25.206	25.7149	25.4002	25.3958	25.4476	26.9053	27.0043	26.1134	26.0026	26.0712	26.1438	26.5438	26.6017	26.9392	26.5352	27.3536	26.8681	26.7534
	26.7086	25.8152	24.9397	26.6061	26.1006	28.5986	28.7468	29.1847	29.031	26.7843	27.0601	26.9547	27.6771	25.5849	25.5654	27.4131	27.7238	27.7312	27.4755	26.515	25.7769	25.9284	25.8088	26.1833	26.2721	26.6231	26.2519	25.846	25.6334	25.9794	25.5237	25.5975	26.2302	26.7024	26.1336	27.4041	24.2929	24.4901	26.0509	24.2847	24.849	25.7853	26.1573	25.7522	26.1375	26.6795	26.9623	26.6636	26.6427
	31.58	31.3597	31.6471	31.4299	31.5316	28.1289	28.4875	27.9205	28.0946	30.5525	30.6306	30.309	30.488	29.5739	28.9594	28.1549	28.2449	27.9495	27.722	29.1259	30.9338	30.738	30.2397	30.3877	30.5749	30.3049	30.393	30.713	30.135	30.2935	30.337	30.5141	28.1598	24.2022	24.8378	24.8986	29.7913	29.8677	29.8939	29.8226	29.9304	29.0516	28.5952	28.7924	30.1706	30.4143	30.7937	30.5038	30.58
	24.8732	25.2964	25.6487	24.8718	24.8804	23.6155	21.8029	20.5052	20.2917	26.0975	25.9266	25.9446	25.8176	25.3107	25.3597	24.0449	23.2931	23.5863	24.4847	24.7095	25.7351	24.8637	25.2759	24.8177	26.355	26.1813	26.2725	26.6652	25.5336	26.21	25.4665	26.1971	22.9634	21.4632	24.6754	21.0191	24.5028	24.2598	24.0556	21.5942	25.0804	24.8288	25.0518	25.0505	25.5459	25.6537	25.6398	25.5647	25.6066
	25.689	25.6067	25.6043	25.4163	25.4775	23.7825	23.8882	20.6982	19.1415	25.7466	25.4624	26.2231	25.2093	25.6012	25.9591	23.4238	23.8288	24.2229	23.702	25.7082	26.1139	25.7678	25.8739	25.4994	25.8988	26.1282	25.9949	25.9465	25.3812	25.6015	25.5012	25.9566	24.447	20.3387	21.8766	20.0461	25.5126	25.5117	25.1822	25.5039	25.5369	24.5888	25.92	25.9994	26.0468	25.8044	26.1637	25.7936	25.8397
	23.4986	23.7636	23.756	23.7922	24.0763	21.0597	20.8949	18.69	20.7495	23.3454	23.0739	23.5768	23.3233	23.4853	23.2092	20.4719	20.0097	19.38	21.4368	22.2311	23.477	23.6479	20.6239	22.3161	22.9604	23.8007	24.385	23.5919	23.6938	21.7697	23.3853	23.9849	22.0139	20.1157	21.2295	20.6944	25.0844	24.5167	24.3799	24.4826	24.0976	20.9798	21.8552	21.4651	23.406	23.895	25.1144	24.1935	24.8144
	27.4367	27.6154	27.5305	27.2019	26.9025	24.2409	23.8428	20.2775	21.5231	27.1372	26.9542	26.7025	26.6298	26.6697	27.0876	24.3428	24.0909	24.5269	24.2521	25.4921	27.3748	27.1477	27.0948	26.7461	26.9033	26.9322	27.0826	26.9792	26.7925	26.5132	26.6005	26.813	21.5475	20.4248	23.62	21.7916	27.6508	27.6234	27.3834	27.4114	27.5058	26.7675	26.0171	26.1643	27.8585	28.0728	28.037	27.8687	28.0661
	22.2671	22.7059	22.3065	22.4706	22.4322	20.9332	20.6745	22.9051	19.6341	22.5065	22.5085	22.735	22.5715	22.5732	22.1076	19.7183	20.3602	21.1312	19.4304	21.2193	22.0694	21.3684	22.2151	22.2315	23.3863	23.3347	23.0394	22.8288	22.5267	21.4029	21.638	22.7786	21.3743	20.0206	20.5906	20.5859	24.4873	24.5774	24.2295	24.1684	23.6758	21.9882	20.9872	22.6033	22.9804	22.2192	23.0304	22.521	22.716
	26.6387	27.2046	26.6846	26.091	25.9676	27.1977	27.5128	24.8924	25.7522	26.1542	26.1906	25.9998	25.9657	25.7615	26.1839	27.0692	26.9029	26.7429	27.0726	25.8851	26.9983	26.326	26.4436	26.1245	27.0815	27.4503	27.4147	27.3925	26.9232	26.5076	25.9117	26.5328	22.7506	20.2163	21.9109	21.9642	28.6625	28.312	28.5497	27.9805	28.1666	25.2881	25.8699	25.6677	26.8573	26.3871	26.0635	26.3752	26.5427
	25.4334	26.8843	25.4204	24.9748	25.0195	25.5629	25.3833	19.4034	24.0941	24.8395	24.8333	24.3219	24.3901	25.6804	25.8285	23.9425	22.9004	23.6025	22.694	26.0571	25.0888	24.7477	25.1656	25.0975	25.5005	25.5059	25.6353	25.3614	24.8725	25.8566	25.9551	24.8322	25.2831	19.3074	22.3177	18.9922	25.6339	25.3838	25.3668	25.3858	24.969	25.62	24.7567	25.0039	26.1576	25.7064	25.9584	26.0111	25.9671
	28.549	28.5346	28.5779	28.3649	28.3741	26.8076	26.7077	25.985	25.87	27.54	27.4731	27.5091	27.3627	28.0549	27.9747	26.4187	26.365	26.8956	27.3251	28.1635	27.9913	27.9052	28.2318	28.0197	28.3212	28.0942	28.1401	27.8431	27.9713	28.0866	27.9182	27.92	28.2362	25.1187	21.2402	21.0169	28.9087	28.7109	28.2029	28.5012	28.7835	28.1576	28.2585	28.2611	27.8344	27.2515	27.5205	27.4217	27.3121
	24.5796	24.5058	24.9835	24.77	24.3375	23.3842	20.0301	20.4225	20.285	23.9562	23.7566	23.3456	23.3061	23.6292	23.8987	21.7647	21.0734	19.7981	21.9438	23.7783	24.3629	24.3565	24.0047	24.0323	23.5836	24.3161	24.3323	23.2723	24.0979	24.481	23.3633	24.4822	21.784	20.9503	20.5621	20.5877	25.0989	25.2697	25.5707	25.3506	25.2053	24.2655	24.2802	23.7862	24.1085	24.4256	24.5594	24.3813	24.8083
	26.2793	26.1509	26.7688	26.5565	26.6353	28.4135	27.4752	26.4585	27.6805	26.4068	26.5037	26.4743	26.4656	21.1771	20.9045	26.3672	27.9234	27.716	27.8594	25.3569	26.79	26.3799	26.2573	26.886	26.0519	26.5135	26.8021	26.4883	26.2586	26.2829	25.4998	25.397	25.9968	21.9304	23.4782	23.2968	27.0052	26.5178	27.0565	27.1804	27.0865	26.0834	26.4524	26.4208	26.2988	26.4862	25.6387	25.421	25.2119
	24.5329	24.531	24.5617	24.4063	24.4287	24.4774	23.9632	20.0026	23.5052	24.3899	24.6916	24.4932	24.6436	23.5318	23.9668	22.8067	23.108	22.6487	19.6767	23.1309	24.7481	24.3986	24.217	24.0208	24.7694	24.4266	24.5246	24.3279	24.8001	24.5269	24.4916	24.4368	23.5917	20.783	20.8852	18.6588	25.2808	25.172	25.161	25.3038	25.3175	23.4029	22.2238	21.1765	24.1052	24.888	24.4439	24.5814	24.7648
	27.2153	27.4409	27.6453	27.2844	27.3407	27.3503	27.2241	25.8692	26.4897	27.4244	27.3938	27.3152	27.1856	27.4516	27.5113	26.1864	26.2548	26.5956	26.6103	26.8392	27.4739	27.324	27.4439	27.2627	27.2799	27.4292	27.5374	27.0589	27.8413	27.6608	27.5818	27.7184	26.7548	22.0048	21.3363	23.6415	27.9288	27.2885	27.5962	27.7552	27.6551	26.879	27.1123	27.2279	27.7371	27.6347	28.1123	27.774	27.8107
	25.5467	25.5869	25.7176	25.8291	25.7111	21.2905	20.8012	20.572	19.7796	26.0565	25.9041	25.9305	25.8298	25.8224	25.71	18.2459	20.9911	20.2484	20.2158	25.5395	25.7486	25.5484	25.3325	25.3699	25.8747	25.8985	26.2162	25.9184	26.184	26.0438	25.9375	26.2468	21.7924	21.3943	20.3182	21.8697	25.6196	25.2242	25.278	25.7019	25.6466	25.19	25.3929	25.732	25.4979	25.679	26.3801	25.7148	25.6857
	21.2316	24.2477	23.2833	21.4249	23.2286	20.3156	21.5646	20.3686	19.7649	23.6035	23.7823	23.2448	24.3856	22.3119	23.4994	20.6498	21.4121	21.217	20.6392	20.8186	21.979	21.9565	21.9663	23.4521	24.1376	24.0388	23.9571	24.3022	24.1099	21.7719	23.8415	23.4463	22.2749	21.3036	20.6009	19.0858	23.6514	24.4603	24.4765	24.5015	23.6704	24.0462	21.0745	21.6804	24.2738	22.9112	24.126	23.5614	25.4676
	30.9343	30.7456	28.9506	31.0629	31.6365	31.3141	28.075	26.992	27.0073	31.5808	31.4949	31.5939	31.8749	32.4643	32.0886	28.8849	28.8244	29.4179	29.9668	32.4394	31.1276	31.5815	31.2932	31.5829	31.669	30.6231	29.235	30.1556	30.0799	31.5332	32.4981	30.5271	33.4379	29.7689	30.4535	30.4673	28.3388	27.6777	27.1543	26.9347	29.0886	33.7378	32.214	31.8861	31.0532	31.9084	31.9126	31.9132	31.9045
	24.2089	24.5424	23.8181	23.9583	23.9595	25.3913	25.737	24.3886	24.3555	24.5763	24.6613	24.6248	24.7701	24.9698	24.8265	24.9767	24.2818	24.1995	24.6545	25.1108	24.5824	24.7116	25.2487	24.4551	24.4995	25.341	25.0799	24.9801	24.7785	25.0071	23.3709	24.7738	24.6906	20.5459	20.253	19.9928	24.9457	24.318	24.5242	24.8215	24.4272	23.5904	25.0211	24.8721	25.44	24.5988	25.7945	25.4138	25.3111
	25.9329	26.1507	26.2227	25.937	26.0939	26.2155	26.1688	24.6435	24.6975	26.22	26.1796	26.0092	26.0829	26.282	26.1052	25.0552	25.0483	25.205	25.3983	25.8229	26.3289	26.0223	26.3652	25.8754	25.8397	25.9202	26.129	25.5063	26.4328	26.017	25.8911	26.2816	24.6285	20.3025	20.0528	20.2964	26.8874	26.5813	26.8403	26.9113	26.9784	25.9411	25.8788	25.911	26.4495	26.5841	26.9461	26.55	26.6181
	26.2835	25.8346	24.8439	25.8554	26.1639	21.454	20.3529	19.7424	20.471	25.365	25.7159	25.3375	25.3989	26.4448	27.2114	21.6678	21.2577	20.4101	19.9017	26.707	26.3435	26.1541	25.7194	25.7027	27.3982	27.2142	27.2401	27.0731	26.0055	26.292	26.4575	26.0245	25.6613	20.5838	21.1624	21.5133	22.6866	22.9089	21.7469	21.0909	23.0172	24.2867	25.5745	26.2541	24.4019	25.0174	25.4293	26.0826	25.1444
	23.9273	23.6439	23.151	25.1858	23.3222	27.7632	28.4387	28.5572	28.3324	23.4095	23.3316	22.7621	22.881	24.7804	25.9411	28.4836	27.9856	27.8391	27.5923	24.3805	23.6939	23.5401	23.4446	22.6094	22.8761	22.544	22.374	20.8992	23.2926	23.5425	23.0646	22.7725	23.7383	25.1352	25.3628	27.2322	23.9878	23.2154	20.7224	22.1267	22.9708	23.4589	25.9138	23.6743	26.4868	24.1828	26.4925	26.6653	26.1984
	31.3896	31.9211	31.5675	31.2603	31.2111	28.6929	28.4014	26.6022	27.8851	31.7588	31.7162	31.6286	31.6549	30.8979	30.6664	28.4743	28.4815	29.2572	29.7547	31.6355	31.1444	31.5288	31.6014	31.4878	31.6407	31.6675	31.5698	31.3712	31.489	31.434	31.3035	31.6346	31.2099	21.6697	21.8633	24.8926	30.6885	30.1211	30.2296	30.5208	30.997	30.6149	31.3136	31.1547	31.1449	30.9358	31.1862	30.9114	30.9629
	27.8612	28.1649	27.8216	27.8154	27.8224	25.8152	25.841	25.1536	24.6187	26.9193	27.0901	26.9751	26.9942	27.3643	26.9031	24.8604	25.3982	25.5445	25.2048	27.1212	27.5189	27.135	26.9535	26.881	27.4257	27.2975	27.0101	27.2482	27.3067	27.4409	27.316	27.612	26.7393	21.2607	21.3144	21.3014	27.1779	27.3963	27.1557	27.3465	26.8943	26.1276	26.4499	26.2679	26.9977	26.9369	28.1269	27.6564	27.6842
	24.0711	24.6074	24.1753	23.8695	24.1124	23.6919	23.5111	18.8614	19.8798	24.4909	24.2923	24.1316	24.276	24.0541	24.0742	23.527	23.0551	23.6038	23.2311	23.6452	24.1966	24.2932	24.3888	24.5702	23.4061	23.6523	24.0429	23.9074	23.7357	23.7182	23.4336	23.6651	23.5578	19.6176	20.3924	21.0194	24.0923	24.0854	23.6186	24.0497	23.6572	24.1489	23.7106	24.5967	22.0255	24.2241	24.1215	24.4228	23.1486
	25.1466	24.5447	24.7548	24.7173	25.2278	24.7393	26.0268	21.7555	20.1572	27.3962	27.3183	27.2471	27.2728	26.6971	26.0827	25.0017	25.4411	24.6405	24.7021	25.5294	25.5604	25.635	26.797	25.8288	26.7717	26.5889	26.9307	27.43	26.1006	25.9222	25.8005	26.403	25.1003	21.5238	21.138	20.0912	27.3436	27.9508	27.599	28.256	27.3414	26.2438	25.888	22.2764	27.657	27.9307	29.2809	27.3593	27.0058
	26.5703	27.2622	25.1339	26.7443	26.3016	23.8059	24.3427	20.8788	23.3491	24.1698	24.077	24.3291	24.5295	25.1893	26.0177	23.7281	23.9808	25.2678	25.53	25.6217	24.3701	25.4231	26.4214	26.3189	25.2169	25.584	24.5196	23.8323	24.2779	24.8366	24.6039	24.5565	21.5709	21.2884	21.9133	20.8728	24.9368	26.1712	24.4199	24.8289	24.2343	23.7868	24.0639	23.9817	24.5538	24.9385	27.077	26.1583	26.3996
	24.8348	24.685	24.5063	24.3335	24.4597	22.5461	20.8657	20.7723	20.3385	24.6352	24.197	24.0439	24.2301	24.9337	22.2196	20.1654	20.0805	20.1229	21.342	24.2662	24.9127	21.0505	24.3669	24.5515	24.7881	24.9556	24.6854	24.6094	21.3445	22.4353	24.0494	24.8413	23.3724	22.0887	20.952	19.7826	22.8068	22.9482	23.2544	21.5684	23.4966	22.8156	22.0062	23.7849	24.5966	24.7737	22.6198	24.8699	24.7584
	28.2626	27.737	28.2628	28.4848	28.6904	26.4255	27.1166	24.574	24.6298	28.707	28.6561	28.3981	28.3003	27.7971	27.2927	26.0475	25.53	25.3392	26.0256	26.4223	28.6954	28.5764	27.6386	27.3353	28.5854	28.7458	28.3237	28.4125	28.6604	28.4417	28.4334	28.9482	26.8478	21.2633	19.6492	19.1588	28.3798	27.8825	28.2701	28.0762	28.1902	27.0988	27.008	26.9329	27.7901	27.9012	28.8008	28.2943	28.5163
	21.1555	22.0561	23.5858	22.4983	23.0104	21.8414	21.232	20.6038	21.1721	22.8004	23.6436	22.3734	22.3694	22.5316	23.0075	20.6312	19.8919	23.1857	21.346	21.542	22.1139	21.6308	21.5575	21.5434	22.7509	22.2946	22.7909	23.1084	22.2048	20.977	22.2101	22.5543	22.1209	19.5709	24.8969	21.9944	23.8048	23.8006	24.8667	24.6791	24.3807	20.9534	20.9304	22.2048	22.3214	23.067	21.9288	21.9128	21.6575
	26.404	25.7321	25.765	26.102	25.6797	26.7914	27.5858	27.4597	27.997	25.1104	25.3866	25.05	25.5589	25.9127	25.2661	29.0318	29.2744	28.6573	29.0197	24.5623	24.6968	24.4939	24.4975	24.3404	24.578	23.8105	24.0462	23.9398	26.5589	26.4033	25.6104	25.8211	25.7802	27.1621	26.5121	27.222	27.0671	27.2072	26.943	26.118	26.3981	25.9722	26.2024	25.5534	27.1168	26.8073	27.2695	26.7048	26.7688
	27.0779	27.4292	27.2436	27.0806	27.1703	25.3788	25.0336	24.1868	25.2533	27.3005	27.4145	27.4346	27.4966	26.5965	26.6276	24.2394	24.065	24.0908	24.3973	27.0076	27.3533	27.1715	27.2702	27.4407	26.9466	26.841	26.8771	26.8006	27.035	26.8359	26.366	26.4794	26.2059	20.2624	25.052	21.0674	26.5666	26.5633	26.7008	26.7272	26.5617	27.3309	27.1887	27.5245	26.7388	26.7854	26.727	26.8714	26.5506
	27.6235	27.2459	27.5782	27.5495	27.4636	27.2402	26.921	25.7023	26.2226	27.1406	27.0119	27.0925	27.2191	26.0839	26.5534	26.2613	25.8046	25.8363	25.7782	27.0295	27.0447	27.3637	27.1958	27.1466	27.1604	26.7905	26.8342	26.9945	27.3974	27.3081	27.2623	27.5923	25.8597	23.8372	25.2533	24.1174	27.1101	27.05	26.6954	26.8275	26.904	26.5756	26.3853	26.346	27.7104	27.7689	28.0012	27.7585	27.8366
	27.1735	26.5171	26.3867	27.2409	26.6223	28.9487	29.574	29.7573	29.5812	26.2319	26.3163	26.0226	26.0515	27.5956	27.7164	28.6128	28.4685	27.9838	27.9054	27.8984	26.8472	26.8168	27.1298	26.7858	26.7411	27.1189	26.4147	26.264	27.1674	27.3724	25.7861	26.1778	26.9576	20.322	21.612	26.4016	27.3499	27.7503	27.0576	26.5861	26.5809	26.6675	27.1767	26.6151	28.9701	28.2773	28.7608	28.6401	28.4193
	25.7609	25.6166	25.9117	25.8482	25.6035	21.8089	20.4081	21.2636	20.5527	26.2979	25.8343	25.8495	25.8479	25.8406	25.8475	21.3555	21.0342	22.3216	21.4567	25.8713	25.9668	25.9	25.9964	25.7498	26.0441	26.1608	26.2284	25.9723	25.9157	25.826	25.8912	26.1812	25.7778	20.6066	20.205	20.0915	25.9845	25.6098	25.8533	25.7339	25.7774	25.4307	25.9517	25.9628	25.765	25.4681	26.1491	25.8436	25.9672
	22.8333	23.4858	22.9056	22.5385	22.5288	21.6959	21.857	21.804	19.9469	22.2663	21.9391	22.2307	21.6272	23.2384	23.321	20.4752	18.8499	20.0348	19.9181	22.1361	22.3969	22.2481	21.9308	21.0653	23.3312	22.9485	22.9278	23.232	23.3621	22.9401	22.4974	23.261	22.3732	20.3655	22.5522	19.5363	24.6424	25.0754	25.354	24.9264	23.4457	21.6947	22.009	21.8005	22.7402	22.1313	22.6609	22.7973	23.1061
	24.2835	24.2182	24.5854	24.6169	24.6843	23.8929	21.302	21.5719	19.9123	24.2015	24.1024	24.2886	24.1402	23.3709	23.6782	18.9031	20.8144	20.3252	20.7703	24.0842	24.6293	24.6391	24.58	24.102	24.6121	24.7199	23.8451	24.7933	24.8962	24.7378	24.8461	25.2425	21.0867	22.0676	21.998	20.401	23.9879	23.9143	24.4241	24.2802	24.2429	23.6752	23.4046	24.0516	24.9433	24.6396	24.895	25.3114	25.0177
	24.9854	25.8748	26.1558	24.4969	25.9378	26.3853	26.6764	20.138	21.2289	24.7966	24.3529	24.5312	23.9939	24.7385	25.4048	25.0221	25.4072	24.5786	24.6394	22.3822	24.8442	24.5645	24.7608	22.8387	25.3703	24.9136	25.487	26.1707	26.3365	25.0851	24.8355	25.6939	23.4244	20.5299	20.4532	22.574	27.7006	27.6919	27.5522	27.5963	27.1461	21.4922	23.895	24.5391	26.5818	26.6106	25.6133	25.1691	25.3758
	25.6686	24.8521	24.0027	25.031	23.9242	29.9495	29.106	30.6687	31.6168	25.7376	25.4729	25.6413	26.0485	26.0976	26.7294	29.331	29.1774	29.1611	28.9859	22.9865	25.1083	25.6759	25.4528	24.6568	24.4833	24.9184	21.9364	24.2761	22.2301	26.5327	24.6992	24.0705	22.6978	29.1892	27.3939	31.2413	26.8057	26.5559	25.7648	25.0212	25.4934	26.4547	25.9774	24.6162	26.5909	25.9564	21.5697	27.0133	25.8082
	27.2272	27.5407	27.0129	26.898	26.9702	27.6984	27.6398	25.8936	26.3028	27.2433	27.3857	27.1135	27.2019	27.2111	27.3235	27.3156	27.433	27.3411	27.3598	27.0132	27.0904	27.0521	27.4462	27.1833	27.1773	27.1115	27.543	27.0633	27.4496	27.3129	27.1548	27.4527	26.7974	23.6074	22.2898	21.3823	27.9751	28.3927	27.9657	27.923	28.1189	26.7737	27.3737	27.3705	27.4941	27.4003	27.1971	27.0851	27.1778
	26.5057	26.5884	26.8904	26.7383	26.5242	21.6591	19.8247	21.312	21.2374	26.8251	26.9041	26.7304	26.7261	26.3313	26.6503	22.305	23.345	19.7502	22.5271	27.0045	27.1611	27.1796	27.1685	26.9944	27.1437	26.9292	26.8312	26.9841	26.7282	26.6713	26.6232	26.7953	26.0894	20.7217	22.0528	20.3954	22.7002	22.7825	21.2206	21.798	23.0555	25.6684	26.8959	26.7187	25.9526	26.2091	25.8208	25.8379	26.029
	27.867	28.2498	28.0441	27.6999	27.7727	27.3931	27.2734	26.531	26.5873	27.711	27.6654	27.5668	27.5561	27.7952	27.8195	26.8614	26.4828	26.6891	26.6136	27.6241	27.8346	27.7518	27.9884	27.8625	27.8688	27.8717	27.8912	27.589	27.9894	27.838	27.7652	28.0283	27.0737	22.0992	24.792	24.685	28.1263	27.772	27.5833	28.0321	27.8035	27.6204	27.7967	27.8871	27.8383	27.7272	28.1224	27.6118	27.88
	26.3973	26.7027	26.7596	26.1256	26.365	26.5921	27.2038	23.5232	24.5403	25.093	25.1345	25.3716	25.3475	25.7796	24.8531	23.6709	23.9659	23.6501	23.6079	24.1369	25.9937	25.8478	25.3242	25.1122	25.8281	25.6251	25.2653	25.6163	25.2849	25.0564	24.476	25.1749	21.3583	21.518	22.0119	20.372	25.8491	26.6457	26.7627	26.5935	26.2157	21.9883	24.6354	24.8592	25.6912	26.0669	27.0023	26.9518	26.8306
	23.0687	22.1272	24.2362	22.5143	23.2299	21.053	21.6809	20.6193	21.883	23.0318	22.9006	23.7647	23.8258	22.7755	24.403	20.7341	21.7508	20.209	20.4772	21.1366	22.5623	21.9243	21.9687	22.3878	25.0081	25.2051	25.9474	25.7507	25.4841	24.6875	24.0291	25.2116	22.9114	22.5781	21.7585	22.0138	24.7269	24.9573	24.9825	24.9077	24.3383	20.55	22.0433	21.7557	24.4807	24.9322	23.6406	23.1583	23.5025
	23.8456	23.8932	24.2799	24.127	24.1557	21.3449	22.2175	21.6301	22.0419	23.6806	23.5648	23.6202	23.1104	22.7235	22.567	20.2964	19.9257	19.4925	20.0099	20.4262	24.2264	24.1987	23.6079	22.3643	22.5145	23.7374	23.5243	23.4143	23.5229	22.0515	21.0848	23.9263	21.958	19.7661	20.1733	20.5941	21.7073	21.4182	21.9546	21.3846	21.9115	21.2255	21.7556	21.7547	23.8405	24.0449	25.0823	24.7348	24.6397
	23.2614	23.1501	23.4078	23.1778	22.776	23.0357	22.9786	22.1702	21.8677	23.2059	23.26	23.2237	23.0447	23.7991	23.3692	22.7	22.2397	21.9305	22.2913	23.3022	23.0563	23.2205	23.6559	23.1876	23.0322	22.9744	23.3578	23.1967	23.4435	23.304	23.2064	23.5938	23.6534	20.1333	20.471	19.8067	22.9158	22.6806	23.927	23.9398	23.1435	22.7185	22.9215	23.5064	22.8649	22.5831	23.5598	22.6622	23.5366
	27.0478	27.4458	27.1358	27.51	27.353	25.0515	21.7698	20.1641	20.7685	27.8439	27.8321	27.9028	27.8887	27.6197	27.4065	25.7308	24.3983	25.5339	26.372	28.748	27.6668	27.8323	28.1296	28.1465	26.2943	26.9853	25.2345	26.5523	26.1504	27.2586	26.8383	26.7757	27.5257	24.6915	25.0781	25.8758	22.2029	22.6901	21.8159	22.0901	23.5695	27.1862	27.1717	26.3673	27.1954	26.5395	26.968	27.2705	26.7451
	27.5603	27.638	27.3565	27.8434	27.6975	26.322	23.9518	21.9991	27.5733	28.3684	28.2435	28.489	28.4719	28.2246	28.2195	26.4265	25.6526	26.5697	26.8404	29.2945	28.2634	28.3211	28.6717	28.6096	27.4421	27.6162	26.5829	27.2947	27.0976	27.871	27.8915	27.6127	28.3977	24.0378	25.9394	26.81	25.1746	24.6604	24.5667	24.3713	25.193	27.4672	27.868	27.1272	27.8497	27.1915	27.9564	27.7217	27.6493
	21.5198	22.9343	25.1509	24.3297	24.4312	22.1668	24.1358	22.3894	19.2904	22.7764	21.0704	20.3789	21.275	21.9142	23.3287	23.4173	21.4605	21.3459	19.7153	20.7418	21.5219	22.4305	21.1367	22.5365	23.0806	22.155	21.9752	23.9218	23.6348	22.3543	22.7568	22.6982	22.4923	24.7232	25.5617	25.1464	24.9952	24.4275	24.2996	24.5582	24.2217	21.6489	22.4207	21.9437	22.3672	22.6336	21.5161	20.1351	22.03
	25.6111	26.5653	25.9583	25.3439	25.7084	25.3406	25.4452	23.8361	23.8166	25.847	26.098	26.0543	26.2039	26.6292	26.7418	26.7336	26.5085	27.2936	26.4433	27.0577	25.4977	26.3997	26.4712	25.9462	24.3385	23.8678	23.7682	23.9838	25.6361	26.2678	26.1772	25.8174	26.3253	21.189	20.8562	21.9212	25.2507	24.3596	24.3633	24.2575	25.3499	25.5662	26.5133	26.094	25.768	25.0387	26.0685	25.6655	25.9658
	22.9526	23.4096	22.1583	21.9306	22.948	20.2919	20.0771	21.6925	20.7366	20.8071	23.0079	22.8563	22.9211	23.266	25.3918	22.0878	20.1424	18.9776	20.5994	22.6803	21.4502	23.3589	22.2557	20.9563	23.4692	24.5487	24.35	25.4725	23.5271	23.3269	23.5804	22.4306	21.6255	19.8879	22.4215	20.9505	25.7407	25.8059	25.0873	24.807	21.3699	21.9626	21.5912	22.5837	23.2086	22.7868	22.6919	21.6849	23.2106
	22.0523	21.3399	22.5793	21.7772	21.1745	20.4582	23.693	20.1149	21.0811	23.2799	21.585	20.41	21.5015	21.2926	23.6907	20.6435	20.4384	19.6128	19.6528	22.1802	21.5087	22.5608	22.7519	22.1104	21.9617	22.4464	22.8005	21.4468	22.9097	22.4541	22.1247	23.4618	21.7062	20.6732	20.751	21.0151	23.2669	23.4419	23.4914	22.9245	22.741	21.1663	21.5188	24.3939	21.7852	21.4887	21.1138	21.8	24.0369
	24.231	24.1648	24.8415	24.221	24.1516	21.8183	24.3445	22.1268	24.3606	24.9573	24.8531	23.8726	24.8304	24.3531	24.2036	23.3939	22.9727	22.9958	22.7409	23.7224	23.0463	23.821	23.8035	21.2898	25.1577	25.0411	24.4833	25.075	24.4601	21.8011	24.3171	24.8747	21.4076	21.5701	20.8729	22.332	23.6779	23.7908	24.1963	24.681	24.4105	24.4483	24.9434	24.812	24.8249	25.1953	25.7621	25.5873	25.6613
	25.4686	26.0518	25.9447	25.5979	25.6902	25.95	25.664	20.3088	24.3442	25.3318	25.3764	25.265	25.1024	25.2387	25.8612	24.691	24.7842	25.1228	24.5404	25.2656	25.3857	25.227	25.8463	25.6606	25.5492	25.8559	26.1492	25.7587	25.9326	25.6843	25.633	25.7544	25.4615	21.4191	21.3931	20.4139	26.8404	26.3033	26.1854	26.7378	26.4141	25.0612	25.1982	25.5982	25.4667	25.1733	25.8604	25.8012	25.6852
	25.2619	25.8624	25.0852	24.8606	24.6453	25.4463	24.5417	19.6978	21.103	25.4622	25.2856	25.2611	25.0546	24.7162	24.1774	23.8769	24.0276	25.3865	24.9334	23.9172	25.1945	24.8216	25.0085	25.1849	24.4654	25.5067	25.5123	25.2083	25.4961	25.7323	24.8672	24.8918	24.6763	20.8837	20.913	20.4739	28.0157	27.5399	27.9472	27.4469	27.9827	24.5374	24.9977	25.1199	25.6009	25.4325	25.0234	24.9047	24.9737
	23.1614	23.5904	23.9225	23.7195	23.55	21.0285	19.691	22.0484	21.3772	23.0715	23.1132	23.2798	23.0837	23.103	23.9185	23.4265	21.403	20.2856	19.4646	23.6723	24.3657	24.0972	24.5955	23.7393	23.2022	23.6263	23.5001	22.3582	23.2383	23.2192	22.913	23.7646	22.0079	19.9004	21.119	20.3784	23.9508	23.5581	23.8804	24.1984	23.4897	23.9826	23.867	23.9665	23.7409	23.3471	24.1774	23.7229	23.5029
	23.3834	22.8877	23.6423	22.381	22.8425	21.7651	19.179	19.507	21.0792	23.0747	22.8452	22.9969	21.4759	21.7952	23.4242	18.9642	22.0119	20.7714	21.3097	22.0729	24.25	23.3761	23.0431	23.6734	23.1939	21.0703	21.4353	20.9158	23.3562	21.914	22.6412	22.6725	22.0433	21.2674	23.6437	23.235	23.5637	21.6898	21.0293	22.1419	23.0519	22.4639	22.4923	23.7219	22.1677	22.7447	21.6626	20.8399	22.554
	22.7129	22.1816	23.9817	22.4815	23.4472	22.0889	20.6986	19.9748	20.2617	23.6174	22.6448	22.6553	22.7605	22.7442	23.0744	20.8647	21.4671	19.9543	20.0297	21.6263	23.3932	23.052	21.8054	21.0158	24.5321	24.0299	25.2059	25.1381	25.0868	22.2904	23.3776	24.031	22.4036	19.2791	19.2812	21.1831	24.5984	25.3496	25.1577	25.0144	24.8365	22.0095	20.859	22.6406	24.6703	24.6735	23.4497	22.8685	23.3458
	24.0334	24.3445	24.145	24.2304	23.9562	20.993	23.1774	21.7037	20.6654	24.8957	24.5879	24.2292	24.2898	23.9883	24.1236	22.8957	22.6306	22.4414	18.9819	23.8934	25.0493	24.868	24.5557	23.7497	24.8152	25.146	25.1143	24.7853	24.5482	23.6834	24.4062	24.8251	23.0173	18.9473	22.0407	21.2378	24.2563	24.9565	25.3023	24.8858	24.8206	21.1052	24.0155	23.8322	24.6395	25.0034	24.6405	25.0738	24.9814
	26.4965	26.0551	26.9454	26.4786	26.4091	24.004	21.3663	20.5888	21.3098	26.9068	26.7698	26.683	26.7943	26.6968	26.9687	23.6398	23.595	23.6476	24.0107	26.9395	26.6883	26.9874	27.162	27.173	27.1491	26.9903	26.8985	26.94	26.6824	26.7993	26.7723	26.6942	25.7177	21.4581	21.7354	20.5213	23.4487	23.5009	22.8027	23.3354	23.7675	26.0306	26.7275	26.7106	26.2359	25.8623	26.2232	26.2933	26.2044
	27.3123	27.645	27.9235	27.1516	27.3758	24.0024	24.7521	22.8841	22.926	26.7278	26.7774	26.5881	26.4577	26.2892	26.8976	24.4118	24.7483	25.2254	25.0284	25.6252	27.7519	27.5237	26.7489	26.2016	26.9539	27.464	27.4866	27.7108	26.9992	26.5661	26.2542	27.2073	25.7363	19.9763	21.0969	21.0838	27.1276	27.5035	27.5271	27.4852	27.3306	26.3849	25.4488	25.6959	27.0876	27.0509	27.3177	27.0372	27.2782
	30.32	30.4619	30.2985	30.3088	30.4117	29.7531	29.6824	28.3766	29.165	29.9365	29.7926	29.751	29.7739	29.7207	29.0383	28.8276	28.8123	29.0563	29.0217	28.7129	30.2991	30.1036	29.7214	29.3543	29.9218	30.0225	29.9489	29.9434	29.586	29.6429	29.7088	30.0497	28.6312	24.8968	26.4284	25.5575	30.3962	30.2279	30.0632	30.1925	30.1911	28.9624	28.7013	28.7302	29.689	29.9191	31.0225	30.6273	30.6099
	26.9935	27.3772	27.395	26.8254	26.8051	27.6202	27.7368	26.4104	26.6649	27.3393	27.2972	27.0532	27.0324	27.2247	27.1015	27.2327	27.1931	27.3795	27.4572	26.7196	26.9622	27.0118	27.1829	26.9455	27.208	27.3527	27.4778	27.2563	27.5941	27.2037	27.2672	27.5119	25.3622	21.6406	20.1734	19.2891	27.6026	27.7028	28.6587	28.4893	28.3145	26.2856	27.0014	27.0241	27.431	27.0317	27.0903	26.8908	26.7427
	24.9192	24.8955	25.1051	24.6667	25.0035	24.0569	24.4749	21.0867	20.4257	25.6108	25.1193	24.7783	24.9836	24.8804	24.9806	24.1253	24.0123	23.8704	24.0901	24.59	24.9554	24.8874	25.3488	24.4396	25.0527	25.4417	25.2752	24.8726	24.8635	24.8492	24.3663	25.2377	23.4253	21.64	21.3244	21.2691	24.4359	24.0186	24.4397	24.988	24.6421	24.6551	24.6161	25.1986	24.2371	24.6581	24.9443	24.6005	25.0364
	23.5918	23.8404	22.5462	21.8536	20.8731	24.1305	24.2989	20.2109	22.4656	21.0903	23.2349	23.2493	21.5771	23.0756	24.318	19.9771	22.495	23.3838	22.69	21.3993	20.8312	22.0293	22.9958	20.9398	25.1931	25.2112	25.2563	25.6874	24.4212	24.1385	23.9931	24.0674	21.3158	19.4525	21.8586	21.7322	21.58	24.0439	22.0881	21.9932	21.9419	21.799	22.2204	21.7738	24.217	24.0825	23.2064	24.3694	23.9424
	24.37	24.6356	24.5198	23.9914	24.0987	23.7717	24.0946	23.322	20.7592	24.5513	24.4553	24.1342	24.0663	24.4217	24.3053	23.6111	23.0126	23.0318	23.095	24.4663	23.9307	24.6027	24.7972	24.3426	21.4254	24.5742	23.4891	24.4204	24.4759	24.6104	23.9219	24.6462	24.1874	20.2161	21.2859	23.0029	23.645	24.6118	24.7753	24.7919	24.5844	24.4063	24.3015	24.421	24.4325	24.0716	24.5518	24.5	24.5244
	25.3034	25.8566	25.5286	25.2484	25.4189	25.0756	24.9436	22.7539	23.8453	25.0057	24.9451	25.0696	24.8647	24.8278	25.1515	22.8904	24.1528	23.7234	20.812	24.5317	25.9527	25.782	25.3333	25.0823	26.7792	26.2331	27.0005	26.9982	25.6185	25.5177	25.5191	25.5661	22.2295	20.0241	21.2402	22.082	25.9608	26.0783	26.466	26.3793	26.146	25.3726	24.8256	25.0893	25.5161	25.5817	26.0755	26.093	26.1003
	25.0974	25.9086	24.872	24.2946	24.7616	25.1985	21.0035	21.8455	20.0185	26.1134	26.4414	26.1598	25.0126	22.2497	26.2586	21.405	22.3784	22.73	22.4243	25.992	25.3296	25.766	26.3492	26.216	24.924	25.1165	26.7598	25.065	25.5814	26.0974	24.8367	25.5752	26.0799	20.718	21.3471	20.4644	26.1664	25.5694	25.978	25.9589	26.799	26.3157	26.7542	27.5073	25.3372	24.8835	24.6943	24.5618	23.8969
	29.4031	29.221	29.4512	29.5705	29.4447	26.1135	21.2685	22.248	21.3831	29.5555	29.5584	29.1869	29.4519	29.3002	29.2565	19.9765	23.6901	24.524	25.0667	29.3975	29.3917	29.4833	29.6255	29.2573	29.3935	29.5372	29.2425	28.975	29.6569	30.0609	29.6947	29.7444	29.0788	21.1502	21.9814	21.5126	27.6017	27.3129	27.2025	27.5956	28.6952	28.8441	29.5724	29.5997	29.1432	29.214	29.2966	29.1499	29.0757
	25.1075	25.399	25.9741	25.1277	25.082	20.3921	21.5664	21.2364	21.2346	24.7872	24.6039	24.3035	24.7962	25.0748	25.2875	18.4215	20.4581	20.5848	20.5503	22.142	25.6965	25.2449	24.6851	24.2937	25.3976	25.2486	25.8835	25.5175	24.898	24.9392	25.2191	25.3443	21.686	21.8	20.6479	21.1439	24.6091	24.7643	24.8361	24.6603	24.513	23.2736	22.0853	22.0497	23.4424	25.4451	25.8967	25.6617	25.5026
	24.2307	24.5833	24.9506	24.0902	25.0307	21.6012	22.7721	19.9873	21.5013	22.8952	23.1407	23.4191	23.0672	22.3843	22.8718	21.5638	20.9564	20.7494	19.2132	22.4387	24.6463	23.1417	23.493	23.5317	23.7039	23.4098	23.7779	23.2474	24.1073	23.214	23.3335	23.7332	22.2004	21.0744	22.1916	22.5022	23.941	24.1487	24.1743	23.647	23.6126	23.0233	23.088	21.9865	23.4532	24.0299	23.801	24.2105	24.3553
	26.3534	26.4368	27.5444	26.0814	26.4934	25.0559	24.6342	20.409	23.2667	25.1045	24.2326	24.8596	24.4519	25.1085	24.2348	23.4777	20.0317	22.72	20.8815	24.0626	26.1602	26.2143	25.7524	25.5531	26.0871	26.1082	25.9367	26.2783	26.0952	26.0201	25.9875	26.5332	22.0185	20.7296	22.4529	19.5306	26.2252	26.1468	26.0642	26.1242	26.1902	24.2588	23.7671	24.1474	26.2373	26.3935	27.3056	26.5734	26.9505
	24.5535	26.0106	25.1545	23.712	24.3434	21.8345	22.2299	19.5094	20.4608	22.4134	23.1332	23.174	23.3692	22.94	23.1788	24.8434	24.6217	25.5689	25.6994	24.1853	24.2479	23.4051	23.555	22.356	24.9398	25.0969	25.7739	25.6569	24.2998	23.1387	23.762	24.285	22.3091	20.4343	21.589	21.1912	24.3631	23.9094	24.3272	24.2276	24.0356	23.2074	21.6851	22.1529	24.0214	24.6921	25.1956	24.7171	24.6253
	25.1201	25.3751	25.2341	24.8341	25.2909	24.1109	22.7174	19.5616	22.4916	25.267	25.3241	25.3443	25.2867	25.6136	25.4969	22.4165	22.1749	20.066	23.2332	25.5954	25.4707	25.2194	25.6885	25.3499	24.7829	25.5646	25.3436	25.5292	25.7281	25.3691	25.1042	25.6555	26.0747	21.2897	21.6419	21.3393	26.057	25.9195	25.9383	25.8685	25.858	25.3631	25.6818	25.5672	25.4824	25.2159	25.1142	25.8346	25.5314
	27.2238	27.2287	27.2783	26.9859	27.3718	22.927	23.6143	20.1478	21.4864	27.0946	27.1977	27.2328	27.3631	26.9127	27.3383	25.2377	24.071	26.406	24.6114	28.142	27.3123	27.5396	27.5745	27.473	25.4535	25.6319	25.9871	25.4667	26.5933	26.9465	27.4019	26.9747	26.8365	21.2539	23.1525	21.1372	23.4113	23.5986	22.6585	23.2526	23.8079	26.4539	27.4159	27.0161	25.5631	25.8665	25.7339	25.5204	25.4507
	28.885	28.946	29.4891	28.8799	28.8545	25.749	25.8929	25.3539	25.6738	28.1368	28.06	28.0908	28.1129	27.6117	27.1356	26.57	26.7195	26.6061	26.5095	26.503	28.82	28.4686	28.2036	27.9732	28.8587	28.5649	28.9276	28.6995	28.1809	28.1838	28.3286	28.5987	25.0859	21.1299	22.1545	20.0938	28.2732	28.6566	28.9218	28.8539	29.0414	26.8491	26.1938	26.0641	27.9939	28.368	27.6855	28.364	28.2443
	24.2582	25.3168	24.9146	24.3142	23.6663	25.337	25.0865	19.4789	19.5508	24.3054	23.1981	22.0987	20.4114	22.0247	22.0332	24.8601	24.4142	25.0883	24.7232	23.2315	24.0646	23.6285	23.7746	24.0162	23.976	23.9461	24.5394	24.0644	24.6163	23.4736	23.8595	24.4954	21.975	20.9819	22.0872	20.247	25.174	25.0637	25.3234	24.7319	24.9089	24.7825	22.7534	24.8308	23.7813	23.2327	23.3127	23.973	20.9908
	23.9652	22.6295	23.4816	24.9936	23.6748	27.5761	28.0003	28.3867	28.3908	25.7024	25.5378	24.71	25.9137	25.2996	23.9624	26.4186	25.9376	25.4866	25.0972	26.655	23.8408	24.2625	24.5447	24.6208	23.2763	22.3526	23.2547	23.1596	22.9569	23.2572	21.5698	21.9804	22.9672	24.6248	25.1121	26.7967	22.1105	22.8464	21.8022	21.5873	20.9507	24.2467	25.3723	23.7322	23.8286	23.6782	22.9252	23.943	22.2151
	30.1458	30.0951	29.8414	29.8918	30.0739	29.1835	29.551	26.7345	27.0872	29.8911	30.0172	29.9523	30.0193	30.1703	30.3982	29.0152	28.6753	29.3705	28.7999	30.9161	29.9153	30.3358	30.5544	30.4547	29.012	28.9019	29.0506	28.7167	29.5588	29.8349	30.4901	29.7308	30.2616	21.8366	21.3545	20.6592	28.7135	28.2308	27.9268	28.4958	29.0199	29.4465	30.3246	30.1095	29.2343	28.9437	28.9905	28.8234	28.9678
	23.1881	24.5655	24.7339	23.1576	23.1734	20.8477	20.3275	19.0861	21.6759	21.997	23.1692	21.6599	21.3311	24.2259	24.6	20.2051	21.6786	20.6152	21.2436	23.5839	22.1406	23.0758	23.0529	23.6432	22.0577	23.5638	24.0674	23.2727	23.5652	23.969	22.6379	22.9325	21.5171	20.6338	21.3682	20.9528	23.0559	22.9037	22.4789	23.308	23.9892	21.4039	22.1614	22.8503	23.3516	23.5135	24.8706	25.3654	25.708
	23.8308	24.242	23.692	21.0538	23.9081	23.7234	24.6159	21.6946	21.5383	21.4554	24.2574	22.0362	21.3597	20.3808	21.6696	24.0014	19.4692	23.3328	20.8625	21.7267	21.7075	21.9416	20.9156	21.1204	24.9974	24.4149	25.1183	25.1262	24.5101	21.7331	22.3654	24.1189	21.8469	19.9959	21.2172	20.1852	26.0402	26.2166	25.5729	26.2263	26.1047	22.131	21.55	20.9192	21.8444	24.2582	20.931	21.9657	21.1768
	28.422	27.954	27.1613	28.3879	28.5211	26.1067	22.043	21.7893	21.9578	28.5575	28.6424	28.9573	29.1575	27.5861	26.8121	24.1884	23.2568	25.1065	24.9091	27.8939	27.5521	28.0807	27.6197	28.1146	27.8631	27.7738	26.7834	27.2876	26.8421	27.9584	28.2249	27.5524	27.9789	22.9738	24.5946	25.1997	23.5002	20.8877	21.0942	21.6452	23.573	29.1385	28.5601	28.3732	27.2421	28.0048	28.4736	28.4679	27.7993
	26.2615	26.504	26.4005	26.3707	26.3693	25.6941	24.666	21.4953	23.1731	26.2773	26.4228	26.2598	26.1416	25.7716	26.0852	25.0976	24.3421	24.1774	23.1349	26.0707	26.9197	26.683	26.3678	26.5001	26.3711	26.5928	26.5633	26.4463	26.2729	26.2531	25.8233	26.265	24.7368	22.2736	22.3757	21.6585	26.2839	26.0494	26.3321	26.4898	26.3207	24.0434	23.9753	24.5477	26.1642	25.9436	26.1669	26.1749	25.7894
	23.0806	25.6603	25.0436	24.1031	25.1391	22.6447	19.9185	23.6957	21.4431	23.4214	23.5671	23.2822	23.6436	24.1074	24.2955	22.5486	20.7541	23.7906	22.5125	21.2958	24.3911	24.032	24.3167	24.2315	23.6639	23.6475	24.2661	23.9623	24.1579	22.4151	24.5048	24.3131	22.2831	20.2063	24.2246	18.883	25.012	24.2204	24.5306	24.6051	24.7993	24.6665	24.1043	24.1148	24.3026	24.0646	25.0611	24.7473	24.6481
	26.5772	26.7853	27.0069	26.3834	26.3478	24.392	23.8205	20.3027	20.6485	26.8368	26.9266	26.5077	26.6776	26.5401	26.5395	22.7104	20.0624	23.2597	23.556	26.2886	26.3492	26.4649	26.5539	26.3477	26.6885	26.7859	27.2871	26.8065	26.8375	26.6324	26.7004	27.0136	25.9174	19.5529	21.9836	22.0346	26.5853	26.6034	26.6576	27.062	27.1387	25.9302	26.3992	26.7085	26.0811	26.0168	26.1324	26.1092	26.3437
	22.3434	22.3478	23.6948	23.4855	23.0179	20.8817	22.333	20.9743	20.985	21.0804	22.8731	22.2327	22.5655	21.8447	22.185	22.8756	22.677	21.9397	21.6066	24.1609	22.7275	22.5093	22.228	21.4557	21.997	22.0001	21.2769	21.4044	22.2363	21.9359	22.0009	22.9446	23.0274	20.3907	20.483	20.908	21.7745	21.7608	23.1439	22.7049	22.8834	21.7543	23.2718	22.0539	22.6608	21.859	20.7499	21.8689	21.3342
	25.5595	25.6471	26.089	25.4161	25.7179	23.443	22.5757	21.2207	22.2024	25.9817	26.2558	25.8806	25.8657	24.9023	25.2309	19.9963	20.7811	21.5602	19.961	25.36	25.8912	25.5576	25.7153	25.3565	25.2926	25.8996	25.9986	25.5139	25.849	25.6717	25.2246	25.8818	24.3253	21.8785	22.1231	21.2879	24.9748	24.5627	24.9085	25.8458	25.7506	24.6454	25.5812	25.9512	24.9963	24.3711	24.8977	24.7059	25.0872
	23.2375	24.8846	25.2005	24.7406	24.4514	22.5091	23.688	20.9109	21.7586	24.4654	24.2725	24.2078	24.0108	24.6205	24.6568	23.3861	22.9242	23.6093	23.4544	24.2977	24.2078	24.1999	23.5309	24.1801	24.3802	24.5257	24.5268	24.4128	24.6935	24.8811	24.2487	25.0811	24.4893	21.5735	21.9826	19.1514	25.6022	25.059	24.9505	24.7907	25.2451	24.5538	24.996	24.8885	24.9504	24.4041	24.8481	24.529	24.2354
	24.1771	24.0833	24.264	24.0876	24.205	22.7293	21.0991	20.4384	23.5298	24.8771	24.3709	24.455	24.1848	24.706	24.4668	20.4634	19.6242	21.8831	19.4369	23.3631	23.9034	23.9042	24.3723	23.9324	26.3972	25.8259	26.6931	25.4896	25.768	24.8894	24.5454	24.8439	21.7014	22.6638	21.2971	20.4467	24.6698	24.2183	23.7077	26.1626	25.8622	22.8693	25.7078	26.6562	24.9475	25.7115	23.4257	21.3756	23.5074
	23.8053	21.951	21.9318	21.9763	23.1772	23.8632	20.8324	20.632	22.3938	24.0026	21.1557	23.7685	23.3352	22.7761	24.0189	20.5109	22.101	21.5052	20.2541	24.2696	23.6718	20.1887	24.4598	24.1826	24.7944	25.0327	25.2601	24.3615	21.3198	24.6742	21.0634	24.673	22.0626	21.2224	20.7234	19.3586	25.1073	24.6312	25.1966	25.0797	25.0235	21.1284	21.6508	21.2001	24.254	24.4053	24.4201	20.4262	22.1204
	24.1425	24.8852	25.0575	24.2539	24.875	24.6065	24.9407	24.5804	24.3444	24.0524	24.1333	23.8348	23.8611	24.4812	24.716	23.2905	23.5326	23.2701	22.8763	23.3565	24.658	24.5269	24.4382	24.066	24.4795	24.701	24.7035	24.495	24.6937	24.1968	24.7625	25.1939	21.136	21.733	19.9704	21.3952	25.3701	25.2741	25.0489	25.3717	24.7931	23.3647	23.3423	23.6699	24.6282	24.6081	26.2111	25.7925	26.0517
	24.7815	25.2757	25.5855	25.1637	25.2652	25.7224	26.1513	23.9826	25.9212	25.1954	25.3416	25.179	25.2882	24.4228	24.3657	25.0896	25.7877	25.5142	25.0951	23.9305	25.0312	24.7443	25.0023	25.5258	24.8635	24.9134	24.7578	24.8622	24.1887	24.3775	24.4963	24.0691	24.8574	21.1828	20.1907	20.5928	24.5815	24.2188	25.0248	25.1355	25.0032	25.163	25.2889	24.716	24.8	25.0299	24.9991	23.8172	24.2575
	25.8474	25.1648	26.7024	25.7048	26.0677	22.5245	25.4484	21.4957	22.3012	25.9031	26.0092	25.6857	25.5309	23.1748	25.811	19.6547	25.1296	23.8771	23.8705	23.5229	25.9055	24.9899	24.4144	23.6191	26.1025	26.0584	26.3495	26.7441	26.6155	24.7322	24.9474	25.5547	22.0227	21.3778	27.1186	24.5866	25.6582	25.8857	26.0246	25.8242	25.6264	22.1422	22.954	23.6032	26.0089	26.0914	25.4481	25.4586	25.2571
	26.7079	28.6258	25.1421	26.6188	26.2631	25.0214	22.211	22.234	21.7631	26.3975	27.4101	28.1181	28.005	27.2576	27.2044	28.4436	27.4345	28.7781	29.6862	29.0389	26.0202	26.811	27.1069	27.363	23.3561	21.7293	21.7227	22.0192	21.5591	26.9439	25.7285	23.7665	28.6186	22.4794	21.9631	22.5574	25.7351	25.0958	23.1958	24.1045	26.5806	25.2918	25.5939	25.4235	26.9821	26.9376	26.8458	27.493	26.9536
	26.7964	26.5835	27.4041	26.7575	26.8928	26.2769	26.4923	23.8851	25.5339	26.9008	26.7175	26.8693	26.8179	26.5734	27.3534	26.1804	25.727	25.5197	25.2928	25.0621	26.8251	26.6469	26.5743	26.0953	27.8037	27.4014	28.1825	27.9314	27.7462	27.0715	26.6836	27.392	26.1757	20.3391	24.5853	21.5985	27.6624	27.8551	27.9655	27.8292	27.8008	25.7921	26.2458	26.6863	27.1297	27.2235	26.9228	26.269	26.5764
	24.2728	24.9574	24.6487	24.4018	24.1744	23.0002	21.1253	20.1091	20.9255	23.7082	23.9008	23.1087	23.2807	21.4725	23.8868	23.4237	22.2771	22.6225	22.8126	20.6171	23.9387	23.338	24.1355	24.0336	22.6076	23.4706	23.6831	23.5634	24.3607	23.5861	24.0258	23.4891	21.4703	23.6112	23.8714	22.0398	24.1722	23.8796	24.0404	24.4536	23.7423	24.2832	23.9923	24.1011	24.6052	23.3298	24.6571	24.1276	23.9371
	27.8745	27.6291	27.8918	27.1393	27.5753	25.1812	24.4394	23.4811	18.695	27.8872	27.6559	27.2018	27.4018	27.8118	27.3428	23.567	23.7258	23.7639	24.0393	27.0259	27.7478	27.3549	27.4536	27.4485	27.5713	27.5864	27.5614	27.6348	27.3379	27.4479	27.5646	27.5337	26.5535	20.9402	21.9157	21.3817	26.9898	26.7085	26.8294	27.1264	27.2129	26.9404	27.0481	27.5563	27.2771	27.3252	27.4754	27.4137	27.2613
	25.2259	25.8961	25.5337	25.3071	25.6301	21.3778	23.3753	20.7663	19.5943	25.6636	25.549	25.5001	25.5889	25.6313	26.051	22.912	20.6734	23.3765	20.8687	25.517	25.5483	25.6492	25.925	25.7603	25.3611	25.4918	25.7331	25.9058	25.5287	25.4134	25.399	25.7224	26.7975	20.2656	20.1778	21.3014	25.8807	25.738	25.5856	25.9107	25.9027	25.6308	25.5452	26.1229	25.5775	25.4901	25.9889	25.7013	25.8734
	23.7555	23.9664	23.4969	23.0197	23.1792	25.179	24.9748	23.5417	23.4472	23.6427	23.5244	23.2808	23.2076	23.8485	24.2031	23.4153	23.8683	23.5755	23.2788	23.8822	23.8018	23.9226	24.5046	23.4185	24.024	24.0235	24.4541	24.1516	23.8587	24.1223	23.8194	24.1675	21.7441	21.6533	21.0024	23.5651	24.8153	24.7818	24.6916	24.9692	24.7835	23.4964	23.6044	23.6377	23.3255	23.4569	23.9152	23.8087	23.7755
	24.8914	25.4968	25.9144	24.6561	24.6327	24.0183	24.1156	23.2664	23.1448	24.0762	24.1427	22.3474	22.9671	24.1216	24.346	24.2952	23.7748	24.6506	24.1654	21.7396	21.0716	23.7065	23.9116	24.4274	24.0259	24.4289	25.3054	24.3743	23.9024	24.1665	21.6606	24.6081	23.4535	24.8551	25.4572	20.6393	26.1589	26.0249	25.7266	26.0712	26.0028	21.9871	23.7865	24.5705	24.4637	24.4728	22.0735	24.5195	24.0499
	24.6184	24.705	24.7767	24.73	24.6998	23.3162	21.0407	18.708	21.4504	26.0527	25.9992	25.7931	26.0434	25.1033	25.3685	19.7699	19.1948	19.3991	20.6818	25.0829	25.1823	24.873	25.2786	25.111	25.6937	25.9878	25.9213	25.6535	25.3312	24.9651	25.2308	25.1385	23.2977	20.9775	20.5095	19.7665	24.297	23.9	25.3291	24.4621	25.2531	23.5766	25.3574	25.3193	24.7076	24.6293	24.5938	24.6286	24.4575
	26.1528	26.4959	26.6721	26.3831	26.3739	25.8977	25.9681	23.008	20.6	26.4646	26.5793	26.3709	26.2954	25.4525	25.7296	26.3309	26.4408	26.1576	26.1933	25.3797	26.6157	26.1222	26.2365	25.736	26.9673	27.5156	27.2719	27.0216	26.9183	26.7887	26.5135	26.8919	23.5717	19.8787	21.0023	20.1991	27.589	27.6925	27.4788	27.8846	27.6475	24.7596	25.9466	25.9773	27.1969	27.1082	26.883	26.3872	26.4209
	24.8736	24.8641	25.0705	24.807	24.9612	23.6811	23.9358	20.9446	23.594	24.2843	24.5275	24.1155	24.1769	24.78	23.8946	20.9633	23.1289	20.4946	21.9527	23.9405	25.5162	25.4789	25.0194	24.9627	25.0795	25.2955	25.3815	25.14	24.6062	24.8246	24.4049	25.066	22.7864	20.3823	21.8496	21.2961	24.5307	24.1003	24.3095	24.2931	25.0189	23.7574	23.2947	22.0995	23.9223	24.3221	24.5873	23.9192	24.4496
	24.5424	25.4764	24.9865	24.4782	24.4529	22.8184	20.1449	20.3294	21.5881	24.3433	24.6337	24.6132	24.368	24.6267	24.0695	19.7662	23.3659	18.9513	23.2826	24.5289	25.5638	24.9721	24.8125	24.6382	25.7472	25.7318	26.3197	25.2232	25.6554	25.3385	25.1851	25.3957	22.6789	23.4625	21.9795	21.8957	26.3397	25.8803	25.452	26.5016	26.3408	21.0191	24.4634	25.32	25.0791	24.6012	25.2692	25.1084	25.3772
	25.5977	26.326	25.8364	25.2602	25.3939	26.1741	26.2256	26.1287	26.4028	25.8978	25.7221	25.6225	25.55	25.247	25.7219	26.2014	26.1724	26.117	26.0713	25.5047	25.4704	25.2931	25.7142	25.5151	25.1561	25.046	25.5483	25.3214	25.3071	25.4678	25.3553	25.2045	25.2207	20.0338	20.2943	23.8006	25.0873	25.1573	25.4585	25.2162	25.4135	25.8017	25.5829	25.8799	25.7483	25.746	25.5199	26.0218	25.741
	24.1043	24.6173	24.9441	24.0524	24.0352	21.1807	20.0368	21.4009	22.247	24.4205	24.5491	24.0288	24.2016	24.5545	24.3215	21.4564	19.5892	20.2632	18.6011	24.1847	24.4132	24.4916	24.1993	24.4026	24.1619	24.5968	24.8962	25.0732	24.4262	24.4	24.4142	24.2838	22.294	20.9904	21.0776	20.1123	21.542	24.2339	24.557	24.9449	25.1259	21.7144	24.3827	24.0255	24.014	24.068	24.6938	24.3848	24.262
	25.4632	25.7827	26.2332	26.2486	26.1988	24.7403	25.2206	25.5364	26.1583	25.8267	25.7607	25.8764	25.5464	25.2881	25.4745	24.3916	23.7197	23.8313	23.7777	24.9678	26.1646	25.9805	25.8992	25.6412	25.9606	25.9867	25.8113	25.9406	25.651	25.8644	26.0213	26.0898	24.9891	21.354	25.7382	24.9755	27.1874	26.9091	26.5995	26.7071	26.437	25.8887	25.123	25.8026	26.016	26.3801	27.3165	27.0753	27.2152
	24.1803	24.3685	24.0429	24.143	24.1718	25.5219	25.4556	24.3664	24.9529	24.5235	24.356	24.2273	24.0153	24.467	21.7318	24.2839	24.2001	24.1272	24.1497	23.3229	24.4658	24.2641	24.4331	23.5437	24.8975	25.0641	25.2201	24.8588	25.0323	24.2852	22.7527	24.4758	21.5169	21.9419	22.0282	21.0243	24.2486	24.2915	24.9123	24.7081	22.5228	23.5362	23.5883	23.9853	24.6934	24.5353	25.2052	24.4956	24.3564
	22.9814	23.1794	23.5128	23.4041	23.4057	21.1577	20.6225	20.9366	19.6027	22.1724	22.0896	21.9604	21.5218	21.9382	23.1215	19.2264	22.136	21.3491	19.2205	21.276	23.1345	22.6788	22.6449	21.6151	23.0506	22.7703	23.4717	23.4034	23.1567	22.7172	21.7985	23.2346	21.9509	20.2776	21.7475	19.6339	25.0426	24.3341	24.3589	24.8009	24.0205	21.1611	22.5662	23.1937	24.0414	24.421	24.0269	23.8246	23.5139
	22.816	22.6662	23.5326	22.882	22.3193	23.209	20.6893	21.6325	22.4336	23.6597	23.4594	22.9489	23.0385	21.804	25.5946	19.6636	21.7306	21.6341	19.511	19.8481	23.4721	23.5362	22.2389	21.3736	24.3146	24.0425	25.3663	25.2486	24.3647	24.19	23.6751	24.6746	22.1194	21.1812	21.5633	21.5847	25.1021	24.9731	24.7018	24.8034	24.749	21.6617	21.481	21.3182	24.8242	24.9471	23.2914	23.284	22.952
	26.9316	27.3405	27.1654	26.6491	26.6435	27.3371	27.484	23.8133	23.3994	26.8815	26.9165	26.7729	26.7688	26.3977	26.4183	26.3822	26.7757	26.8824	26.7409	26.6509	26.5809	26.546	26.772	26.4931	27.0883	27.4177	27.4961	27.2148	26.9543	27.0042	26.975	26.8099	26.5575	20.4002	23.2421	18.8814	27.6651	27.6649	27.5899	27.6919	28.1667	26.1903	26.6846	27.1361	26.8761	26.8614	27.0173	26.8697	26.8316
	23.402	23.6433	24.2163	23.5324	23.7519	23.2581	23.4501	21.0052	22.1111	23.7553	23.5144	23.8564	23.7954	24.0228	23.7672	20.664	23.2898	22.7464	22.5928	23.2852	23.9291	24.287	23.8892	23.9289	23.7357	23.8453	24.0972	24.0772	24.0156	23.605	23.9053	23.938	23.8247	21.2096	20.8537	21.8181	23.3902	23.5008	23.6893	23.6874	23.7347	23.5672	23.276	23.3113	23.5688	23.9842	24.1684	23.3888	23.7667
	24.407	24.4518	23.9602	23.5926	23.8368	24.3449	24.1644	22.7556	20.0048	23.5156	23.9125	23.6132	24.0025	23.2836	21.8609	23.264	22.7724	24.0559	23.6227	23.8531	24.9686	24.5784	25.0809	24.4449	24.8067	25.2572	25.1913	24.6337	25.316	24.4406	24.593	25.4458	21.8939	21.2086	23.1365	21.2766	25.4486	24.9964	24.3547	25.8685	26.1765	24.4194	24.9231	25.7533	24.1287	23.3287	23.8501	22.9991	23.3199
	23.9773	23.8755	23.9447	23.573	23.9196	23.4252	20.5896	20.8006	21.7812	23.9076	23.6243	23.6695	23.5352	24.0857	23.4858	19.847	20.657	20.2086	21.7648	23.8133	23.4308	24.0728	24.0541	23.622	23.9302	23.9604	24.1362	23.8516	23.9065	23.9689	23.4855	23.8558	22.7765	23.4389	22.024	21.3199	24.2347	24.1143	23.9554	24.3823	24.326	23.6438	21.1986	21.4559	24.6608	24.4044	25.475	25.2615	25.3395
	24.3209	25.5783	25.4842	25.4776	24.6185	26.962	26.7351	22.3029	19.5385	23.8038	23.635	23.9351	23.5045	24.5426	24.067	26.0768	26.2054	26.5445	26.3224	22.8859	24.1765	23.9402	23.7765	23.5975	23.6054	25.1793	24.5704	24.5387	23.9213	23.7851	23.7582	24.1888	23.0364	21.056	21.5207	19.8565	26.178	26.2089	26.2479	25.9784	25.9912	21.8821	21.7918	21.7195	24.2068	23.7411	25.8751	25.4725	25.8795
	22.8348	21.4388	23.4884	23.5984	22.9602	21.4467	23.4711	22.4566	20.6874	22.8597	22.3731	23.2764	22.52	22.7588	23.8219	19.2169	19.5926	22.2382	21.0743	21.9186	24.4805	23.4626	24.6092	22.0239	23.1533	23.5904	24.0337	23.673	23.8865	23.6831	23.0627	23.8366	22.6687	22.229	20.894	21.4245	24.1549	24.1875	23.3247	24.0176	23.8185	21.2995	22.1181	23.0439	23.3228	23.8035	24.1478	23.9351	23.805
	24.167	24.1576	24.3909	24.1085	24.2492	22.3066	21.8843	22.7452	20.663	23.8263	23.9914	23.9093	23.7192	23.9103	23.6449	21.1786	19.385	21.0294	21.5674	23.4778	24.3591	24.1133	24.2512	23.9761	24.3816	24.3234	23.4409	23.7574	23.8981	23.6893	24.0907	24.2115	23.466	20.6582	20.8208	19.9524	22.8784	23.2274	23.8737	23.6051	23.1622	23.2638	23.4799	23.2836	24.0696	24.0841	25.0451	24.2139	24.783
	20.726	21.7551	22.7917	22.0808	21.7353	22.8325	23.3236	21.2967	21.5127	21.8351	20.8642	21.7133	21.3143	21.503	22.422	22.1881	22.695	22.474	20.7128	20.2949	22.158	21.1367	22.0589	21.6779	22.8182	21.7956	21.3877	22.14	22.6359	21.6802	21.1251	21.959	23.1917	20.8309	24.2635	19.857	23.0047	22.6279	22.4632	22.4853	20.4247	23.3762	21.157	22.1762	21.1535	21.9527	21.9842	21.2687	21.3759
	22.4776	21.6392	24.3204	24.1714	24.4942	21.4467	22.158	19.5493	22.1188	21.7473	22.3674	24.5792	23.7253	21.1359	22.2792	20.0895	21.4247	21.0684	22.3619	24.0639	20.8952	21.4425	22.6331	21.3192	24.752	24.7477	23.8695	24.8967	24.4103	24.066	24.131	21.3725	24.2597	20.2728	20.9558	22.5668	24.7934	25.1121	24.8653	24.9166	24.7404	24.3107	22.2977	22.0505	25.1608	25.8756	22.7614	24.0359	23.5045
	23.9101	24.5474	24.1152	24.6519	24.0223	24.1945	22.8864	20.7482	21.2167	23.7438	23.8712	23.6825	23.5266	22.9267	23.7209	21.5122	23.1268	20.2954	23.5012	23.1662	24.0004	24.3841	23.9888	23.8623	23.58	23.356	24.4901	22.879	24.9387	24.3515	24.217	24.19	22.1873	20.9231	24.1416	23.0084	24.0327	24.6953	24.4341	24.4054	24.9246	23.9866	22.9455	23.1969	24.237	24.8241	23.8699	24.7352	24.7418
	23.6944	23.1508	24.7065	23.6436	23.9231	23.4246	20.6693	23.5568	20.0006	23.6695	23.0326	23.6197	22.9345	22.2702	22.6827	20.8756	22.5468	19.4132	21.185	20.9423	24.4943	23.3597	22.4432	21.32	23.0675	25.0055	24.6767	24.1283	23.8996	22.0486	22.3875	23.0768	20.5413	20.2136	22.2719	22.5116	22.0777	22.8444	23.0337	21.9131	22.075	22.1935	22.173	22.2237	24.2057	24.2743	23.1371	23.928	23.4207
	23.355	23.316	23.6163	23.4658	23.5735	23.6164	20.66	19.8164	22.1935	23.0741	23.3262	23.6382	23.272	23.1584	21.3007	23.2348	23.0879	22.8155	23.1913	20.8853	23.2087	23.131	22.0371	21.5536	23.3411	21.2367	23.7915	24.1487	24.0998	21.652	21.689	23.5964	21.9767	20.6284	21.8734	19.7677	24.6649	24.5695	24.9089	24.6818	24.1843	22.6963	21.7792	23.2288	23.83	24.8361	23.9123	23.4425	23.9054
	24.7122	24.836	23.4054	25.5717	25.4042	22.6617	21.1807	20.1304	19.2224	23.9963	23.3815	24.8742	23.7211	25.9256	26.5104	22.751	22.4865	22.7875	22.7037	28.1878	24.0403	26.0355	25.8387	25.7818	22.0277	20.9268	21.8133	22.1503	21.7065	26.035	24.9472	21.9277	27.7582	20.0111	20.0256	23.2653	21.4822	20.6021	21.2171	21.9204	23.4462	25.9169	27.3644	26.51	25.5997	24.0143	23.9782	24.3368	23.6622
	29.666	29.7313	29.7602	29.5396	29.5761	28.7782	28.7238	27.1197	27.7135	29.751	29.7892	29.6207	29.6168	29.5716	29.674	29.1953	28.954	29.2828	28.9682	30.1753	29.57	29.7423	30.1622	29.9848	29.0826	29.2235	29.0996	28.8313	29.1396	29.3948	29.3271	29.5593	29.191	20.8849	24.0256	23.9087	28.7781	28.4196	28.4295	28.6596	28.6263	28.9957	30.0484	29.9721	29.4463	29.1262	29.3373	29.0333	29.1637
	27.1196	25.5718	26.4193	26.6464	26.8394	20.6634	21.9951	21.9911	21.8903	25.1938	25.6794	27.3709	26.7558	25.6023	25.6914	19.446	20.7969	21.2881	21.5956	27.702	23.8611	27.1521	26.5568	25.7375	20.5479	21.9473	21.4706	20.6008	23.9189	24.852	26.4492	24.4413	25.6858	20.7647	20.5628	20.3061	19.6185	19.1359	18.3697	20.3659	21.3539	24.9529	29.0035	27.1728	21.1943	19.9509	21.2769	21.1892	20.4795
	22.7651	23.1371	23.3934	20.8669	23.9343	23.142	20.9558	21.5605	19.8421	23.9023	23.5799	23.8726	24.2412	20.362	22.1056	22.9229	22.7414	23.1285	20.5179	21.0289	24.1708	23.2698	20.1288	21.1058	22.8051	24.3366	23.6597	24.3811	21.8317	22.8975	22.5047	22.7135	22.2778	21.107	22.2236	20.2324	21.6948	21.087	23.4229	23.1383	21.9075	22.3489	23.5192	21.4571	23.6621	23.5874	23.5373	23.5306	23.0872
	25.816	26.1072	26.0475	25.8406	25.9861	23.1361	24.7784	21.5686	21.255	25.9313	25.8261	25.9261	25.7175	25.9941	25.8457	20.3348	20.0406	22.6923	23.0076	25.7348	26.0285	26.0549	26.3636	26.1829	25.6525	25.8674	25.9208	25.6772	25.959	25.8316	25.3124	25.8608	25.9571	19.9645	21.0125	21.3273	26.1246	25.9796	26.0543	26.2301	26.1297	25.9949	26.1801	26.1383	26.1426	25.9563	26.1338	25.9488	25.5489
	22.8951	22.589	23.864	22.9431	23.2131	22.7436	22.8611	20.7995	19.9701	23.1164	22.4911	22.9609	22.5523	22.8247	24.0087	20.0975	23.6357	21.0536	22.0271	21.7165	22.331	22.1995	21.5966	21.5052	25.0574	24.2879	25.8017	25.5414	24.2954	23.2641	23.0638	23.4575	21.2632	21.9997	20.6892	19.7719	25.2125	25.3271	25.052	24.939	24.9459	22.2991	20.4589	22.4832	24.5401	23.891	22.2896	22.3625	21.6266
	27.8092	27.6341	27.4259	27.8442	27.7928	24.2994	24.2421	21.0534	19.5044	27.5115	27.6094	27.471	27.5731	27.8609	27.8445	25.2125	24.5882	25.6067	25.3648	27.7732	27.3244	27.4313	27.7375	27.5581	26.9002	27.3533	26.8882	26.7281	27.2759	27.6677	27.5239	27.3798	26.8064	21.9106	22.1163	21.921	27.6063	27.0593	27.7021	27.5429	27.8238	27.3159	27.6666	27.573	27.163	27.0161	27.3482	27.2936	27.2608
	22.8098	22.4815	23.6235	22.5731	22.727	22.6098	21.4063	20.6519	18.8869	22.6762	22.1389	22.447	22.8913	21.0045	21.2363	20.8818	22.6098	22.2991	19.1968	20.9458	22.5599	22.4512	22.6227	21.0873	23.8119	23.508	24.2975	24.5384	23.736	22.6459	22.3126	23.626	22.4946	20.6937	21.5795	20.5506	23.5552	24.6004	24.4779	24.0246	23.7469	21.6338	22.3364	22.1295	23.2616	23.2716	23.4252	22.9316	22.1614
	22.9064	22.9961	23.6545	22.4948	23.1877	22.5965	23.1328	21.2156	23.1001	22.359	22.2945	21.6921	21.73	22.1265	24.1017	22.6683	22.2407	22.1823	21.8013	22.66	23.0179	23.0497	22.4978	22.272	23.9719	24.4992	24.2938	24.473	22.1182	23.2169	23.5552	23.8634	22.3182	19.7219	21.6053	19.8023	24.2758	23.5296	23.9319	24.0687	22.8144	23.0374	21.7936	21.785	22.9709	23.4182	24.0732	24.4271	23.9319
	25.421	25.8286	26.2041	25.3737	24.6555	25.2354	22.4782	27.4467	25.9419	25.9902	25.8046	25.7884	25.8019	22.8938	25.3137	24.1752	24.9266	22.8064	23.5422	22.4797	25.8348	25.2121	24.3233	21.7539	26.6944	26.6444	26.8076	27.2464	26.4689	25.3588	24.9502	26.0133	23.2476	22.0354	25.6267	20.6142	26.9072	27.0152	26.6649	26.7979	26.5579	22.0862	23.7748	24.0606	27.1952	27.3229	26.9737	26.9162	26.8715
	23.975	23.6256	24.63	23.2119	24.4906	21.049	21.5722	19.8763	21.2893	23.4389	23.2674	23.6186	23.0964	23.7605	23.6748	22.3194	20.5291	19.6443	20.7611	20.563	24.231	24.011	24.3933	23.9562	24.0682	24.2994	24.2848	23.3888	24.1809	24.2446	24.0897	24.0669	22.2664	19.0635	21.6518	19.1176	24.1052	23.6354	24.8087	23.796	24.8186	24.142	23.5589	23.612	23.7844	23.8837	24.0217	23.5112	23.6497
	27.0617	26.3562	26.9956	27.0828	27.0742	24.9281	24.6363	25.3884	25.9814	27.3917	27.4947	27.388	27.4422	27.088	27.7107	22.6926	23.2641	23.274	23.9496	27.3592	26.7112	26.8009	27.2223	27.4704	27.8179	27.9404	27.715	27.8405	26.844	27.2912	27.1907	27.0667	27.5051	21.7579	21.4073	23.1487	24.0777	24.3237	22.8976	24.4588	25.0314	26.0962	26.7661	26.2143	26.6141	26.5146	27.1487	27.3467	27.0194
	23.8825	24.2423	24.3756	24.0942	22.1304	21.2689	19.3432	21.0732	21.3347	24.6296	24.3804	24.4283	24.0856	23.9681	24.4676	22.2662	19.5647	20.9967	21.1892	23.6713	24.2797	24.0158	22.5702	24.1313	24.2693	24.7922	24.7245	24.4827	23.9593	24.2852	22.2021	24.0647	23.7389	20.9627	20.715	21.3421	24.0871	20.6445	21.0229	22.1596	24.0508	23.7648	24.0783	24.249	21.7613	23.4694	24.628	23.8942	23.797
	24.3556	24.4094	24.4825	24.0372	24.2492	24.765	25.058	21.4876	23.3048	26.0029	25.9073	25.6592	25.6049	25.497	25.2386	25.2653	25.5258	24.5608	24.5	24.9828	25.8008	25.5313	24.9423	25.172	25.8878	26.5557	25.6213	25.6405	26.37	26.1562	26.4189	26.4729	24.3832	19.8504	21.5611	21.0732	26.7161	27.0821	27.1361	27.0031	27.1094	25.3412	24.3483	25.2085	25.6843	26.0571	26.5452	26.198	26.025
	23.8138	24.6068	24.6323	24.4026	24.0592	21.326	22.0505	19.8674	20.7611	21.5023	20.0696	24.173	22.9759	23.4009	24.0342	21.8601	20.9002	22.2961	18.7547	23.6505	24.3765	23.1156	23.4969	23.8102	24.3135	24.2478	23.6715	24.534	24.6727	24.6054	22.3371	22.0494	23.7439	24.2946	23.0126	20.9286	24.42	25.2716	24.8617	24.1267	24.5946	20.5398	22.1968	22.7929	24.7336	24.2837	26.0359	25.7142	25.3915
	25.7816	25.1643	26.0986	24.8447	25.1858	23.9082	24.4964	20.2464	21.0551	25.7291	25.1647	25.2904	25.3553	23.1831	23.9822	24.0158	24.7599	24.4316	23.7083	21.6671	24.2974	24.0181	23.7175	23.1688	25.2098	25.6808	26.0091	26.3594	25.4569	24.0914	23.9978	24.2819	23.7201	20.5749	23.0506	21.0196	26.3838	27.1952	26.7106	26.9611	26.6091	21.1269	24.4732	24.4868	25.6164	26.1478	24.5174	24.5267	23.8299
	25.8456	25.5788	26.7848	26.7811	26.8067	24.8035	22.4353	22.1004	20.4982	25.7614	26.1766	26.3971	25.8127	23.587	24.47	25.1787	24.8989	24.602	23.161	22.2223	26.2211	25.5776	24.043	23.4979	26.313	26.6276	27.0848	27.3303	26.2849	24.409	25.2786	25.4953	25.0074	20.4785	22.2615	19.5243	25.4564	26.6702	27.6624	27.1409	27.1553	23.9567	25.6373	25.7037	25.8941	26.0478	23.9146	23.1091	24.4418
	23.1091	24.6989	23.261	22.822	22.9928	23.0067	23.2468	20.3468	20.5641	21.8997	22.2826	22.0735	22.0223	21.7198	22.6203	22.1098	20.1181	21.985	21.6058	21.3188	22.4162	22.2495	21.9485	22.6326	22.6146	22.0924	21.4865	22.3564	22.0866	21.3089	21.6307	22.1001	21.7762	20.2101	19.991	21.2563	23.5447	24.0972	23.7074	23.4619	24.0609	24.332	21.0399	21.3803	22.1741	23.2517	21.4622	21.4709	21.6703
	25.807	24.7097	26.7695	26.1167	26.181	20.264	20.9131	20.7497	19.5593	26.4163	26.2673	26.0389	25.8382	24.8356	25.9375	22.1501	22.51	23.3209	23.1909	23.913	26.6326	26.3179	26.2011	24.6306	27.0315	27.436	27.5238	27.681	27.8339	26.7779	26.0902	27.4196	21.6766	21.2629	21.2354	21.0865	27.2731	27.2764	27.6857	27.4993	26.6915	24.8127	24.4942	25.2878	27.0694	26.9965	26.212	25.9184	26.0319
	23.6899	22.7534	23.6064	23.6754	23.3302	20.5933	20.9638	19.6882	20.0702	23.7701	24.3365	24.1763	24.0509	23.3987	23.7753	21.4364	20.9489	19.7995	19.6718	23.1059	23.935	23.3226	23.9516	23.6117	24.6072	24.6502	25.0511	24.6708	23.4951	23.5515	24.178	24.389	22.4831	20.5508	22.3096	21.7699	23.9993	23.4021	22.7913	24.3702	24.5834	23.8219	23.0137	23.2058	22.7252	23.4086	23.5368	23.8295	24.0074
	22.4315	22.5392	22.6923	22.5629	22.3458	22.6944	21.5352	21.7989	21.0253	22.2566	21.9599	22.4125	22.2421	21.8092	21.7086	23.0009	22.6611	22.5218	20.3082	23.0797	22.4467	22.4727	21.1184	21.8941	22.798	22.7325	22.8723	22.8264	22.7332	22.6717	22.0178	22.7152	22.3349	20.8532	21.4464	19.7247	22.6782	23.0911	24.0311	23.8359	22.9313	21.5787	21.8132	21.9395	22.8132	22.7359	20.5171	20.5979	22.5438
	23.4677	23.3081	23.5716	22.9095	23.0819	21.2573	20.4427	19.9167	21.4725	24.0071	23.797	22.9945	23.1421	23.1232	23.2637	19.9089	20.5969	21.1294	20.7541	23.274	23.1707	23.1601	23.9175	23.296	23.3647	23.3778	23.7197	23.7808	23.9562	22.7535	23.3735	23.9362	22.0988	19.762	20.5357	22.1327	24.5335	24.3871	24.2193	24.2569	24.3244	23.317	23.8603	23.8681	23.889	23.7177	24.2994	23.6934	24.2943
	23.7899	24.1406	24.0574	24.0483	23.7407	21.0025	19.9726	20.4844	21.6345	23.9943	23.6316	23.547	23.6333	23.7027	24.3164	22.8584	22.9325	21.6416	22.697	24.0861	23.7745	23.9981	22.1602	22.7876	23.4243	23.5375	23.4459	23.0461	23.1022	23.2235	23.4904	21.8849	23.2897	20.6497	19.66	19.7852	23.3744	23.0184	23.5281	23.9368	23.4116	23.7315	23.9941	24.2845	24.0679	23.8438	22.9014	23.9581	24.0034
	24.794	25.3369	25.1776	24.8571	24.9364	25.3588	25.7122	24.3173	24.1093	24.9162	24.8639	24.8535	25.01	24.3425	24.6626	25.0092	25.1178	24.922	24.9257	25.0555	24.9263	24.9186	25.0105	24.8767	24.39	24.7259	24.8544	24.5185	24.7262	24.8426	24.6708	24.9956	22.3056	19.3394	21.3163	20.4053	24.9405	24.73	25.0792	25.0766	24.8636	23.7196	24.7341	24.985	24.8267	24.6487	25.0859	24.9598	24.8953
	24.3979	24.6402	24.6365	24.1786	23.8603	24.2633	24.8178	23.6983	24.9206	23.9957	24.1435	24.1187	24.0053	24.2124	24.5766	24.3277	24.5037	24.631	24.4282	24.1648	24.2245	24.2066	24.622	23.7127	24.5842	24.6828	24.6977	24.3851	24.269	24.4356	23.1763	24.6589	21.9585	19.6481	21.4291	20.8586	25.0209	24.951	24.7964	25.1805	25.0962	24.3225	24.2019	24.8364	24.5461	23.679	24.6581	24.6562	24.2334
	23.5557	22.9371	24.2465	23.9671	23.8613	21.968	21.645	19.5524	20.9249	23.2883	23.1383	23.0819	23.3399	22.1867	24.1888	19.9473	21.8695	20.8435	21.0804	20.6396	23.2607	23.1309	23.375	23.9896	24.6727	23.8994	24.5356	24.5755	24.0992	23.3069	24.5835	23.8869	22.5591	21.1671	21.251	20.1387	24.0561	23.7296	24.096	23.7666	23.554	22.787	21.4956	22.3056	23.3709	23.4634	23.4274	22.8861	22.8698
	25.4799	26.0409	26.1829	25.8016	25.8846	23.5805	23.7229	20.3568	19.8356	24.5841	24.6314	24.8532	24.2489	23.1367	25.8023	22.8035	24.1193	23.2291	21.9009	20.8964	24.9641	24.5371	25.2685	22.6333	24.8188	24.9227	25.1819	25.4069	26.245	24.7103	23.8974	25.2759	22.5821	20.6582	21.7812	19.8183	25.3122	24.975	25.2881	24.9455	25.1122	21.9117	24.1684	24.4713	25.494	25.578	24.5725	24.4357	24.0651
	25.362	25.7608	26.0887	25.7209	25.7745	23.0307	20.7023	20.3384	22.2818	24.2509	24.5847	24.5456	24.0852	23.5568	24.316	22.9864	22.9087	20.5799	22.1071	23.8135	25.4848	25.5224	24.9934	24.2019	25.5541	25.4843	25.2004	24.9406	24.5947	24.7421	24.1539	24.9109	22.839	20.5458	22.0108	20.6281	24.691	24.934	24.7915	25.1528	24.6618	20.8473	21.3908	23.0541	24.3848	25.2595	26.0656	25.9337	25.864
	23.8632	23.8437	24.2508	24.0939	24.0615	23.5135	24.2992	21.1359	20.8753	23.8121	23.6749	23.3906	23.7527	23.8101	23.5737	23.4548	21.115	21.2042	20.7091	23.37	24.4805	24.2307	23.7166	23.8288	24.2881	23.6377	23.7049	23.8886	24.0946	23.9994	24.1147	24.2942	23.2232	21.5275	20.9557	20.8528	23.9889	23.7428	23.6932	24.141	23.5991	23.8243	23.6755	23.7153	24.1299	24.151	24.5425	23.935	24.3765
	24.4487	24.5334	25.1928	24.9927	25.6168	23.5539	20.7693	20.5401	20.5924	25.8399	25.8374	25.9852	25.3769	23.064	25.2876	20.0466	20.2225	21.2716	21.683	23.6701	24.8938	24.6348	24.7819	22.3086	25.0433	25.5156	24.8126	26.3159	25.7746	24.5633	23.0261	23.6974	24.9954	21.3889	19.9419	21.0328	26.2977	26.7352	27.1627	26.9777	26.6687	23.0696	25.9168	24.7645	25.3092	25.5372	23.1977	23.4013	23.2794
	24.8227	24.7755	25.2589	24.7709	24.954	24.472	24.532	20.6542	23.8504	24.6778	25.0065	24.7826	24.5834	24.7218	24.8831	23.8132	23.4895	24.8086	23.3793	25.3116	25.2337	25.3099	24.9534	21.5038	26.0737	26.0183	26.4282	26.7782	25.8897	25.2585	23.6761	24.9199	21.8799	19.7256	21.1286	20.2396	25.9387	26.3758	26.4713	26.3454	25.9314	21.225	24.2442	24.1101	25.2894	24.9234	22.3352	24.1759	24.1486
	21.2346	20.8914	22.3262	22.0286	22.3576	20.7481	21.1489	20.3326	20.5615	20.8011	21.3087	21.6811	22.0499	21.1782	22.2843	18.7879	20.9912	19.3901	19.3509	22.0853	20.2154	22.2054	21.8172	21.0902	21.6977	23.0291	22.2162	21.8201	22.1411	21.4702	21.8549	21.4945	22.8488	21.2608	20.8514	21.1287	22.4651	22.5431	22.4697	22.4939	22.2076	22.2087	21.8338	21.4068	22.2349	22.4464	22.523	21.5621	23.003
	25.3537	25.3912	25.8288	25.2913	25.4514	23.1668	19.9601	23.6558	23.3584	25.2989	25.2818	25.2387	25.3982	24.5213	24.8588	22.4043	24.5826	25.1734	24.3441	25.1666	25.745	25.2483	25.6427	25.2504	25.3822	25.6398	25.6017	26.0537	25.9926	25.6527	25.2889	26.096	25.9857	23.2984	21.6684	20.5362	26.4576	26.336	26.032	26.414	25.6408	24.7175	25.503	25.8738	25.8654	25.4564	26.0128	25.4568	25.8745
	22.7812	23.4803	22.9746	22.3996	21.5262	21.1527	20.6665	20.7038	20.2542	23.378	23.3828	23.1043	21.6228	23.0756	22.9632	19.8537	20.8082	20.5261	19.327	21.6333	24.1104	23.0967	23.7833	22.2372	23.2244	23.3504	23.467	23.7512	23.1426	23.1607	21.2085	23.4278	22.3478	22.6327	20.7713	21.8708	23.9868	23.0833	23.4865	21.6917	23.7418	21.3607	21.8758	22.2243	24.2493	23.5392	25.3692	25.0947	25.3568
	21.5244	21.4852	23.438	20.9644	20.7205	23.7527	24.7762	23.7828	21.1171	22.1233	22.3693	21.1472	22.6176	21.7136	23.4356	23.0368	22.8901	22.7702	22.6903	20.4111	20.323	20.6342	22.8578	21.596	22.9424	21.5519	23.4171	23.0472	22.8578	23.2093	21.3269	23.4004	22.2256	20.9134	22.0382	19.2028	21.1506	21.2845	23.696	23.3479	21.2054	21.4481	21.6277	21.8078	22.1487	22.5913	23.393	22.9858	22.9897
	23.4966	23.8141	23.5591	23.2137	21.7756	23.4526	21.5232	19.5067	20.5187	23.2474	23.251	22.5141	23.0349	24.0799	23.8942	20.1832	19.6206	20.2673	19.0992	23.563	23.6999	23.8178	23.5097	21.7082	23.9771	24.3466	24.0748	24.0224	23.9341	24.1964	23.6885	24.1794	21.9293	20.0275	21.7328	20.2304	23.6054	21.9498	21.3755	23.9593	21.1923	23.2968	22.221	21.4525	23.7227	23.4723	23.7584	23.5477	23.6704
	23.1765	23.0568	23.3981	23.0406	23.3917	23.5757	23.604	20.0756	20.3479	23.0069	20.8334	21.8661	23.432	21.4552	22.4915	24.0084	23.5101	23.4144	23.2859	22.7883	23.4072	23.3526	23.2536	22.3763	22.0207	23.2815	24.662	21.7982	23.57	23.6194	23.0768	23.9604	21.4156	22.3886	20.2091	19.8529	24.3358	24.2232	24.8889	24.3446	21.7515	21.3732	21.1336	23.0441	23.9832	23.4746	23.6491	23.2571	23.0988
	26.6678	25.5776	25.6109	26.8291	26.7115	25.5495	23.7508	23.3943	20.1925	27.0809	27.0362	27.501	27.6495	26.8353	26.7474	24.6601	23.8439	24.1717	25.0423	27.854	26.1786	27.1208	27.1335	26.8721	26.579	26.5087	25.29	25.4874	26.0135	26.8176	27.258	26.6207	27.3798	20.1018	19.9787	24.7227	21.2284	22.9767	21.9992	22.5047	23.5518	27.7993	27.3798	27.0798	26.7093	26.9829	27.675	27.663	27.5855
	27.3357	27.4536	27.3885	27.2359	27.2579	26.105	25.9383	19.8198	22.983	27.7199	27.6791	27.3993	27.5641	27.1929	27.1435	25.6409	25.7945	25.925	25.9776	26.9235	27.3471	27.3312	27.3598	27.5299	27.1175	27.2659	27.2819	27.0747	27.305	27.2616	27.3672	27.3406	26.9715	20.6362	24.7682	20.9064	26.8275	26.6886	26.8471	27.2332	27.5007	27.0334	27.2517	27.4758	26.6747	26.8913	26.7596	26.41	26.6584
	24.3382	24.4673	24.5012	24.4314	24.5989	24.2936	25.0429	24.1684	24.76	24.4488	24.4485	24.2272	24.0304	24.7572	22.0051	20.3042	23.2437	23.1586	23.2538	24.2447	24.9798	24.3661	25.0272	22.131	25.481	25.2116	25.4215	25.0991	25.1483	25.2689	21.9387	25.6632	24.1656	21.5907	19.8966	20.4484	24.529	24.0714	24.4247	24.7441	24.55	22.548	22.666	22.1817	22.4387	24.7904	25.4107	24.9351	25.4416
	26.6276	26.2764	27.2469	26.5901	27.0458	26.1807	25.6744	24.3934	24.4694	27.2108	27.0672	26.6717	26.6711	26.7291	25.6446	25.3919	25.0108	25.6963	25.2328	24.5265	27.1629	27.2236	26.5032	25.5468	26.8931	28.4183	27.2436	27.4193	26.3756	25.6178	25.8298	26.6241	21.9993	20.3033	24.6063	20.134	27.0095	26.5319	26.9426	27.5031	27.2071	25.0062	25.3694	25.0969	26.1188	26.144	26.0826	26.1766	26.2975
	21.5211	21.9772	22.9907	21.5773	21.4113	21.84	21.1621	21.998	22.1777	21.6482	21.2371	21.3818	21.5208	21.8028	23.8444	20.7755	22.1609	20.0157	20.4887	21.4199	22.0571	21.8335	20.9266	22.2183	22.5155	22.2974	23.3514	23.4646	21.4663	22.702	22.7379	21.9775	22.4504	20.7328	22.6403	20.1982	22.9615	24.5174	24.6376	24.5499	23.9337	21.5686	21.5174	23.1647	22.6527	22.3184	21.894	22.1254	21.7533
	22.4036	22.6158	22.4806	22.3541	22.2284	21.7422	20.3433	21.3856	21.5952	24.1928	24.1877	24.0718	23.9935	20.9719	22.4861	20.2273	19.1502	19.8227	20.4958	20.7687	23.3133	23.122	23.1643	20.197	23.1233	23.3525	23.8034	22.9844	22.9132	23.1348	22.5621	23.1369	22.2911	21.2586	19.7443	20.5337	22.7597	21.8099	21.8271	22.6852	23.1554	22.158	22.6693	22.077	21.4136	21.1845	22.4982	20.9711	21.7145
	22.096	21.643	24.3056	23.2643	23.3553	21.6069	20.4196	20.4052	19.5031	22.6312	23.4585	23.2197	22.8507	23.9806	23.5861	21.5447	20.6317	20.3635	21.9181	20.8885	22.236	22.5171	22.3997	21.9436	24.3448	24.3253	25.3699	25.5009	23.8376	23.413	23.407	24.1914	21.3406	21.2013	21.1276	20.3999	25.021	25.858	26.0046	25.942	25.7483	21.2579	21.2357	22.3598	23.8147	23.7563	24.3401	24.0551	24.076
	25.677	25.7271	26.0902	25.5506	25.6226	25.4314	25.6371	25.2235	25.2955	25.7652	25.7047	25.6516	25.65	25.857	25.8897	24.9221	24.7284	24.9526	24.7009	25.7724	26.0745	25.7688	26.0232	25.9051	25.7544	26.0091	25.7496	25.7152	25.8865	26.0418	25.658	26.0704	25.6086	25.9044	25.4437	24.3569	25.6568	25.5106	25.1665	25.6052	25.3031	25.3928	25.6658	25.706	26.1951	25.9847	26.9449	26.2477	26.5082
	25.2625	25.4454	26.4875	25.9132	26.047	25.5372	26.0547	22.9724	23.0877	25.6857	25.52	25.5317	25.0401	24.7749	25.5146	24.7021	24.6948	21.6225	20.9449	23.8679	25.6347	24.9506	25.472	21.3751	26.956	26.7722	27.2147	27.1212	26.5681	26.1113	25.7531	26.6353	23.1365	20.12	22.2565	19.9059	27.0139	27.1008	27.5815	27.2173	26.8839	23.8368	23.9247	25.0707	25.7513	25.8964	25.8248	25.3473	25.4715
	26.4954	26.3117	27.2151	26.6075	26.8089	22.4675	20.79	23.6412	20.7814	26.5637	26.7507	26.616	26.6854	25.3593	26.3404	21.0229	22.6022	20.0975	19.6038	26.636	26.2605	26.3813	26.1144	25.9839	26.7829	27.0458	27.0259	26.7543	26.3041	25.9735	26.1053	26.3234	24.2779	22.0553	19.4423	21.7078	22.896	22.2146	23.6477	22.4123	22.5893	25.3038	26.9204	26.8527	24.6121	24.9519	23.1154	24.3378	24.3624
	23.3725	24.2109	25.3782	25.1597	24.3609	21.7613	20.7278	20.3344	18.674	23.2785	21.2763	21.828	22.6203	21.4322	22.2523	24.1015	20.7954	21.0342	20.6454	20.989	24.3821	22.7734	24.2863	21.6283	23.3549	21.2087	21.8115	24.292	21.143	22.4328	22.6089	24.6128	22.3483	20.8941	20.5762	21.4617	22.9812	24.3907	24.1201	22.3396	23.8261	21.234	21.0877	22.2417	21.0947	23.7666	23.6579	24.4517	21.0578
	23.6399	23.8486	23.932	24.1114	23.8667	25.5644	26.0009	24.4182	24.882	23.443	23.6364	23.7017	23.5211	23.6905	23.4704	25.2691	24.9625	25.0368	25.1525	24.3396	23.6199	23.5805	24.2879	24.1243	23.1881	23.688	23.6501	23.2733	23.7326	23.846	23.5287	24.0812	24.5235	21.4577	21.4039	20.9579	24.0585	24.0131	23.9768	24.1104	23.8398	24.0549	24.1755	24.6836	24.164	23.4448	23.6836	23.5115	23.3657
	29.9676	29.9017	30.0963	29.8284	29.8716	26.2763	26.3171	25.8275	25.706	29.4769	29.4157	29.3129	29.3192	29.6131	29.0996	26.0888	25.9315	26.0208	25.9391	27.9592	29.647	29.6948	29.4947	29.1821	29.7797	29.7525	29.7016	29.5388	29.6422	29.4498	29.4066	29.4804	27.3667	19.2744	23.7347	20.9646	29.9289	29.8264	29.5591	29.7206	29.6808	28.1755	27.8744	27.9192	29.89	30.0632	30.4746	30.1935	30.1764
	25.476	25.5054	25.5923	25.2461	25.6574	25.2558	25.4918	23.1445	23.4136	25.6696	25.8735	25.9048	25.932	25.7971	26.0177	24.6304	24.7794	24.8468	24.9347	26.2478	25.7707	25.7868	26.1021	25.6095	25.0746	25.2647	25.3181	24.9268	25.4988	25.4105	25.5947	25.7073	25.084	25.8099	21.5787	24.2549	25.5758	24.4958	24.7723	24.9591	24.8958	24.9946	26.2841	26.2602	25.5166	24.746	25.503	25.0697	25.5362
	31.7951	31.9563	31.8563	31.8388	31.9364	32.2353	32.8547	30.8014	31.6963	31.6917	31.698	31.7609	31.7818	31.9445	32.1188	32.3505	32.1268	32.1433	31.7243	32.4001	31.7436	31.7913	32.1622	32.0615	31.5837	31.6481	31.8924	31.5626	31.6883	31.9057	32.006	31.7877	32.4863	28.4298	29.4756	28.5179	31.9876	31.6941	31.7899	32.0362	32.0142	31.6549	32.0069	32.2387	31.576	31.3838	31.7281	31.3855	31.5863
	24.6326	25.096	24.8609	24.7467	24.7451	24.7615	24.4142	20.7522	23.9788	24.7404	24.5517	24.5802	24.4024	24.7767	24.5656	24.0395	23.7229	23.7978	23.671	24.7206	24.6787	24.548	24.941	24.8982	24.3122	24.5159	24.5725	24.528	24.7972	24.4707	24.454	25.0506	22.2732	23.6329	21.5105	23.5953	24.663	23.9609	24.5417	24.5865	24.6541	25.0871	24.6875	24.8667	24.232	24.4037	25.171	24.2662	24.608
	22.9385	22.9725	22.963	23.0219	20.5083	23.2119	23.6549	20.8271	22.1397	23.1694	23.1887	23.2291	22.9647	21.9229	22.8807	19.6231	22.6571	21.3259	20.883	23.2421	23.2277	22.8465	23.3744	22.7647	22.6235	23.1574	23.3846	23.1021	22.7575	23.1995	22.6007	23.0608	22.2168	22.8993	20.7779	21.1086	22.92	22.7022	22.4296	23.0385	23.1423	22.9029	23.5503	23.7773	23.2011	21.2645	23.5336	23.2791	23.3867
	24.0853	24.4051	24.5007	24.2538	24.0876	25.1187	25.7046	24.8399	25.3305	24.2358	24.3334	23.7338	23.771	24.2938	24	25.2501	25.0825	25.0616	24.5507	24.2902	24.3515	24.2545	24.5366	24.5078	24.0385	24.2076	24.0198	23.847	24.6932	24.4463	24.2855	24.3213	23.7532	20.6447	21.5264	20.8152	24.7403	24.793	24.6868	25.1307	24.6845	24.1209	24.5809	25.0865	24.3277	23.3801	24.1423	23.7653	23.6206
	23.2667	23.5019	23.4253	23.4951	23.1522	24.2051	24.8473	22.6209	20.8657	23.4488	23.4486	22.9334	23.2467	22.6676	23.0526	24.1407	23.7169	23.5956	22.9946	23.1799	23.2451	23.5655	23.5377	23.8018	23.038	23.3806	23.1683	23.2585	23.6493	23.4779	22.8558	23.1522	21.9009	19.4265	21.6194	19.3239	23.5612	23.5953	23.5455	23.9074	21.696	22.9444	21.8899	23.6134	23.8269	23.3677	22.8351	22.4867	22.7012
	24.1135	23.995	24.3835	24.2575	24.3205	24.3586	24.7507	23.5112	24.4607	24.0988	23.9431	23.8412	23.6883	23.9966	24.0511	23.8215	23.4822	23.5711	23.4873	23.9354	24.1159	24.0846	24.1801	23.816	23.6612	24.1385	23.9822	24.0272	23.9933	23.7759	23.6066	24.0537	21.2954	20.4582	23.8094	21.2924	24.3272	23.9094	24.044	24.1751	23.5626	23.8638	24.1551	24.7621	24.37	23.7264	24.6625	24.3873	24.3182
	23.5736	23.9534	24.2559	23.5462	23.6595	20.9547	20.9965	21.4104	20.9196	24.0939	24.1193	23.9245	24.2226	23.9787	23.9823	19.1753	20.2394	20.4129	19.9322	24.0385	24.0872	24.2049	24.3838	24.2211	23.5368	24.1129	24.1089	24.0935	24.1791	24.097	24.0479	24.0341	22.9566	21.1011	21.4527	20.9033	24.0066	24.0652	23.3569	22.5432	24.5013	21.3409	23.7351	24.3415	22.2316	23.6572	24.3138	24.0097	23.8392
	24.9939	25.7152	25.1546	24.6644	25.0788	23.4375	20.5474	20.7326	19.4729	24.8443	25.1016	24.8304	24.726	25.65	25.3421	21.5277	19.8501	22.7335	20.6964	25.1539	24.6991	24.8933	25.0407	25.0532	24.6347	24.5385	25.0146	24.7536	24.7011	24.6278	24.4303	24.9627	21.8869	20.0876	21.8377	21.7656	25.7812	24.9981	25.2833	25.9147	25.1347	24.2663	24.9146	24.6145	25.6104	24.5332	25.4328	25.0529	24.9403
	22.2108	22.8033	23.2856	21.2717	21.8331	19.3419	20.1392	20.7915	21.7238	22.5617	21.4787	22.2637	21.9518	22.6083	22.7484	19.2612	21.1236	20.6601	18.1961	21.824	23.6659	23.0511	22.3932	21.5786	21.7472	22.8188	23.8068	23.488	23.0158	23.1221	21.8306	23.8274	22.4115	21.948	22.0037	20.2988	24.3663	24.2891	23.7038	24.3566	21.3013	20.7728	22.0316	21.8062	21.161	23.3918	24.8087	24.2662	24.5012
	23.3924	23.1595	24.2774	23.5875	23.9409	23.8133	24.0108	21.2429	21.2472	24.1183	23.7062	23.9199	23.8835	21.9736	23.88	20.4541	20.3809	21.306	21.3856	21.4764	23.9991	23.4034	22.6159	22.9092	24.0913	24.1345	25.355	25.1803	24.7325	24.2828	22.8044	24.2452	21.2476	21.2184	21.7854	20.7711	25.8878	26.1323	26.2079	26.147	25.7839	23.4725	22.2152	23.0497	25.1322	24.9965	24.3876	24.2351	24.0481
	25.5601	26.0394	25.8792	25.5124	25.6138	23.7661	22.4576	20.7971	21.2853	26.249	26.2223	25.7821	25.8597	25.6885	25.7842	22.6686	22.24	23.321	22.9342	25.2765	26.1308	25.8081	25.7126	25.8031	26.2005	26.2837	26.5684	25.9768	26.1932	25.9663	25.9011	26.0442	25.476	21.1259	19.8648	20.9889	25.38	25.3091	25.479	25.921	26.0609	25.4106	25.6569	25.5684	25.4076	25.4851	25.5169	25.4273	25.4753
	23.847	24.1499	24.2613	23.7705	24.0755	21.1056	23.1861	21.4313	19.6761	24.5366	24.3806	24.1276	23.9838	23.8963	24.4826	20.9025	21.8786	21.4094	20.1614	24.1543	24.0729	23.927	24.8143	24.2403	23.6784	24.1659	24.3458	24.146	24.4625	23.8997	24.2534	24.3051	24.8597	21.9874	22.942	20.3394	24.7086	24.3679	24.5857	24.7038	24.8036	23.0927	24.0946	24.4538	24.1489	24.1136	24.5183	24.4931	24.7743
	23.472	24.3213	22.1739	23.3217	23.5388	22.5631	21.9604	20.6681	20.8096	20.5669	21.4138	23.0752	23.5946	23.9647	21.775	20.2677	22.3104	21.5923	20.6897	23.7011	23.6948	23.4501	20.9414	24.5411	24.0802	24.5475	23.0732	24.3296	24.4105	21.8249	23.394	23.6609	22.3641	21.1881	21.1668	20.6665	24.7026	24.5004	24.3868	24.4005	24.7152	23.8033	21.8707	22.0996	21.5515	24.4154	24.8102	24.2247	23.7567
	23.5477	23.9695	23.999	23.4702	23.906	20.6863	21.2887	20.2869	21.7123	24.4771	24.1168	24.0532	24.2275	23.7109	23.8635	20.2764	20.6394	21.0969	19.9022	23.8452	24.1991	24.3478	23.9211	23.9915	23.2061	24.1555	24.0124	23.8592	23.96	23.8378	23.8433	23.012	23.2931	21.5853	20.1691	21.2474	24.3671	24.3013	24.1462	24.2879	24.5324	23.6087	23.8905	23.8476	23.7267	23.7901	24.5959	24.4767	23.7416
	24.7872	25.0059	25.0123	24.9762	24.7499	24.8738	19.4629	22.3967	22.005	21.4099	21.5718	21.8127	20.7602	26.5501	26.4505	23.6225	23.4862	24.2579	23.9534	26.2322	25.5104	25.1645	26.2328	26.0334	26.2053	26.1183	26.6771	25.6885	25.8928	26.2833	25.1413	21.0985	21.7225	19.8214	21.1979	19.083	25.3319	25.5346	26.2731	26.2393	26.316	21.8652	24.8135	22.1633	22.6559	20.8783	25.1118	24.7869	24.8771
	25.2035	25.6698	25.4631	25.0189	25.2882	23.6648	23.279	21.3374	19.294	25.5697	25.6433	25.4903	25.452	25.6654	25.7989	22.9019	21.4525	23.075	19.957	25.4595	25.5697	25.6406	25.6003	25.6719	24.7682	25.578	25.8088	25.3702	25.6828	25.652	25.4108	25.5954	24.4444	20.7325	21.081	20.5352	25.859	25.7141	25.531	25.767	25.8882	24.9957	25.2618	25.4975	25.3002	25.3993	25.77	25.4518	25.6017
	24.7325	25.2025	25.2501	25.0288	25.3087	24.1215	21.3196	20.2858	21.3704	25.202	25.357	24.9919	25.1599	24.5972	24.9758	23.6592	23.7614	23.8657	24.2299	24.9787	25.173	25.1604	25.2653	25.1085	24.1738	24.7905	24.9039	24.1127	25.0525	24.4842	24.2284	24.4409	23.8511	21.3363	19.2439	21.0589	24.9842	24.8638	25.3956	25.3767	25.2561	25.0372	25.3179	25.5706	25.0638	25.0193	25.1114	25.1	25.2789
	24.6027	24.6135	25.0144	24.4538	24.5995	25.3353	25.4989	24.8254	24.3235	24.7618	24.5163	24.536	24.461	22.1731	23.9162	23.9738	23.8278	23.834	23.4893	23.9303	24.5656	24.1415	24.3803	24.3319	24.3505	24.0689	24.283	24.7443	24.5356	24.28	23.9724	24.7556	22.2234	23.7298	22.0776	20.3086	24.9896	24.6455	24.8622	25.0275	24.9906	24.5065	24.4107	25.0559	25.0839	24.9194	25.2088	24.9461	24.864
	23.8945	21.5934	23.8197	23.899	23.8345	23.521	24.4111	20.2334	22.6123	23.546	23.6184	21.4529	23.4126	24.2649	22.8821	23.2761	22.9805	23.0746	23.0201	24.0777	23.777	24.0604	24.1451	23.7673	23.5359	23.9438	23.8999	21.1679	23.2313	23.4561	23.3104	21.2148	23.6174	20.3521	20.518	19.9759	23.737	23.3793	23.2322	23.3357	23.1132	22.3483	21.9595	24.8219	23.74	20.5137	24.0488	23.3072	23.6994
	23.9958	24.0528	23.9773	23.7927	23.9538	21.5719	22.8861	20.5428	20.7685	23.9921	23.9983	23.8034	23.8559	23.9882	24.0069	19.8411	20.1652	20.3742	19.9524	24.1042	23.9897	23.9495	24.3309	24.2469	23.276	23.918	24.0298	23.8852	24.1793	23.9669	22.7858	23.459	21.7263	21.5466	20.2347	21.8017	24.1213	24.0611	24.015	24.0127	24.3684	23.1966	23.9123	23.9856	24.5298	24.0213	24.0748	23.441	24.1959
	27.275	27.3877	27.5045	27.1241	27.1941	25.9672	26.3706	24.9291	24.7883	26.7813	26.8145	26.5551	26.6702	26.7193	26.5624	24.9961	25.1591	25.3295	25.2982	26.3265	27.3577	27.177	27.0717	26.9895	26.8961	26.6176	26.6738	26.502	26.6744	26.5891	26.6535	27.3282	25.6241	19.6582	19.7488	21.2455	26.4456	25.9423	26.5056	26.7457	26.6923	26.3498	26.4683	26.1838	27.6341	27.6786	27.7035	27.0128	27.5067
	26.1321	26.3528	26.2743	26.2101	26.3961	24.5414	23.9248	24.0323	20.1759	25.5736	25.4787	25.5658	25.4488	25.5941	25.1127	24.3712	24.3505	24.3022	24.4891	25.0685	26.1729	26.2039	25.9088	26.1591	25.6988	25.6671	25.7188	25.6839	25.6599	25.7436	26.0223	25.7586	25.1716	21.5867	21.2	19.0998	26.3102	26.5282	26.265	26.4514	26.6487	24.4571	24.9742	25.4938	25.7583	26.3722	25.8526	25.8316	25.9718
	22.3163	22.8459	22.7027	22.5918	22.818	21.2367	20.6635	20.8976	21.2266	22.9827	22.82	22.9617	22.6176	23.2495	22.9551	21.7311	20.432	20.985	20.0857	22.3892	22.9923	22.972	23.2947	23.4561	23.5007	23.0264	23.7896	22.7173	23.8373	23.5511	23.2636	23.6012	22.523	19.4101	21.6581	19.9633	23.171	22.9756	23.2616	23.3218	23.8043	23.3677	23.3914	23.7262	23.1477	22.9982	22.9336	22.5105	21.5562
	27.3762	26.9737	26.6891	27.0761	27.1416	21.8853	19.9123	20.9704	20.8392	27.3837	27.8874	27.8977	28.057	28.0977	28.2562	20.9274	21.2057	20.3617	19.4846	28.9801	26.7976	27.812	28.212	27.9126	24.0308	25.127	24.2382	24.3265	26.7432	26.9401	27.4912	27.0279	28.339	21.3031	20.5515	20.6193	25.0565	22.9862	22.3401	22.8077	25.9127	26.9799	28.3104	27.8551	26.05	25.2243	25.6825	25.8224	25.9266
	28.0699	28.2692	28.6153	27.9776	28.438	27.3874	27.7648	25.9571	26.5261	28.4713	28.8761	27.6834	28.1762	27.8042	27.6017	27.4045	26.9852	27.0612	26.9398	27.2747	28.0019	28.1084	27.9703	27.981	27.8283	27.9832	28.1828	28.1365	27.7848	27.5609	27.5449	27.9166	27.1785	23.7062	25.2296	19.5251	27.9262	27.8005	27.9766	28.2022	28.1412	28.2337	27.8203	27.7083	27.8135	27.8252	28.3398	27.8918	27.927
	28.6797	28.9998	29.0981	28.8714	29.0158	27.9902	28.001	25.9432	27.0551	28.8441	28.8769	28.7901	28.6892	28.5758	28.6245	27.3755	26.9516	26.993	27.2202	28.4111	28.8852	28.9061	29.3534	28.7272	28.8821	29.269	29.0795	29.0026	28.7895	28.6838	28.2197	28.696	28.1794	21.0179	23.1908	22.9806	28.567	28.2594	28.3256	28.5379	28.427	28.4235	28.7463	28.7978	28.7745	28.5611	28.8055	28.6411	28.6665
	27.0123	27.1223	27.2421	26.7563	27.0233	25.591	23.6957	23.9211	24.3698	27.0167	27.2071	27.003	27.0077	26.1457	26.5912	24.5798	24.1556	20.3678	24.1426	26.0866	27.2547	26.8863	27.0985	26.9357	26.9895	27.9609	26.0241	26.5568	27.2491	26.1019	26.6909	26.7837	25.5886	20.3009	19.9317	20.5137	25.7859	26.66	26.171	26.5926	26.5222	26.995	26.6	26.5667	26.1366	27.2612	25.5958	26.6192	26.4132
	23.6363	25.2207	24.6757	23.9443	24.043	24.2111	24.9667	25.1235	19.5723	24.2281	24.013	24.1483	24.1643	21.9748	24.5954	24.2342	24.2803	24.1785	24.0594	23.8776	24.4882	24.4836	24.3551	24.1164	24.2905	24.5299	25.0584	24.9104	24.352	24.8579	24.2492	24.6803	23.1013	22.1011	24.1617	21.7412	25.1073	24.3874	24.2659	24.6667	24.4219	24.0552	24.2385	23.5837	24.6722	24.6824	25.6529	25.2695	25.238
	21.5964	22.8355	23.437	21.4783	21.8867	22.4203	20.3171	21.0171	22.0206	21.9505	21.721	21.5898	22.2143	22.4179	22.321	19.8247	22.8339	23.1896	23.7469	21.4612	21.9881	21.9067	22.4465	21.6772	21.5574	21.7183	22.599	22.8579	22.6868	22.4706	21.5483	22.4637	22.8844	21.837	22.0533	20.9117	21.956	21.2498	22.4313	21.718	22.6025	22.5245	21.7629	21.9213	22.4551	21.6145	22.2623	22.2808	22.2601
	24.6166	24.2636	24.3359	24.3825	24.1385	21.0377	20.5747	22.3714	19.9774	24.7464	24.3717	24.1954	24.6031	23.8227	24.5627	20.3086	20.6023	22.4616	22.3916	24.477	24.4671	24.5631	25.3054	23.0444	25.234	24.8637	25.3515	24.7105	24.8903	24.9123	24.7132	24.7514	25.2369	20.7194	20.7921	20.1829	24.3754	24.1677	24.7519	25.0002	24.96	21.2462	24.4359	24.8767	24.3468	24.1321	23.9	23.9365	24.2141
	29.3823	28.828	29.1395	29.3131	29.2877	24.4663	25.0217	23.3485	20.0973	29.694	29.8279	29.6162	29.7486	29.8403	29.9706	26.1943	25.915	26.2466	26.6506	30.4163	29.8535	29.918	30.1095	29.9725	29.4458	29.495	29.4211	29.4827	29.085	29.4453	29.4791	29.2072	29.2775	25.181	23.8234	22.6667	26.7491	27.4842	26.3337	26.4333	26.8395	29.5673	29.8366	29.8741	28.4288	28.158	28.1189	27.8685	27.9408
	21.8959	24.101	24.54	24.1958	24.5802	23.1679	23.8723	21.4146	20.9363	24.263	24.174	23.6632	23.8689	21.6616	20.2654	23.6319	22.9322	22.8494	23.2239	22.4146	23.9656	21.5133	22.4125	22.4466	23.8286	24.2398	24.7179	24.4843	24.6003	23.8759	20.4531	23.8422	22.3439	20.4913	22.2464	20.5099	25.8998	25.8963	25.8466	25.8778	25.5791	23.6434	23.0209	24.2605	24.2765	24.4691	23.9067	23.62	24.1246
	25.2275	25.2205	25.8925	25.4969	25.3476	25.1726	25.5655	24.2541	24.8028	25.4826	25.399	25.4446	25.4293	25.0605	25.3286	24.7844	24.8297	24.9996	25.0121	25.0496	25.4079	24.8998	25.1382	25.238	24.7994	25.6677	25.6622	25.4952	25.3541	25.3227	24.3584	24.8387	24.3604	20.9449	21.3571	21.3251	25.1488	25.2888	25.3675	25.2959	25.2837	25.6065	25.3321	25.5932	25.8377	25.1509	25.6362	25.676	25.3334
	26.1764	26.1235	26.2476	26.0805	25.9986	24.8584	24.2137	24.262	20.2204	26.7903	26.5632	26.6585	26.6826	26.7153	26.8547	22.0955	22.9191	22.6645	22.3976	26.2642	26.5443	26.5074	26.5988	26.3499	26.9697	27.1191	26.9842	26.7932	26.6147	26.4181	26.3304	26.6617	25.845	24.4383	25.2609	24.8198	25.2207	25.6497	25.4802	25.4918	26.1027	25.3649	25.8524	25.8797	25.9257	26.0802	26.4703	26.3343	26.4303
	25.3604	25.2514	25.5337	25.3016	25.242	25.2674	25.7053	20.5219	24.4995	25.3206	25.3409	25.2036	25.2104	25.2481	25.5574	25.0219	24.9095	25.4639	25.007	24.9852	25.5322	25.1559	25.4532	25.0599	26.0056	25.8421	26.0928	25.5087	25.5783	25.6786	25.5642	25.726	25.0136	20.535	23.6433	22.088	25.5245	25.5279	25.4569	25.617	25.8771	24.2293	25.1623	24.7854	25.2309	25.0687	25.4184	25.1462	25.481
	28.2019	27.9136	28.7702	28.227	28.3232	24.3962	24.9043	20.1826	20.3242	26.9949	27.3088	27.2399	26.9548	27.2093	26.324	23.3324	23.3301	22.0298	23.6866	25.688	27.7267	27.661	27.311	26.7086	27.576	27.7914	27.4012	27.748	27.8185	27.8138	27.6076	28.0152	22.6943	20.5707	20.9333	21.0817	27.7266	27.5849	27.8185	27.9752	27.7878	25.5963	24.9579	25.0185	28.1785	28.2421	28.847	28.5376	28.5534
	26.6134	25.1119	26.0429	26.5823	26.4835	22.6847	21.747	20.3294	20.9419	26.6508	27.0754	27.067	27.3291	27.868	28.2535	21.2377	21.7778	21.7115	21.1906	29.1213	26.1219	27.8391	27.5232	27.3718	22.3746	21.6035	22.3505	22.9349	24.1598	27.1862	28.505	26.5886	28.4754	21.2856	20.8807	20.1485	23.6909	24.2574	20.5094	20.9409	25.3432	26.1095	28.2493	26.969	25.4557	23.0882	25.0271	24.0498	23.9167
	23.4423	22.8014	24.9817	23.4167	23.4757	21.0706	21.07	20.7435	21.7022	24.0295	23.629	22.4192	22.3605	22.0545	24.2297	20.8616	19.9095	20.9186	20.1407	20.8359	22.8391	20.9733	20.5203	21.9017	23.7611	24.4404	24.5908	25.1773	25.0005	23.7043	23.4375	24.3166	22.3808	23.8464	21.041	20.4903	23.3601	23.2477	24.8342	24.3655	23.4239	21.7149	22.9696	23.4	25.4892	25.0186	22.7468	22.0803	22.0742
	25.1785	25.6181	25.6942	25.2003	25.4858	22.9691	21.1132	19.9024	20.6328	25.8933	25.7947	25.6228	25.5726	25.888	25.8243	22.2505	23.2092	23.466	23.3499	25.5249	25.578	25.658	25.7959	25.8023	25.2748	25.812	25.5928	25.5647	25.7629	25.4953	25.3574	25.7766	25.4004	21.6639	20.8278	21.5195	26.0867	25.5479	25.5704	25.9209	25.8099	25.5557	25.3001	25.6844	25.4751	25.4199	25.623	25.6682	26.104
	24.8393	24.5057	24.9891	24.6222	24.4909	22.1646	22.29	22.3525	20.4079	24.5627	24.4759	24.6164	24.6406	24.3872	24.1141	19.9095	20.0295	21.4584	20.6779	24.3936	24.3919	24.4812	24.4718	24.3042	24.8565	25.0464	24.7995	24.2391	24.7942	24.9074	24.395	24.8597	24.5267	20.9243	20.5942	20.1255	22.8771	21.0748	23.1162	21.6723	23.9831	23.8862	24.9982	24.8872	23.8137	23.9391	24.0943	23.7776	24.0643
	26.8021	26.654	26.3821	26.6085	26.7223	22.3978	22.7823	21.1252	20.7556	26.966	27.0239	26.8997	27.0291	27.354	27.5583	20.8129	19.9822	20.4274	21.0935	28.2816	27.0632	27.7182	27.7192	27.596	26.39	27.0965	26.5463	26.4766	27.1795	27.1889	27.5995	27.2805	28.2541	19.4149	22.6302	20.9024	24.8894	24.1987	24.0402	24.3385	26.3135	25.1514	27.2953	26.8653	26.263	26.1569	25.8066	25.7263	25.9907
	23.9439	23.8926	24.1986	24.0589	23.9288	20.5055	22.5828	20.9885	20.2083	24.3972	24.2523	24.2613	24.2756	21.1118	23.9674	19.8675	21.7869	21.4902	21.7584	23.7044	24.534	24.102	24.1555	23.7279	25.2654	25.2301	25.3138	24.8621	25.361	24.8832	24.3774	25.2231	22.4682	20.1452	19.7461	21.2946	25.1811	24.6211	24.7787	25.1637	25.0209	23.7304	24.2952	24.771	24.7314	23.9799	25.162	24.6104	24.8582
	27.0395	27.0926	27.1062	27.0979	27.0202	25.3032	25.7115	25.6134	25.1398	26.5033	26.5402	26.4323	26.2658	26.5313	26.5431	24.8629	24.9938	25.3568	25.4076	26.6744	27.1612	27.1521	26.8574	26.4601	27.1211	26.7384	27.467	27.2041	26.9628	27.1345	26.8508	27.3834	25.4958	21.2315	23.954	21.5263	27.4152	27.2135	27.4709	27.4658	27.0382	26.1849	26.3285	26.6865	27.1811	26.9899	28.2865	28.0432	27.9193
	23.9592	24.5322	24.203	23.9502	23.72	22.8799	21.1328	19.6942	20.6082	24.1509	23.9978	23.6688	23.889	24.1888	24.4958	18.6112	18.4587	22.3543	22.3832	24.5431	23.8571	24.3668	24.6237	24.4104	23.585	24.2636	24.195	24.2602	24.5852	24.0068	23.2125	24.1388	24.0756	21.1818	20.7542	20.0618	24.2596	23.4821	23.5983	24.1465	24.1021	24.1135	23.9635	24.2963	24.1306	23.8448	24.2325	24.5629	24.4033
	26.0566	25.8002	26.5391	26.0903	26.2077	23.3807	23.6548	22.4539	19.6377	26.2421	25.9103	25.8384	26.0625	24.51	24.826	22.4951	23.119	21.1658	22.5601	23.8285	26.0774	25.8662	25.0043	24.3527	26.2041	26.4195	26.4995	26.5724	26.5633	25.9667	26.1322	26.5945	24.0635	20.0831	20.4154	20.0367	26.2649	26.6579	26.5663	26.7268	26.4586	26.4734	24.5329	24.3564	26.3762	26.7343	27.4349	27.0377	27.0145
	22.6729	22.1009	23.0785	23.1777	23.1993	22.069	22.434	23.1346	20.6092	21.8682	22.134	21.892	21.1863	23.2959	23.4897	20.8364	21.0255	20.9552	21.6135	22.4186	23.0918	22.8091	23.0043	23.126	23.0928	21.0796	23.0053	20.5531	22.9615	22.4299	23.3693	22.5374	21.771	24.7243	23.6756	23.0036	23.4043	23.3753	23.3321	23.2502	23.0369	21.8816	22.2425	23.1113	22.4935	23.008	24.9674	24.6686	24.2331
	20.4671	21.2346	20.9502	22.1376	20.6337	20.6107	20.0786	18.9261	20.6958	23.5956	20.5815	21.2706	22.5263	21.4719	22.0778	20.5945	20.5899	19.4671	21.7772	21.7875	21.5995	21.4051	20.7676	21.932	21.8681	21.7398	21.5116	21.8893	23.2317	21.591	22.3808	23.0745	22.9609	20.4673	20.4673	20.6659	20.805	21.5128	22.6148	21.9462	21.8868	21.8799	21.5462	22.6071	21.977	21.3116	21.8669	21.3141	20.9308
	21.3678	22.7781	21.5897	23.2012	22.2216	21.508	21.9896	19.4247	20.4563	21.6903	21.4117	20.9749	20.8511	22.4324	20.4676	21.1	20.77	20.5399	20.4215	22.703	22.6079	20.6407	21.1927	21.4182	23.3336	21.2265	22.9928	22.8894	22.5552	22.2748	22.3083	22.9788	22.3455	20.0058	21.0646	21.1593	21.8572	23.1967	23.3072	22.7901	21.1145	21.4156	22.2614	21.3486	21.4343	23.2204	22.4136	20.9678	21.3319
	26.7291	26.4569	26.7145	26.5329	26.3439	22.762	22.4335	21.9429	20.6273	26.9626	26.7049	26.8553	26.7608	26.4058	26.6638	19.3564	24.0443	23.3185	22.0045	26.199	27.0327	26.9681	26.6672	26.3563	26.976	26.7425	26.751	26.6707	26.3734	26.2235	25.421	26.5751	24.1986	23.6741	21.2519	24.2693	25.2347	24.5718	25.4796	25.241	25.646	24.8786	26.0396	25.6181	25.6524	26.0346	26.8879	26.4643	26.7354
	23.9201	23.7267	24.0638	23.594	24.2799	20.3591	20.273	19.8664	20.0783	24.564	24.3074	24.7074	24.7888	24.2847	25.0573	20.1495	19.3502	20.0377	19.2602	25.6542	25.0278	24.9037	25.841	25.5843	23.9767	24.4613	24.7488	24.2814	24.4957	25.3716	25.1159	25.1176	24.5526	19.3608	21.9504	21.0543	20.7059	21.4995	22.294	21.5227	21.5785	23.7846	24.2356	24.9354	23.4709	23.1324	24.0374	23.9827	24.6453
	24.2461	24.504	24.9154	24.7717	24.7782	24.7285	24.6215	20.6135	21.257	25.0103	25.1711	24.797	24.6409	24.1629	24.7162	23.8428	23.8327	23.7397	23.9422	24.3288	24.2268	24.5699	24.9096	24.6388	24.6152	24.8879	24.5799	24.9675	24.5469	24.6827	24.0969	24.9292	26.0185	24.6852	24.6295	24.9793	24.4691	24.2411	24.8267	24.6115	24.1324	24.6594	24.8234	24.8559	24.669	24.5718	25.0584	24.7758	24.9005
	24.0352	23.5072	23.092	23.2866	23.2623	21.3968	21.4063	21.3569	20.7204	23.895	23.8635	23.856	23.8475	23.658	23.8513	20.5601	19.6385	20.0254	20.0171	23.5637	23.6213	23.5922	23.8512	23.7521	24.0057	23.9829	23.7021	23.949	23.7458	23.5378	23.8216	23.8898	22.4157	21.5054	22.2746	20.4724	23.6638	23.7477	24.008	23.9997	24.1342	23.6017	23.6247	22.2237	23.2584	23.4111	23.4963	23.3843	23.2217
	24.5452	23.1504	24.0277	24.552	23.8498	24.5234	26.5904	26.682	27.0082	24.5388	24.1292	24.9758	25.2841	25.6386	24.5739	26.4128	25.2816	25.3247	25.6338	23.7867	23.4113	23.0589	23.08	23.1352	24.1468	24.1475	23.9883	23.4809	24.8141	25.0422	23.7669	23.571	24.7617	25.9299	26.1867	26.8323	21.5636	22.1241	24.1148	23.8693	23.8431	26.0873	24.5714	21.98	25.9436	26.2024	26.2644	26.1461	25.7085
	27.3087	27.6153	27.9154	26.9896	27.012	26.8135	27.1014	21.4222	23.2835	28.5279	28.3446	28.1834	27.9547	26.4285	26.6733	27.2503	26.7939	27.0407	27.5828	26.0418	27.8658	27.5475	27.2822	26.8008	26.9334	27.3379	27.4713	27.4985	27.1711	26.8565	26.58	27.3342	24.3662	21.1711	20.751	19.9338	28.5571	28.8435	28.5388	28.7177	28.6984	27.0141	27.005	27.2968	24.9751	24.9677	24.7346	24.6266	24.9269
	26.5432	26.2148	26.1239	26.3582	26.3212	24.1205	24.0377	21.3383	22.3508	26.4416	26.5035	26.2905	26.1637	26.8005	26.791	20.367	24.3913	23.044	22.8745	26.6626	26.5647	26.5422	26.6048	26.5623	26.5928	26.9259	26.7568	26.5951	26.5671	26.6308	26.7565	26.4118	26.8295	21.1793	21.5727	21.7718	26.3106	26.3077	26.4729	26.6067	26.9429	24.992	26.1914	26.5151	25.9566	26.2892	25.5195	25.9013	25.8683
	27.0009	25.7964	24.6838	27.6553	28.2895	26.731	20.7836	22.2041	20.2472	25.5787	26.4559	27.1967	27.548	28.0893	26.4628	25.3873	24.0943	25.3898	27.5515	28.7946	27.3703	27.177	27.8376	27.4594	26.9564	24.5532	23.8929	24.6239	22.7449	27.2775	23.6652	24.3653	29.0553	22.2543	22.755	23.6054	21.9618	21.4592	22.5664	21.1171	22.6961	24.7751	26.55	24.1908	25.6163	25.5769	27.4077	28.3005	27.4453
	25.5628	26.2109	25.9696	25.3723	25.4234	25.3627	23.8615	23.3332	22.089	25.6286	25.7124	25.6538	25.7217	24.6666	25.6366	24.3695	25.1421	25.1463	25.3473	25.1372	25.5079	25.1155	25.6515	25.1948	25.2122	25.9232	25.8359	25.6574	26.0598	25.7567	25.2537	25.7769	24.1839	20.9142	21.014	20.2736	27.0633	26.6451	27.1922	27.2475	27.3639	24.2696	25.7272	25.6371	25.6445	25.6041	24.9534	25.3213	25.2008
	27.2321	27.8	27.5524	27.2152	26.991	25.2301	24.939	22.7602	21.6208	26.3915	26.5828	26.4997	26.0957	26.7549	26.632	21.9405	22.9271	22.8476	22.5444	27.0336	26.3515	26.6655	26.9348	26.87	27.3399	27.3593	27.8516	27.9472	27.3297	27.1074	26.2613	27.2571	27.0279	21.3188	24.847	20.3196	27.9653	27.5478	27.8619	28.0185	27.965	26.6063	27.2539	27.3298	26.693	26.178	25.1011	25.7594	25.4218
	24.5487	24.9288	24.1195	24.2451	24.7662	21.7354	20.817	19.6973	19.2531	25.0733	24.8154	24.8988	24.9174	23.7501	24.6921	21.2253	22.8533	19.4428	20.6856	22.8435	24.4629	24.4175	24.6144	24.8737	24.0949	24.8072	24.8406	24.608	24.9825	24.3322	24.105	23.807	22.3567	20.9497	21.6629	19.1753	22.0391	21.0466	23.767	23.3391	24.6096	24.2828	24.201	25.1824	23.4846	24.3401	23.976	22.6617	23.0139
	24.3845	24.0752	24.0945	24.6391	24.7787	21.6528	19.8585	20.2394	20.7675	24.576	24.6469	24.5957	24.8237	24.874	24.9464	20.3143	19.6101	21.7446	20.4117	24.6782	24.5241	24.6103	24.6491	24.6004	24.2739	24.3111	24.4065	23.8412	24.4334	24.4146	24.4108	24.4035	24.6673	21.1081	21.7139	21.4141	22.0285	20.4075	22.8235	22.7283	22.9052	23.8472	24.701	24.2989	24.1786	23.8731	24.4002	24.3561	24.1908
	26.4588	28.3241	25.5379	25.8226	25.8644	26.8492	25.6205	28.3244	27.4904	27.1232	27.5172	28.1231	27.8672	28.2162	27.9789	28.9202	29.7829	28.4741	28.305	28.212	25.82	26.3108	26.5725	26.8676	24.9698	25.262	23.5758	23.558	24.3588	26.4763	26.6938	25.0127	29.2855	27.2105	27.5399	28.0581	26.8955	26.4341	25.0785	25.4343	26.5247	29.0478	28.7458	28.4241	27.2591	26.9409	27.0307	26.918	26.8935
	22.2922	22.3339	22.8282	22.404	22.4728	21.2269	21.009	20.2624	21.9466	22.9473	22.8857	22.5817	22.5432	22.4868	22.7145	20.1198	19.9211	20.1271	20.2699	22.4927	22.4765	22.5823	23.1658	22.6227	22.4003	22.6578	23.062	22.5683	23.3055	23.1325	22.5099	22.6405	21.5819	20.7673	20.953	20.4148	22.6729	22.3434	22.569	23.2867	23.0339	22.6913	22.36	22.6295	22.2397	22.4732	22.7803	22.1439	22.5392
	22.2092	22.9401	22.7359	22.6155	22.3102	22.7754	23.9097	22.0803	22.7126	22.6682	22.3358	22.423	21.3022	21.4955	22.3757	23.0618	20.7581	20.6187	20.6315	22.6266	22.4868	22.7619	22.9032	21.3017	22.4148	22.6619	22.7711	22.4553	22.0039	21.8511	22.5157	22.693	21.8738	20.3055	21.2408	20.784	22.8459	22.269	22.8175	21.986	22.7554	22.4764	22.6551	22.6968	20.5601	20.8519	22.9533	22.5359	22.224
	23.9899	22.3072	24.7348	24.6005	24.389	21.8806	20.0942	19.5577	19.6232	24.487	24.1494	23.511	24.1282	23.4224	23.5377	22.7064	22.2094	22.84	22.4153	23.5988	24.489	23.4884	24.3697	23.555	23.3055	23.8664	24.2436	23.816	23.9805	23.3061	23.3318	24.393	21.3027	21.5744	21.689	21.4945	23.4519	21.4379	23.2429	23.8268	23.3776	24.294	21.1211	22.5128	24.0793	23.5169	24.025	23.5987	23.7268
	23.1707	23.3647	23.8013	22.9946	22.8982	20.9369	22.7626	20.753	21.2141	21.2235	22.5273	22.0529	21.454	20.0491	24.6051	20.1709	21.7303	20.2122	19.9689	22.6045	22.9001	22.5652	22.8743	21.9134	24.0799	24.4227	24.9458	24.5908	24.7697	23.67	23.0358	24.7085	21.1646	20.4941	20.445	21.355	24.8521	25.0742	25.3709	25.3353	24.9581	21.4392	22.3965	22.4247	23.675	24.3056	23.5012	22.9069	22.6625
	22.0752	21.509	22.9867	22.7841	22.4369	21.5506	20.7167	21.1777	20.9138	22.2758	22.2479	21.0001	21.5704	21.8854	22.8014	22.3436	20.1714	21.4605	20.2857	21.1118	22.3879	21.6634	22.0143	21.2916	21.1141	21.563	22.5671	22.1581	22.2171	21.1994	22.7436	22.11	22.1471	20.682	20.4826	19.2268	22.1273	21.7661	23.2624	22.8568	22.8135	22.0482	21.7986	22.4385	23.4438	23.2516	21.0647	21.9219	21.6787
	24.4444	23.5991	24.3733	23.9063	22.7628	22.2309	21.2902	19.8816	22.3542	24.4598	24.0992	24.3338	23.0114	21.6064	23.4375	21.8462	22.7387	21.5294	23.3464	22.9273	24.1123	24.2201	24.1839	24.1421	24.8997	24.8384	25.1053	25.2549	25.3486	25.1794	24.6008	24.7502	21.9029	20.6304	21.5863	21.1243	25.4786	25.7199	25.6484	25.7585	24.5982	22.7001	23.6013	22.2845	24.4454	23.3303	24.6986	24.498	24.5048
	23.2716	22.5814	23.9621	22.9031	23.6351	22.9094	21.3385	20.23	20.8245	23.0427	23.4296	23.0907	23.5423	21.6191	22.5448	20.766	20.2822	19.8328	19.8095	22.7654	22.9399	23.3056	23.26	23.4162	20.7895	23.3329	23.3821	22.9971	23.316	23.2487	23.4193	23.3335	21.5622	21.9357	22.654	20.3141	23.3992	23.0207	23.1621	23.5886	23.3415	23.4069	23.3851	23.146	22.9503	23.3818	22.9921	22.7693	23.1887
	26.3382	26.249	26.2969	26.3458	26.2294	20.8123	20.2966	19.6574	19.4413	26.361	26.3319	26.3076	26.1229	24.7758	24.6503	19.9126	19.2271	19.1499	19.7338	25.4666	26.3838	26.5274	25.5523	25.3588	26.2385	26.3987	26.0257	26.0882	26.4862	26.3446	25.8327	26.1801	26.2782	20.8809	20.3143	21.2616	25.4888	25.3821	25.427	25.7603	25.7929	24.6785	25.2875	25.1015	26.1076	25.8782	25.6175	25.8645	25.8618
	30.3514	29.9153	28.8008	30.295	30.6573	30.594	27.0242	19.1317	20.5641	30.5062	30.5534	31.0512	31.2283	31.7344	29.3824	28.0387	27.7612	28.7118	29.553	31.9242	30.2012	30.7771	30.5246	30.6762	31.2363	29.8382	27.8491	28.9351	29.3321	30.6423	32.051	30.1571	22.0731	27.6448	27.422	28.3552	22.3289	26.7402	26.2366	26.3898	28.1601	33.3266	21.4911	30.8393	30.5697	31.3313	31.0799	31.0788	22.1292
	22.516	21.8673	22.7643	22.9086	22.5635	20.9709	20.6361	20.7227	20.893	21.9048	21.1855	22.1436	20.7827	22.2845	23.0082	19.8797	20.865	20.7258	21.4404	20.7409	22.396	21.6115	20.3857	21.972	23.1337	23.1924	23.4875	23.1907	23.1574	22.349	22.1705	22.7861	21.9093	20.0042	21.043	21.1252	21.367	22.31	22.8393	22.6694	22.343	20.4377	21.3152	22.45	21.7881	22.1744	21.2779	22.3233	22.2408
	22.4872	22.4281	22.8629	22.0393	22.3063	20.7407	20.383	20.3625	21.4857	23.1521	23.0088	22.9786	20.6346	23.0111	22.9099	21.0713	20.5745	20.8129	21.0405	20.5197	22.9602	22.9102	22.6199	22.1465	23.1813	23.433	23.8809	23.3126	23.5471	23.1379	22.8532	23.1739	23.1838	22.0348	20.9648	21.3508	23.392	23.437	23.7392	23.3537	23.655	20.7728	22.9818	21.6144	22.8369	22.9152	23.4089	23.3632	23.2432
	22.3211	22.3364	22.7383	22.2023	22.2829	22.1857	22.0541	22.1527	20.5256	22.6947	22.1688	22.2451	21.9722	22.3772	22.468	21.035	21.4828	21.1487	19.9852	22.0622	22.511	22.4169	22.2651	22.7012	22.4098	22.1762	22.2466	22.1987	23.0443	22.85	22.1871	23.0713	21.8528	20.9585	22.2636	22.0232	22.7334	22.5165	22.7388	22.642	22.928	22.2263	21.9746	22.2788	22.9823	23.1565	23.9261	22.3487	23.3977
	24.0068	25.182	25.7757	24.473	25.269	22.8328	20.8905	20.3882	20.5196	23.9035	23.9851	24.009	23.4382	23.6963	23.6785	19.5749	21.5688	21.9519	21.9853	23.4429	23.6285	23.0856	25.1338	23.4083	23.4851	24.0402	23.5643	23.4768	23.5249	24.2373	21.2894	23.8259	22.0065	19.7981	21.876	21.2285	22.9028	21.4057	24.9087	25.0052	24.8178	23.6801	24.891	23.4565	25.3937	24.1637	23.7276	25.0963	24.4007
	22.5067	22.8096	23.9632	22.1772	22.5019	21.3189	22.205	21.0003	19.8083	22.3527	22.4441	22.0108	21.5759	21.7808	21.6118	18.6415	20.7386	20.4526	21.09	22.016	22.3295	22.1644	22.3404	22.7015	22.996	23.5799	21.8037	23.0933	22.7078	21.6263	21.3095	22.0215	22.9417	20.0174	20.0769	22.0644	22.8173	22.9206	23.3441	21.5832	22.8736	21.6955	21.8441	22.4762	23.1375	23.0146	24.4458	24.3382	24.2799
	24.1219	23.9159	24.1977	23.9786	23.9357	22.7582	22.3583	22.0861	20.0613	25.4079	25.3063	25.0678	25.2068	23.4293	24.3282	19.6928	21.9187	22.5763	22.4966	23.5791	24.3408	24.0501	24.0577	24.2052	24.8614	24.8551	24.992	24.5088	24.1453	24.3675	24.005	25.0213	21.3505	21.0735	20.3143	22.0487	24.6267	24.367	24.7089	24.7711	25.2809	21.4705	22.5838	23.2348	24.1067	24.1253	24.828	25.2157	25.3273
	28.0435	27.2968	28.099	28.2836	28.3879	22.7745	21.5423	20.4218	23.23	27.0903	26.7734	26.7057	26.6508	26.4665	25.8594	23.8365	24.5551	24.8479	24.9266	24.4954	27.5091	27.1701	26.826	26.9966	27.5054	27.9827	27.2403	27.8226	27.3316	26.8606	27.1029	27.6734	21.4141	22.7681	21.4159	20.4921	24.7086	24.6218	26.0558	25.6839	26.1509	25.098	23.7772	24.1537	27.3297	28.1299	27.2883	27.1397	27.3192
	24.5194	24.528	24.5938	24.3751	24.3222	23.2653	22.0599	22.5325	24.1327	24.9787	24.9004	24.7552	24.6258	24.5574	24.6574	23.1602	23.0355	22.7139	23.2285	24.2805	24.6208	24.5664	24.7039	24.5541	23.9362	24.3901	24.621	24.2816	24.6015	24.6091	24.4775	24.989	24.4794	20.2931	21.7893	21.3834	24.3639	23.7565	24.1272	24.398	24.7494	24.3244	24.3947	25.1528	23.9416	24.1534	24.3692	24.352	24.5292
	24.6765	24.1209	23.7073	23.8027	23.6527	20.4873	23.3158	19.6797	21.2219	25.572	25.4245	24.1144	24.9146	23.5195	24.3035	23.9387	19.9852	20.3115	23.5804	25.1585	24.1808	24.1844	24.2289	24.1433	21.1615	24.3496	24.3455	23.6597	24.0097	24.2081	22.0003	23.8773	25.372	20.9665	21.6381	20.4834	25.046	25.2098	25.7268	25.3125	25.6884	23.9382	24.6137	24.4041	23.9809	23.5816	22.1085	20.5324	23.0667
	24.0585	24.4428	24.185	24.3496	24.0366	21.3019	22.2956	21.7042	19.4401	24.1354	24.4893	24.3228	24.5106	24.3996	25.5894	20.4807	21.1967	21.676	20.7183	24.7562	24.1561	24.1902	24.3615	24.4019	23.5525	23.5953	23.3287	23.6791	24.0734	24.1779	24.567	24.4725	24.5996	20.3016	20.9311	21.2054	21.0317	22.7723	23.1884	23.4599	23.935	24.637	24.2373	24.1822	23.4887	23.8253	24.0176	24.0036	24.9832
	29.1662	28.7226	29.6488	28.9906	29.3992	25.319	21.7618	21.3435	20.601	29.6148	29.7436	29.4347	29.4108	27.4829	27.4305	25.6436	26.4169	25.8002	25.6826	26.8039	29.1966	28.809	28.428	27.8817	29.6797	30.169	29.6446	30.1119	29.5048	29.3432	29.0033	29.4941	26.3738	24.6562	20.0997	20.525	29.3306	29.7313	29.9276	29.6512	29.4866	28.654	27.8271	28.2557	29.001	29.5343	29.0528	28.9039	28.7362
	25.3955	25.5947	25.5794	25.1212	25.4326	19.6965	20.8957	22.4609	21.3386	24.6295	24.4262	24.6129	24.5409	23.9548	24.8081	21.6573	21.0022	20.4235	19.8236	23.6057	25.0983	24.898	25.0906	24.5422	25.0142	25.0514	25.488	25.0567	24.5338	24.8094	24.8817	25.1484	23.0447	20.5527	20.0192	19.4393	24.7911	24.9446	24.8422	24.9015	24.5092	23.9568	24.1144	23.9661	24.9585	25.0446	25.7216	25.661	25.7186
	24.7696	24.6559	24.9644	24.7005	24.8457	25.8119	26.0515	23.8077	24.8543	25.0597	24.9798	24.8322	24.8769	25.0438	25.0151	25.1081	24.9983	24.5901	24.6771	24.9136	25.4848	25.358	25.3692	24.7827	25.5181	25.7415	25.6593	25.3888	25.5136	25.0725	25.2968	25.4353	25.2124	20.9213	21.0385	20.8979	24.3279	24.477	24.6747	24.701	24.177	23.9557	24.4186	24.3857	25.6527	25.451	25.516	24.895	25.2535
	22.6072	22.7746	23.275	23.0166	23.1076	21.3155	21.5325	20.3364	21.0761	22.1366	20.4087	22.8912	22.6218	21.1139	21.6599	22.9899	20.2735	21.1055	20.0068	19.8551	23.0628	22.5214	22.4076	23.0262	22.9786	22.5645	23.2797	22.8787	23.6908	21.153	21.4434	23.5367	23.154	21.2786	20.0409	21.8307	23.3596	21.1623	23.8385	24.1933	23.6684	21.441	23.1781	23.2754	23.9116	24.1582	23.3166	23.0973	23.2362
	21.5669	22.153	22.8115	22.1121	22.173	21.5175	21.1697	22.7477	21.0759	22.4283	22.6007	22.3661	22.3373	22.6147	21.6109	21.4389	21.1563	20.7192	20.7805	21.3675	21.8253	22.1928	21.4575	22.1437	21.6251	22.9018	21.9907	23.1418	23.4253	22.4928	22.495	23.2008	21.1155	20.2495	20.0131	20.423	23.9576	23.547	24.1836	24.1212	23.8699	22.5895	21.9109	21.6189	22.3943	22.3927	22.2279	21.3759	21.7153
	25.1183	23.3576	23.3226	25.4012	24.8919	26.1293	22.6424	22.8579	22.5495	24.7265	24.9121	26.1852	26.1741	26.2547	24.5674	23.3923	20.8636	23.4897	24.0623	26.7854	23.9323	24.3625	25.7045	25.7714	23.7392	22.3615	21.9678	20.9668	23.6272	25.6802	24.2215	23.7868	26.6532	20.3327	23.9739	25.202	21.3878	22.1104	21.5409	22.6001	21.737	26.3766	26.0587	24.7596	25.4615	26.0156	28.5612	29.173	28.5592
	24.8609	25.3419	26.4022	25.6787	25.4474	21.5138	21.3681	22.1923	21.7064	26.3638	26.2157	26.1352	26.0806	25.3595	26.4793	20.2519	22.5993	20.1118	20.9855	22.0383	25.6919	25.6863	25.0123	22.2303	27.0751	27.2387	27.5376	27.5831	27.4389	26.5159	26.0403	27.3217	23.0121	19.4113	20.768	23.8779	26.8776	27.4677	27.1414	27.0402	26.866	21.7492	21.6602	23.9094	26.8307	26.9591	26.7718	26.734	26.681
	24.3208	22.5786	23.7916	24.3123	24.0046	21.0754	21.5992	23.3404	21.1831	24.7073	24.8738	24.318	24.4922	22.9835	24.4079	21.1766	19.9307	19.5726	20.7913	24.9824	24.3066	24.7792	24.963	23.3005	24.9207	24.653	25.0546	25.1039	23.5228	24.3021	24.0293	23.3748	24.076	20.7438	20.0777	20.6814	21.7894	22.6057	21.7399	21.2672	22.2469	23.3789	24.6491	24.8122	22.4461	21.5426	21.9272	22.587	22.6455
	24.6405	24.0793	24.5878	24.7944	24.6012	20.923	20.2033	21.3074	19.7672	25.047	24.9969	25.0055	25.0398	24.8973	24.7085	20.7353	20.4796	20.5776	19.6352	25.03	25.5961	25.0043	25.0092	24.63	24.6524	25.1717	24.77	24.3671	24.9651	25.0738	24.5943	25.3056	23.1786	20	21.7221	20.8826	22.2908	21.8665	21.9007	22.854	22.374	24.6857	24.3424	25.0266	24.366	23.782	23.8475	22.097	22.5958
	21.6742	21.738	22.6836	21.872	22.325	19.7109	19.5975	19.1421	19.979	21.7301	21.8101	20.9315	21.6341	22.2677	22.4047	20.1063	21.0226	20.3487	21.1778	21.3123	20.827	21.3383	22.5916	21.8	21.5224	21.0302	22.6673	22.8119	22.9664	22.6882	21.4722	22.5996	22.7314	21.1023	19.2752	19.7825	22.0787	22.6039	22.7093	23.129	22.7508	21.3738	21.7743	21.3816	22.9274	22.7953	21.6249	22.3476	22.1414
	26.0288	26.297	25.6246	26.2052	25.9523	20.1648	20.4515	21.2114	20.2004	26.4708	26.7153	26.2595	26.4848	25.9041	25.5224	20.2758	21.0279	19.7814	22.6747	25.4976	26.3355	25.8057	25.3543	25.3811	25.6739	25.804	25.4184	25.3821	25.8474	25.7064	26.2829	26.2243	23.5275	22.3579	20.7081	21.9306	21.6591	22.256	21.4994	21.5025	22.8083	24.258	24.7815	24.7286	24.5234	24.9786	25.0923	25.0235	25.6264
	22.3888	23.5337	21.7163	21.0294	20.7285	19.9916	21.574	21.8176	20.2944	21.9132	20.5165	23.5026	21.065	21.5677	21.0363	19.4893	21.0625	20.6503	19.4646	22.4791	21.914	21.7863	23.8072	23.4969	23.2384	23.2423	23.2126	21.2778	23.7671	22.5864	21.8665	22.6065	23.9172	22.3153	21.5759	19.0403	23.736	24.3916	23.6878	23.5784	23.722	20.8984	21.8062	22.9522	22.7399	22.1428	22.4346	22.1291	21.7313
	28.671	28.2995	27.9167	28.2207	28.0819	21.9753	24.031	20.2329	20.9681	28.7225	28.8081	28.1637	28.7407	27.3644	27.657	25.7184	19.4416	22.9543	24.7359	29.2429	28.3974	29.0139	28.7956	28.9114	28.5919	28.5234	28.0402	27.3326	28.9772	29.1352	28.2167	29.1635	27.2699	22.2877	22.3515	22.0617	26.5065	25.2022	24.927	20.826	26.0534	28.1985	29.0323	29.0574	27.4898	28.0812	27.8861	27.3133	27.5051
	24.3903	24.0057	24.0767	23.3832	23.9093	21.9894	20.6976	20.7489	20.2646	24.2303	23.8749	23.6092	23.8869	23.4795	23.2076	21.1014	23.5692	22.9234	20.2641	23.3195	23.7205	23.813	23.8698	24.0837	23.5692	23.863	24.5919	24.1899	24.0113	23.5182	24.9496	23.8804	22.3699	20.9661	20.6321	20.8066	24.957	24.9235	24.5244	24.3868	23.3727	21.625	22.2112	23.5135	23.4969	23.3707	22.4933	23.2679	22.8995
	21.9415	20.982	22.635	21.5044	21.2816	20.3576	20.5482	20.7597	23.3352	22.3144	23.6232	21.889	23.1107	23.4919	21.7738	21.5319	22.6036	20.5712	20.7177	21.1446	23.4571	22.5378	22.3211	21.8945	23.6466	24.0992	24.0018	23.9525	23.4102	23.3196	20.7015	22.7162	21.5137	25.9443	22.7698	20.7119	21.8178	21.2351	22.3339	22.578	22.7678	21.93	22.2766	21.3462	22.0835	21.4011	20.977	22.9059	23.5865
	21.7549	21.9048	22.5926	22.5986	20.6315	20.9684	20.7803	21.3935	20.2778	22.3588	21.9445	22.2421	21.2598	21.1787	22.7733	20.0935	21.4015	21.7553	20.1465	19.6666	21.8667	23.1018	22.4842	21.5747	22.5965	22.3663	22.051	22.5534	21.8065	22.1038	21.7686	22.4762	23.7842	20.7975	21.9908	21.0573	20.4838	22.1054	22.5915	22.4856	21.84	21.4177	21.6292	22.1211	21.8832	21.3594	22.6346	22.6116	20.2984
	22.2066	22.2842	22.4059	21.5345	22.2373	20.7752	20.9681	19.4676	19.9258	22.1118	22.197	22.3562	20.0078	22.1285	22.7297	20.099	20.9304	19.673	20.3437	21.5765	22.9209	22.9894	22.7593	22.9308	22.2925	22.515	22.9057	22.6863	23.0125	22.4118	22.339	23.0749	21.7969	21.2008	21.2186	21.6744	22.4421	21.552	22.885	22.7861	22.9169	21.6102	22.4972	23.0215	23.1735	22.7499	22.2228	22.7051	23.2227
	22.2231	22.0361	22.7041	22.4834	21.4883	20.9805	22.4978	21.8131	21.8301	22.467	22.475	22.1795	22.145	22.1915	22.7628	21.826	19.3693	21.4906	19.5669	21.6058	22.7048	21.8601	22.1798	21.4654	23.3514	23.1555	23.9432	23.4929	23.0123	21.6399	21.4816	22.8198	21.3508	22.5281	20.4613	21.7633	25.578	25.8921	25.7671	25.9564	25.815	20.9644	23.1362	23.2414	22.2359	22.9033	22.0658	21.2773	22.3694
	22.8783	23.2354	22.8745	22.8215	23.1626	22.4005	20.15	19.9591	20.4102	23.0368	23.1818	22.2206	23.0668	20.941	22.9489	20.8798	19.4394	19.2626	19.3365	22.9667	23.2346	23.1643	22.9784	22.8858	23.0933	22.8829	23.2753	23.0611	23.7794	23.1452	22.363	23.0088	22.3531	20.8956	23.066	21.1405	23.2935	22.6868	22.7659	23.2747	21.2238	22.8558	23.1053	21.5565	23.1886	23.0532	23.4039	22.8834	23.6099
	27.2216	27.0262	27.266	27.2108	27.3401	24.947	24.9758	21.1408	22.5316	27.415	27.4155	27.5026	27.4768	26.7714	27.0684	25.959	25.3681	27.4003	25.6293	27.2508	27.4281	27.295	27.5063	27.3138	26.4969	26.9919	26.7816	26.555	26.8404	26.9204	26.4412	27.1105	26.2206	20.9857	20.9964	20.8137	25.0399	23.9265	24.6067	24.5786	25.4497	26.6638	27.2925	27.2925	26.2684	26.4524	25.6099	25.274	25.8433
	22.499	23.8722	22.8405	21.5052	22.68	21.0974	19.533	19.5271	20.4356	23.0314	22.4247	23.3494	22.992	22.6922	22.3958	19.8861	19.945	21.4819	21.8252	20.7003	22.3353	22.2642	21.5979	20.9477	21.0773	22.2791	21.9433	21.9548	22.8172	21.75	23.2897	21.2793	23.0208	21.8755	22.7505	21.8453	23.7336	22.9534	23.4488	23.2616	20.8613	24.2507	24.0537	23.8603	22.459	23.0408	20.5577	21.4042	21.3009
[truncated: 98 more columns]

## Sheet:  Z-scored values for heatmap
note: names in the Sample column reffer to the names of the MS rawfiles ,which used non WHO abbreveations for the cancer types (OC=RO,ccRC=ccRCC, chRC=ChRCC)
sample	ccRC_336_A	ccRC_336_B	ccRC_336_C	ccRC_336_D	ccRC_336_E	ccRC_620_A	ccRC_620_B	ccRC_620_C	ccRC_620_D	ccRC_545_A	ccRC_545_B	ccRC_545_C	ccRC_545_D	ccRC_853_A	ccRC_853_B	ccRC_999_A	ccRC_999_B	ccRC_999_C	ccRC_999_D	ccRC_310_A	ccRC_310_B	ccRC_310_C	ccRC_310_D	ccRC_310_E	ccRC_073_A	ccRC_073_B	ccRC_073_C	ccRC_073_D	ccRC_370_A	ccRC_370_B	ccRC_370_C	ccRC_370_D	ccRC_797_A	ccRC_797_B	ccRC_797_C	ccRC_797_D	ccRC_427_A	ccRC_427_B	ccRC_427_C	ccRC_427_D	ccRC_427_E	ccRC_930_A	ccRC_930_B	ccRC_930_C	ccRC_601_A	ccRC_601_B	ccRC_601_C	ccRC_601_D	ccRC_601_E
cancer type	ccRCC	ccRCC	ccRCC	ccRCC	ccRCC	ccRCC	ccRCC	ccRCC	ccRCC	ccRCC	ccRCC	ccRCC	ccRCC	ccRCC	ccRCC	ccRCC	ccRCC	ccRCC	ccRCC	ccRCC	ccRCC	ccRCC	ccRCC	ccRCC	ccRCC	ccRCC	ccRCC	ccRCC	ccRCC	ccRCC	ccRCC	ccRCC	ccRCC	ccRCC	ccRCC	ccRCC	ccRCC	ccRCC	ccRCC	ccRCC	ccRCC	ccRCC	ccRCC	ccRCC	ccRCC	ccRCC	ccRCC	ccRCC	ccRCC
IGLL5;IGLC1	1.06117	0.072874	0.620672	1.07551	0.684057	1.80378	1.50843	2.17647	2.22206	0.751302	0.756065	0.672597	0.765876	1.23435	1.10641	2.25395	2.10246	1.84989	2.0112	0.712537	0.730813	0.903204	0.200187	-0.572799	0.222187	0.0135867	-0.384973	-0.152334	0.421431	0.052312	0.0329939	-0.252114	-0.35084	-0.130457	-1.33868	0.116983	-0.108318	0.29578	0.167691	-0.398996	0.0590236	-0.978523	1.32174	0.623133	1.77819	1.8871	0.568945	1.05244	0.380189
PGRMC1	0.410366	-1.60367	-0.725419	0.304687	0.390321	0.227489	-2.08569	-2.89434	-2.70774	0.933351	-0.990595	0.850043	-1.07828	-1.37319	0.543326	-2.87115	-1.44459	-2.41291	-0.498555	0.299113	1.65239	1.6537	0.89013	0.629107	0.875044	1.37855	1.41211	1.38645	0.428139	0.838239	-1.05692	-0.248142	0.245985	-1.28405	-1.04764	-2.64896	1.57445	1.49502	1.52544	1.73746	1.75939	0.236926	-1.36756	-0.427586	1.24274	1.14672	-2.00102	0.861076	-1.40007
CLIC1	1.1779	1.14702	1.24611	1.06276	0.906754	1.39415	1.39982	0.280479	0.693576	1.08061	1.05091	0.319879	0.852022	1.18202	0.910462	0.484735	0.515128	0.839359	0.667127	0.614723	1.22448	1.09426	1.30612	0.855743	1.0868	1.36233	0.912046	0.978006	1.21959	0.978554	0.169425	1.37176	-0.720595	-1.16724	-2.23625	-1.87389	1.22406	-0.108928	0.593621	1.05668	1.2084	-1.76769	0.421785	0.60899	1.21285	1.29515	1.29883	0.954433	1.30849
AGRN	1.36317	1.17001	1.78334	1.28415	1.3127	-1.17768	-1.12897	-2.14025	-1.71829	1.7379	1.83115	1.77774	1.88884	1.3114	0.599048	-1.30298	-1.26238	-1.5124	-1.55188	0.427137	1.44687	1.44419	1.49281	1.34679	1.68893	1.72466	1.95672	1.86045	1.63698	1.31721	1.03494	1.37394	-0.885931	-1.63793	-1.5203	-2.22198	-0.549913	-0.372422	-0.778982	-0.299462	-1.142	0.821712	1.11084	1.25181	0.0501473	0.217246	0.300362	-0.612604	-0.532233
TPP1	-0.686941	0.567412	0.0381395	-0.249779	0.141939	-1.92717	-2.17628	-2.34546	-1.26957	-0.0723507	-0.0169338	-0.0848213	-0.0264783	-0.366987	-0.74493	-1.8514	-2.3227	-1.7972	-2.03399	-0.46409	0.0112478	-0.250102	-0.0719272	-0.730069	-0.429747	-0.292189	-0.298717	-0.244429	-0.383245	-0.906799	-1.58739	-0.389824	-1.3977	-1.86452	-2.2186	-1.73399	-0.291301	-0.190021	-0.246859	-0.12859	-0.376456	-0.407962	-0.757172	-0.372723	0.24584	-0.0120729	-0.266283	0.0644184	-0.121333
MYL12A;MYL12B	0.427428	0.440983	0.579406	0.508552	0.550012	-2.94118	-3.60366	-4.00856	-3.47405	0.413629	0.414793	0.482444	0.399512	0.335264	0.666519	-1.33915	-1.25088	-1.04977	-1.14697	0.951384	0.357962	0.434797	0.812673	0.588013	-0.00931251	0.12563	0.289051	-0.128667	0.0620872	0.373342	0.260889	0.548102	0.63336	-2.31304	-2.74651	-3.15077	0.196128	-0.159446	0.0812701	0.185081	-0.119899	0.067823	1.15703	0.998426	0.396169	-0.247984	0.365021	0.173323	0.198365
PGRMC2	0.299278	-0.21099	-0.455671	-0.100981	0.00468881	-2.10972	-0.766499	-3.48891	-2.27387	-0.0216491	0.153639	-0.0105083	0.20685	-0.992211	-0.0539733	-0.972685	-3.44907	-3.26905	-1.92502	-0.235586	-0.201635	0.353882	0.456125	-0.0554523	0.295783	0.696251	0.348164	0.47107	0.212694	-0.0184946	-0.548941	0.0161464	-1.691	-3.56563	-1.22813	-2.35441	0.721623	0.843405	0.576625	0.871691	0.824067	-0.0983459	-0.400342	-0.420377	0.139439	0.0275146	-0.719734	-0.243475	-0.424282
LAMA5	1.22881	0.995792	1.24145	1.23302	1.17619	-1.63185	-1.82792	-2.1347	-1.79692	1.16274	1.3445	1.17161	1.34059	0.746483	1.098	-1.66271	-1.05364	-1.75002	-1.84653	0.926716	1.13079	1.17449	1.1836	1.00059	1.25579	1.23392	1.26107	1.31878	1.1132	1.05887	1.11105	1.02049	-0.192858	-2.12769	-1.75391	-1.11944	-1.31159	-1.48091	-1.10123	-1.38565	-1.10708	0.610846	1.42238	1.38587	0.0642629	0.27995	-0.23324	0.0636202	0.209539
HNRNPR	-0.153202	0.322507	0.553886	-0.254851	0.183244	-2.87436	0.0295319	-2.87987	-1.92239	0.585319	0.520817	0.541519	0.53586	0.1153	-0.299931	-3.07947	-0.536682	-3.79853	-3.19407	-0.271646	0.321007	0.472862	0.64765	0.351534	0.251098	0.0987344	0.370619	0.0155261	0.547151	-0.00280727	0.577812	0.602205	-0.223101	-2.20843	-2.35013	-3.44158	-0.341336	-0.457645	-0.543834	-0.329348	-0.0564444	-1.58878	-0.107686	0.504589	-0.633973	-0.34579	-0.558626	-0.517241	-0.397582
TXNL1	-0.809086	-0.845424	-0.427592	-0.3348	-0.340881	-1.3449	-1.32019	-2.5958	-2.56871	-0.234524	-0.141266	-0.262897	-0.438753	-0.772265	-0.472443	-0.840883	-0.915201	-2.71158	-1.34025	-1.4649	-0.321865	-0.32053	-0.268874	-0.517789	-0.299935	-0.215251	0.289112	-0.484239	0.0715494	-0.472348	-0.499193	-0.119222	-1.37739	-1.06464	-1.17198	-0.916287	0.848744	-1.09595	0.192116	-0.0148179	-0.512381	-0.369318	-0.596246	-0.455018	-0.628084	-0.729493	-1.13467	-0.896628	-0.677806
AKR7A2	1.47784	1.36564	1.96472	1.34916	1.63028	-1.62693	-0.574085	-2.25736	-1.3264	0.536552	0.902855	1.06838	1.05531	-1.92142	0.369894	-2.21525	-1.99306	-1.51501	-1.19878	0.620531	1.91077	1.70766	-1.64711	0.371967	1.65468	1.55179	1.69362	1.85396	0.861861	1.02904	0.60985	1.21619	-1.66551	-0.927883	-2.33455	-1.4712	-0.1117	-0.044161	-0.288309	-1.63743	-0.184667	-1.80199	-0.128462	-0.0990278	1.12288	1.42831	1.17027	1.30969	1.35057
CA12	-0.75271	-0.971592	-0.690876	-0.947515	-0.852868	-0.592497	-1.39188	-1.18146	-2.06355	-0.357852	-0.379627	-1.10729	-0.918427	-0.363055	-0.598824	-2.09819	-1.96402	-0.784799	-1.53457	-0.934352	-1.27791	-1.06131	-0.893575	-0.893554	-0.36815	-1.0515	-0.241651	-0.665498	-0.618761	-0.609218	-1.63814	-0.407561	-0.43581	-0.850215	-1.12376	-1.64959	-0.215835	-0.975515	-0.311579	-0.896194	-0.114791	-0.63021	-1.23755	-0.75528	-1.23999	-0.961956	-0.0672474	-0.423469	-0.155834
CTNND1	0.704767	0.872359	1.35377	0.495679	0.979094	-1.15547	-2.35158	-1.68651	-2.11003	0.0856783	0.543417	0.025375	-0.0279893	-0.0470108	0.259316	-2.6137	-2.71136	-3.85076	-1.98166	0.0229011	1.34261	1.56491	1.8494	0.451721	0.00517878	0.746539	0.0920547	0.162431	0.264723	1.15058	0.385275	0.910816	-1.03989	-1.93928	-1.63815	-3.45694	-0.394174	0.0262561	-0.91053	-0.409305	-0.238978	0.275254	-0.30255	-0.167206	0.0364454	-0.308294	0.190364	0.106449	0.236103
SNX2	-0.784765	-0.0187239	-0.660504	-0.871872	-0.59535	-1.8321	-2.08522	-2.11514	-1.24838	0.250361	-0.0136112	0.127519	-0.0867588	-1.23084	0.0797223	-2.98611	-2.51398	-2.67202	-2.77748	-0.178961	0.212551	-0.0922988	-0.130316	-0.122673	0.0639854	0.324432	-0.14363	-0.107389	0.768909	0.469889	0.397204	0.242721	0.558671	-2.25442	-2.30775	-2.25451	-1.45385	-0.110422	-0.0957073	-0.305464	-0.0482504	-1.76819	-0.219062	-0.10199	-0.321223	-0.258118	-0.556283	-0.616967	-0.572856
WDR1	-0.348603	0.172234	-0.467352	-0.694578	-0.45062	0.768298	1.40231	-0.537018	-0.542996	-0.672932	-0.812976	-0.958227	-1.0255	-1.08557	-1.58601	-0.543795	-0.721891	-0.110956	-0.0349158	-0.438287	-0.742756	-0.250708	-0.500485	-0.158327	-0.869885	-0.932762	-0.448371	-1.1302	-0.749055	-0.564983	-0.928586	-0.509307	-2.26897	-1.9343	-2.09854	-3.36526	-0.655036	-1.32937	-0.871211	0.0917303	-0.0158166	-0.694136	-0.455509	-0.30406	-1.0831	-1.04165	-0.701668	-1.43794	-0.629291
H2AFY	0.192056	0.327026	0.551402	0.0968216	0.282819	-0.981961	-0.811077	-4.16509	-4.65715	0.735615	0.690298	0.550238	0.524907	0.00205631	-0.224916	-1.48807	-0.796859	-0.684633	-0.945214	-0.154993	0.142114	-0.0339132	0.0200905	0.141543	0.299185	0.24901	0.452335	0.460254	0.391723	0.447984	0.215341	0.369219	-0.1059	-4.02103	-3.65358	-3.56555	-0.504362	-0.0906754	-0.253746	-0.281132	-0.0656039	0.151231	0.447823	0.666605	-0.520403	-0.226777	-0.74087	-0.676158	-0.864496
FLNB	0.243731	0.149809	0.311165	-0.0140695	0.0800033	-1.72542	-2.8589	-3.61697	-3.65181	-0.0132194	-0.0363341	-0.0949636	-0.131696	0.535038	0.353559	-2.76948	-1.6771	-2.375	-1.34852	0.0422603	0.238526	0.228717	0.23959	0.145171	0.113456	0.0149455	0.0398361	-0.0456317	0.353306	0.369685	0.187457	0.442349	-0.996625	-2.38788	-1.94171	-2.69706	-0.769305	-0.697016	-1.12965	-0.792966	-0.504508	-1.21576	-0.439442	-0.546259	0.743603	0.676651	1.3493	1.372	1.49275
CS	-1.13554	-1.17314	-0.60002	-1.08733	-1.04954	-0.488648	-1.10344	-2.92185	-1.67411	-1.13544	-1.13564	-1.13888	-1.21147	-1.18252	-1.00572	-1.37258	-1.26525	-1.77425	-2.10782	-1.35754	-1.15092	-1.15258	-1.20525	-1.34839	-0.946678	-0.828489	-0.643824	-0.471729	-0.448404	-0.846341	-1.09434	-1.08086	-1.293	-2.74308	-1.94018	-0.789756	-0.0788863	-0.211675	-0.0742334	-0.131801	-0.259131	-1.23741	-1.18224	-1.01358	-0.271229	-0.478445	-0.986586	-1.11584	-0.997012
ARL6IP5	0.217907	0.16499	0.122626	0.0264571	0.0493668	0.205585	0.594739	-2.50965	-1.89146	-0.224401	-0.197912	-0.350438	-0.624367	-0.829922	-1.15526	-0.358854	-0.463692	-0.710113	-0.576825	-0.0217002	0.604756	0.66306	-1.2772	0.133079	-1.72921	0.292688	0.354951	0.0175854	0.576883	-1.11832	0.032084	-0.424879	0.813428	-1.81703	-1.02715	-2.78813	1.70322	1.64645	1.49898	1.68891	-2.02468	-1.71947	0.234696	0.341657	-1.37446	-0.417133	-0.318672	-0.95743	-0.0867684
ATP5H	-0.560516	-1.25478	-0.646131	-0.576145	-0.96559	-0.929953	-0.73233	-1.59805	-1.08439	-0.624637	-0.91051	-1.54881	-1.50128	-0.895204	-1.02488	-1.10339	-0.939639	-0.901526	-1.74872	-1.80957	-1.04576	-1.49889	-0.911465	-1.3106	-0.324581	-0.341486	0.177045	0.0226703	-0.0625473	-1.07851	-1.17072	-0.344869	-1.19785	-1.5432	-1.58403	-1.08149	-0.390705	-0.777383	-1.38734	-0.9954	-1.19227	-1.34304	-1.22051	-1.27274	-0.714351	-1.50502	-0.703803	-0.864594	-1.2525
PGLS	-0.280565	0.231103	0.839544	-0.0456436	0.187121	-0.695282	0.13163	-0.239457	-0.317002	0.141864	0.103059	-0.0599326	0.311675	-0.238215	-0.347152	-1.34224	-1.19084	-1.33329	-1.32822	-0.688018	0.306069	0.122321	0.350275	-0.149381	0.323416	0.432914	0.575752	0.383254	0.878752	-0.212067	0.053375	0.617169	-1.02844	0.405689	-2.19914	-2.17401	0.374747	-0.0374573	0.204875	0.599967	0.643157	-0.796038	-3.84217	-0.978869	-0.325297	0.196727	0.71211	0.299114	0.0243775
AIFM1	-0.615917	-0.479869	0.230622	-0.606448	-0.412849	-1.56731	-2.31879	-2.17277	-2.16012	-0.373695	-0.500878	-0.429262	-0.608156	-1.00839	-0.361461	-2.73267	-0.658462	-2.14518	-2.28242	-1.24929	-0.701835	-0.63594	-0.614227	-1.72279	-0.158903	-0.46614	-0.0767052	0.0990982	0.0465299	-0.580421	-0.800573	-0.535877	-1.59505	-1.74973	-1.3932	-2.17912	0.0516866	0.200413	0.160551	-0.0147671	-0.0137808	-1.90937	-1.5839	-0.905851	-0.378641	-0.240437	-1.28543	-1.01883	-0.868776
LDHA	1.52098	1.7645	1.65683	1.62443	1.64041	-0.890199	-1.06783	-1.262	-1.44756	0.880116	0.836992	0.723674	0.639063	0.666066	0.382295	-0.421159	-0.608381	-0.359617	-0.186136	-0.0432599	1.44291	1.40128	1.12952	0.569395	1.09842	1.07516	1.20297	1.19638	0.856323	0.926062	0.762157	1.19766	-0.223801	-3.22236	-2.36665	-3.47706	1.97089	1.87744	1.78854	1.89962	1.61173	0.388874	-0.192777	0.0501943	0.900962	0.96503	1.65768	1.40677	1.67049
ALDH1A1	1.17734	1.39372	1.45165	1.60362	1.48873	-1.63767	-1.24821	-0.948987	-1.04418	0.912758	1.00831	0.766856	0.756611	0.732402	0.726919	-2.18204	-1.57594	-2.11284	-2.06668	0.306123	1.00184	0.862298	0.786455	1.0538	1.10892	0.530977	1.05777	1.17169	1.03648	0.818592	0.951333	0.894141	-0.336763	-0.90339	-1.29608	-2.74604	0.563734	0.605514	0.841582	0.505698	0.529591	1.48672	0.805073	0.864052	0.615193	0.723988	0.764665	0.777944	0.863455
GLUD1;GLUD2	-0.183698	-0.434755	0.117473	-0.176216	-0.104348	-1.01899	-2.34197	-2.07072	-2.30349	-0.679882	-1.14464	-0.662933	-0.927419	-2.18065	-0.364842	-1.93105	-1.29671	-1.51685	-1.50749	-1.7078	-0.588234	-1.01904	-0.903814	-1.75117	-0.637222	-0.251664	-0.342658	-0.167396	-0.774437	-0.461918	-1.2415	-0.434377	-1.05968	-1.84334	-1.93711	-1.99383	0.236667	0.139773	0.17995	0.189663	0.0877151	-0.314623	-0.875522	-0.362279	-0.040477	0.00540459	-0.731282	-1.10464	-0.912296
CYB5R3	0.401352	0.381771	0.670542	0.386272	0.150174	-1.12739	-1.8602	-0.501534	-4.98087	-0.45065	-0.358875	-0.277375	-0.400128	-0.0254349	-0.13103	-0.692655	-0.428473	-0.849353	-0.630374	0.00755908	0.366744	0.535275	0.536179	0.171309	0.470672	0.596862	0.44996	0.154798	0.527479	0.501021	0.00716591	0.516451	0.595471	-5.10124	-3.90499	-2.57106	1.49323	1.59155	1.45907	1.35577	1.16318	0.126388	0.165899	0.248352	1.14576	0.415547	-0.291462	0.625912	0.485077
MT-CO2	-0.686278	-0.948039	-0.147055	-1.11857	-1.40072	-0.419762	-0.109182	-1.40822	-0.520474	-1.00834	-1.37528	-0.184262	-0.905599	-1.42351	-0.0195994	-0.623469	-0.765709	-0.829173	-0.954494	-0.735759	-0.0974666	-1.15562	-0.58848	-1.15678	-0.551489	-1.21975	-0.915135	-0.988879	-0.0833638	-1.38274	-1.146	-0.39118	-0.971985	-1.49859	-1.58828	-1.5297	-0.233716	-0.575258	-0.470264	-0.234592	-1.46676	-0.080821	-1.25381	-1.39144	-0.681455	-1.39675	-0.876461	-1.13667	-1.21499
CP	0.854382	0.695333	0.477458	0.688498	0.512058	1.82989	2.04432	2.21021	1.94133	0.393283	0.542871	0.614245	0.675439	0.550948	0.282781	2.31276	2.56597	2.29445	2.51996	-0.0314296	-0.444687	-0.627871	-0.417067	-0.32899	0.143243	0.192378	-0.0805808	-0.378339	0.231506	0.726812	-0.373513	0.062619	0.565448	0.985285	0.122137	1.25183	0.993497	1.09891	1.00166	0.521357	0.789084	-0.826268	0.174893	-0.0628376	0.961744	1.11022	0.917515	0.580939	0.883946
GOT2	-0.906505	-0.641487	-0.571069	-0.0718972	-0.638709	-2.18412	-0.706256	0.39126	-1.49297	-1.3349	-1.33304	-0.949141	-1.13565	-1.37109	-1.30355	-1.8952	-0.381397	-1.95973	-1.443	-1.73489	-0.86932	-0.438286	-1.28413	-1.2302	-0.602798	-0.655862	-0.639046	-1.32186	-0.810401	-1.26694	-0.971416	-1.20535	-1.29358	-1.73019	-1.60435	-0.888299	-0.191029	0.0270722	-0.122081	-0.311507	-0.33178	-1.1996	-0.9805	-0.996883	-0.85981	-0.908222	-0.837223	-1.00771	-1.14464
PGK1	1.62438	1.3222	1.90812	1.58943	1.71094	-0.252103	0.270816	-0.679616	-0.579265	1.06134	1.0332	0.825391	0.7621	0.777762	0.345287	-0.292389	-0.391565	-0.422332	-0.319499	-0.137724	1.29353	1.34593	1.27851	0.955105	1.50016	1.3063	1.30538	1.46592	1.32464	1.10276	0.796298	1.28604	-0.411065	-2.72353	-3.10032	-2.45377	0.430194	0.377131	1.17461	1.3446	1.05839	0.0331064	-0.437036	-0.165092	1.30584	1.14163	1.90617	1.80183	1.80463
HP;HPR	0.87065	0.662184	0.504218	0.609569	0.145127	0.912154	1.14717	1.53163	1.39547	-0.633969	-0.309334	-0.359837	0.0274946	1.22764	0.95227	2.08588	1.91398	1.67107	1.67515	0.135289	-0.0801311	-1.01548	-1.31843	-0.815912	-0.139132	-1.9829	-0.366756	-1.13421	-1.49673	-1.33336	-1.42258	-1.62381	0.0843047	-1.8504	-0.941656	-1.67362	1.42421	1.438	1.54917	1.06612	1.34538	0.420058	0.67169	0.317878	1.63307	1.69966	1.76651	1.62722	1.54798
PLG	0.576702	0.263929	-0.312527	-0.0292963	-0.0942108	2.3337	2.67066	2.91801	3.07091	0.594525	0.705529	0.359822	0.846848	0.684821	0.59389	2.44413	2.31165	2.2207	2.2154	0.978921	0.0108307	0.00625043	-0.193827	-0.868253	-0.478501	-1.08748	-0.0190323	-1.06342	0.491609	0.154174	-0.556619	-0.121724	0.352314	2.22454	2.04348	2.6649	0.0340277	0.191955	-1.23546	-0.952824	-0.297237	0.00347568	0.0415371	0.370343	0.847468	0.76976	0.59001	0.948474	0.623881
CFB	1.68678	0.718404	0.683438	1.81919	1.1346	0.451987	0.893552	1.80929	1.68826	0.318823	0.169142	0.444193	0.698944	1.46339	0.983635	1.91949	1.91022	1.37992	1.34354	-0.0245435	-0.133518	-0.238744	-0.435605	-0.328723	-0.0383992	-0.14996	-0.457676	-0.462448	0.976635	1.47945	0.559827	0.251043	1.21446	0.72748	1.1145	1.54746	-0.307204	-0.103145	0.754597	0.390959	0.742978	0.294741	-0.140884	-0.744954	1.45016	1.48298	1.61417	1.39404	1.19875
CA2	-0.319044	-0.365437	-0.116751	-0.629718	-0.622869	-0.674058	-0.584412	-0.757394	-0.159922	-0.571692	-0.781212	-0.747116	-0.78345	-0.210612	-0.157293	-1.39596	-1.79446	-2.33353	-2.08979	-0.882815	-0.138436	-0.340226	-0.472911	-0.0233091	0.0510995	-0.0131838	0.124628	0.00757614	-0.164188	-0.320902	-0.181491	-0.220318	-1.70544	-0.87186	-0.734353	-2.30758	-1.27614	-1.6733	-1.19024	-1.14324	-1.37268	0.224065	-0.0882463	0.249225	-0.278468	-0.491647	-0.0977176	-0.353494	-0.290771
SERPINC1	1.13634	-0.431165	0.612613	1.07213	0.568815	1.41746	1.25793	1.97263	1.97692	1.16097	1.22762	1.39674	1.6627	1.03633	0.979967	1.21802	1.00631	0.741103	1.12345	-0.417254	0.289796	-0.06689	0.1212	-0.221511	0.931051	0.77647	0.831477	0.453258	1.15959	1.37007	0.872037	0.472223	0.225133	0.531878	1.60894	1.48926	-0.520109	-0.86742	-0.171483	-0.470261	-1.10243	1.096	0.690489	0.480209	1.36169	0.936796	0.898497	0.851107	0.295316
SERPINA1	1.56062	0.829543	0.565535	1.54833	1.12692	0.789921	1.06755	1.30296	1.29195	0.264886	0.315463	0.53236	0.926062	1.04882	0.871704	2.42043	2.37094	2.26252	2.25701	0.427073	0.0692514	0.493437	0.339269	0.470901	0.385282	0.220762	-0.165781	-0.812138	0.977983	1.43596	0.939151	0.728513	-0.945494	-0.723496	-0.210329	0.0116812	0.0302734	-0.0310385	0.455441	-0.152346	0.261535	0.0664164	-0.0274316	-0.486529	1.58999	1.58302	1.64156	1.49971	1.39398
SERPINA3	0.808636	0.122801	-0.140146	0.742513	0.210519	2.31064	2.04696	1.65333	1.58206	-0.233091	-0.3441	0.0530367	0.434651	0.901137	0.555022	2.47944	2.66104	2.63098	2.71763	0.356154	-0.279937	0.0640734	-0.529161	-0.137731	0.0608648	-0.0481101	-0.933122	-0.909137	0.99101	1.46893	0.74369	0.75014	0.480416	-2.25915	0.875477	0.55706	0.208544	-0.135678	0.51817	-0.890485	0.188702	-0.151311	0.448462	-0.303226	1.48423	1.57576	1.82312	1.55753	1.40675
A2M	0.422532	0.0323106	-0.123828	-0.04918	-0.470918	1.71007	1.95581	3.09281	2.98735	-0.786093	-0.108491	-0.220967	-0.25161	1.30513	0.694666	1.65688	1.5741	0.663565	1.0599	0.835149	0.252762	0.171675	0.246909	0.366217	0.554127	0.145849	0.162143	-0.0158694	1.42544	1.07593	0.220346	0.862986	1.1776	0.853454	0.521639	1.00522	0.3022	0.730387	1.04	0.0269576	0.196373	-0.716294	-0.185284	-2.15584	1.09112	0.660263	1.17858	0.992864	1.04051
C3	0.9538	0.489088	0.171115	0.763457	0.270857	1.11478	1.42058	1.93003	1.61657	0.795425	0.639828	0.427537	0.56232	1.40518	1.11322	1.73923	1.62766	1.30447	1.45728	0.956587	0.0813351	0.317638	0.133802	0.115056	0.148685	0.0532973	-0.340879	-0.368056	0.387668	0.41958	-0.0719058	-0.22257	1.00358	0.861543	0.602735	1.43072	0.661694	0.754699	0.392371	0.0252825	0.371495	1.02236	0.875408	0.676094	1.51429	1.43127	1.08657	1.1519	1.04866
IGKC	0.536901	0.0526211	0.0638425	0.555534	0.125499	1.39824	1.61993	1.93751	1.75416	0.286131	0.207261	0.116938	0.0884303	1.11374	1.12011	1.53906	1.46559	1.24359	1.27738	0.983923	0.418505	0.548777	0.509989	0.434483	0.769147	0.760581	0.3059	0.337951	0.62034	0.826252	0.2755	0.0327196	0.623817	-0.0566297	-0.614771	0.526148	0.592649	0.605265	0.462237	0.0670906	0.208578	0.470736	0.689868	0.447833	1.55661	1.22118	0.817997	1.22324	1.12071
IGHG1	0.284093	-0.24069	-0.343745	0.270548	-0.328591	1.39669	1.61845	2.26328	2.05203	0.122801	0.11189	0.084435	0.253417	0.830529	0.728603	1.53529	1.36577	1.21909	1.19087	0.798393	0.129183	0.283823	-0.120704	-0.0822284	0.70698	0.488049	0.178166	-0.00432148	0.0930591	0.406372	-0.396587	-0.307166	0.611363	0.601368	0.927557	1.32429	0.346542	0.531742	0.223799	-0.336783	0.124391	0.437275	0.545882	0.154788	1.23056	1.01563	1.23154	1.13997	0.856095
IGHA1	0.540914	0.0791877	0.0549326	0.402591	-0.0282613	1.27634	1.44302	1.87801	1.75324	0.00183705	-0.064214	-0.205838	0.0725451	1.51267	1.24659	1.85249	1.79358	1.45014	1.5465	0.641752	0.19067	0.238683	0.132617	0.147465	-0.285931	-0.201444	-0.349074	-0.505769	0.550459	0.723873	0.32542	0.158048	1.02821	1.06454	1.11111	1.39031	0.134578	0.155329	0.303264	-0.256753	0.0400784	0.802106	0.72901	0.474387	1.43449	1.47594	1.48326	1.36287	1.24515
COL1A1	0.631078	0.536372	-0.351314	0.771917	1.04912	0.576069	-1.04166	-1.86454	-1.66078	1.03875	1.00071	1.08518	1.12287	1.38719	1.20404	-0.457511	-0.559407	-0.24973	0.0440834	1.40234	0.824442	1.04291	0.819771	0.979211	1.05764	0.506555	-0.192763	0.346745	0.138978	0.904263	1.50008	0.366077	1.95736	0.0116881	0.341963	0.0612303	-0.677824	-1.01289	-1.27405	-1.38444	-0.259336	1.43735	1.17832	0.985865	0.502058	0.984403	1.04156	1.09685	1.0378
CRYAB	1.12149	1.3572	1.22984	1.07039	1.14169	0.940985	0.89229	-0.0046424	-0.0918266	0.924813	0.911585	0.97221	0.928703	0.244909	0.332785	0.689554	0.936964	0.255915	0.0625237	0.264535	1.00518	1.13461	0.954655	0.702297	0.962461	0.83597	1.06036	1.07101	1.10802	1.09225	0.844369	1.08697	0.255946	-1.95471	-1.4794	-1.41435	1.10165	1.31093	1.43984	1.30875	1.17744	0.495229	0.109337	0.0891783	0.92646	0.961371	0.816463	0.735445	0.705805
APOA1	0.694485	-0.253055	-0.468165	0.532947	-0.0705521	1.04722	1.72731	2.49492	2.62137	1.08611	0.95559	0.838811	1.22452	1.48253	1.29536	1.31036	1.06236	0.705404	0.472227	0.822525	0.549706	0.744274	0.633152	0.639498	0.260026	-0.0925034	-0.266018	-0.478304	0.246827	0.340646	-0.0850805	-0.253998	0.847102	1.443	1.33435	1.86386	-2.24288	-2.03151	0.0131394	-1.1205	-0.590735	0.176316	0.194042	-0.240966	0.573547	0.742011	0.796342	0.558136	0.486223
APOE	-0.305482	-1.24089	-0.83881	-0.506706	-1.28431	1.57394	1.6342	3.3514	3.19904	-0.568896	-0.509687	-0.225956	-0.369338	-0.420664	0.942151	1.58635	1.62303	1.03353	0.633989	0.0063264	-1.11943	-0.844958	0.271026	-0.155564	-0.289812	-1.48193	-1.77075	-0.919345	-0.537307	-0.117518	-0.252259	-0.442063	-1.00583	2.13465	2.15613	2.91168	-0.94032	-1.10544	-0.208469	-0.808275	-0.683974	1.01871	0.403391	-0.346688	-0.11783	0.42282	0.609672	0.839411	0.522345
FGA	0.367076	0.141428	0.0136169	0.0243124	-0.113085	2.27941	2.11526	2.53788	1.86103	-0.634536	-1.24538	-0.957244	-0.949999	0.678203	0.437024	2.6125	2.59931	2.72691	2.46667	0.68719	0.272995	0.210747	0.00988449	0.190379	-0.0213371	-0.442186	-0.122345	-0.414106	0.287398	0.0529919	-0.420165	-0.170992	0.329294	2.21246	2.06187	2.12294	1.30272	1.28851	0.429235	0.371679	0.57227	0.762298	1.02161	0.843619	0.873742	0.917632	1.02552	1.5538	1.20667
FGB	-0.157585	-0.306848	-0.35116	-0.173865	-0.549989	2.5232	2.69927	2.92867	2.52367	-0.749645	-1.04956	-1.26827	-1.47854	0.79261	0.101324	2.56773	2.48365	2.54285	2.43626	0.444973	-0.0335384	-0.174573	-0.38328	-0.495998	-0.286101	-0.551163	-0.313696	-0.49735	-0.12457	-0.457149	-0.642463	-0.628473	0.290455	2.58871	2.45024	2.67111	1.65333	1.4688	0.441614	0.509976	0.489198	0.765305	0.900409	0.737683	0.544192	0.381779	0.961497	1.54747	1.10904
FGG	0.570013	0.362474	0.331151	0.425088	0.264429	2.19687	2.21758	2.45013	2.23875	-0.385016	-0.577499	-0.691201	-0.570023	0.805413	0.290724	2.35211	2.40826	2.40556	2.36199	0.635271	0.27372	-1.02684	-0.438369	-0.255286	-0.270505	-0.663499	-0.565069	-0.721724	-0.322977	-0.515102	-0.423866	-0.421844	0.405123	2.15652	1.80307	2.42497	1.6401	1.54104	0.649203	0.694295	0.641891	0.681824	1.24607	0.802673	0.810475	0.649214	0.592856	1.60283	1.02935
FN1	0.140044	0.0648013	-0.0505893	0.149962	0.144214	2.39955	2.26754	1.39792	0.740667	0.292777	0.25785	0.304453	0.298181	1.65827	1.02595	2.08179	2.05272	2.25332	2.50533	1.24075	0.293483	0.371394	0.694869	0.687027	-0.432445	-0.81489	-0.482114	-0.83049	0.0507448	0.399617	0.389476	0.0240626	1.1801	1.59853	1.55506	1.77651	1.44959	2.10367	1.46752	1.2112	0.369427	0.443332	0.850213	0.522502	0.794715	0.348986	0.97375	1.27014	1.01314
GC	1.11951	0.723555	0.521596	1.14206	0.958675	1.35305	1.13633	1.33391	1.13873	0.831111	0.887103	0.928053	1.27288	0.298089	0.0604973	1.6551	1.58241	1.5667	1.68884	0.821477	0.2459	0.276155	0.335143	0.406922	-0.436595	0.212517	0.241384	-0.983512	0.776299	0.917426	0.589268	0.608952	0.371697	0.235779	0.62072	0.926896	0.0154516	0.530947	0.209553	-0.495918	0.103954	0.72221	0.820735	0.640474	1.07765	1.03287	1.21051	1.00521	0.750614
TF	1.26712	0.265558	0.118383	1.02619	0.520153	0.58449	1.03232	1.64937	1.09001	1.52375	1.45859	1.55622	1.9842	1.41095	0.974815	1.1991	1.16927	0.876206	0.886788	0.926777	0.360441	0.793394	0.586219	0.659813	0.473415	0.607059	-0.100045	-0.77749	0.967649	1.55557	0.768027	0.720951	0.41364	-0.103085	0.249654	0.438664	-0.763492	-0.712771	-0.236762	-1.34791	-1.06337	0.610719	0.705051	0.288422	1.08415	1.07067	1.54212	1.22047	1.17245
HPX	1.49107	0.317205	0.642027	1.64932	1.14258	-0.315199	0.102585	1.04034	1.18346	1.05333	1.07198	1.36912	1.57633	0.796876	0.477418	2.12555	2.06843	1.77962	1.90934	0.400283	0.39436	0.760252	0.871712	0.610932	0.155204	0.263879	-0.304358	-0.778528	-0.472798	-0.288406	-0.499233	-0.470788	-0.415115	0.0821384	-0.0562374	0.599767	0.29987	0.316711	0.361854	-0.0592449	0.338539	0.819222	0.672312	0.24902	1.46148	1.0228	0.873366	0.788916	0.823346
VTN	0.140543	-0.41321	-0.802569	0.0692053	-0.0651399	2.20829	2.48323	2.74828	2.94852	0.0261993	0.130099	0.144488	0.281983	0.607659	0.552761	2.11031	2.11384	2.03198	1.7661	0.574334	0.0537486	0.227354	0.241449	0.22858	-0.743275	-0.576709	-0.920793	-1.47306	0.0371548	0.368102	-0.0342436	-0.279382	0.249232	1.85013	1.96483	2.4134	0.144385	-0.0140592	-0.660097	-0.448045	-0.361709	0.676468	0.414895	0.128838	0.329679	0.426712	0.324417	0.696232	0.449457
CAT	-1.22628	-1.35372	-0.865272	-1.3871	-1.68403	0.291392	0.303588	0.557144	-0.112046	-0.445933	-0.622681	-0.821848	-1.18614	-0.620288	-0.454203	-0.15603	-0.159813	0.403148	0.403059	-1.23126	-1.44555	-1.10576	-0.460103	0.147429	-0.5956	-0.437648	-0.463177	-0.507747	0.0462495	-0.18881	-0.269602	-0.242316	-2.77032	1.9426	1.58509	1.3051	-0.867131	-0.814996	-0.929557	-0.793621	-0.80181	0.92011	0.388658	0.986091	-0.224825	-1.02754	-1.90521	-2.02128	-2.14319
ALDOA	0.400161	0.631314	0.387218	0.326341	0.234158	-0.778431	-0.882559	-2.24796	-2.41544	0.897647	0.656525	0.453457	0.400336	0.170174	-0.00819843	-1.48597	-1.23031	-0.790375	-0.847192	-0.870679	0.232889	0.26544	-0.0329914	-0.112251	0.229021	0.417728	0.486593	0.483356	0.132387	0.0687692	-0.0377648	0.271602	-0.888534	-3.15275	-3.81843	-4.77312	1.06918	0.933191	0.972649	1.05562	1.16416	0.887113	0.632483	0.569832	-0.0292169	0.257909	0.788212	0.434796	0.506643
ANXA1	1.55559	1.58906	1.56427	1.41345	1.5297	1.37861	1.27081	1.07038	1.13763	1.12292	1.09203	0.931827	0.992306	0.944706	0.863674	1.00757	1.05271	1.38245	1.25565	0.799641	0.411954	0.376564	0.656727	0.772645	1.21758	0.728467	1.19456	1.09551	0.178864	0.276784	-0.214359	-0.335189	0.859412	-2.39682	-0.736413	-0.418205	0.942828	1.07305	0.702724	0.709371	0.764687	0.985193	1.05616	1.12333	0.0764695	-0.458273	-0.480392	-0.178256	-0.399113
SOD2	0.289978	0.907634	1.00546	-0.152909	0.192787	-0.141064	-0.473257	-1.81574	-2.66314	0.250721	0.188738	-0.147592	-0.179564	-0.76668	-0.251279	-0.398651	-0.290838	0.0149108	0.0175786	-2.6485	-0.533637	-0.822751	-0.648898	-0.731523	0.875855	-0.299844	1.07179	0.824518	1.02472	0.248308	0.0770467	0.439697	-0.43373	-2.11364	-3.0552	-3.34107	2.13715	2.44309	2.25208	2.09907	1.8317	-0.487267	0.0987192	0.354987	0.956113	0.516177	0.502391	0.240665	0.0398132
HRG	1.17219	-0.158058	-0.103809	1.29387	0.310554	1.99262	1.16549	2.49872	2.39436	0.855396	1.23482	0.959518	0.705882	0.888466	0.503392	1.94822	1.88096	2.27893	1.9082	1.78887	0.869575	1.34676	0.869285	0.160157	-0.0746326	-0.127384	-0.16772	-0.245412	-0.364821	0.821184	-0.132745	-0.586066	0.92958	1.60503	2.31726	2.47449	-1.24394	-0.341335	-0.764916	-0.26344	-0.900367	-0.25168	-0.586305	-0.404268	1.02867	0.760595	-0.688137	0.0192839	-0.138538
A1BG	1.63846	0.952361	0.570706	1.42647	1.01729	0.374715	0.486447	1.41186	1.26837	0.968373	1.01595	1.29313	1.84098	1.29897	0.906756	1.83775	1.98329	1.45338	1.48431	-0.181346	0.414162	0.686054	0.42705	0.498771	-0.0339626	-0.686863	0.221228	-1.6596	0.593496	1.10649	0.651156	0.727534	-0.924996	0.197554	0.821324	-0.387158	-0.0690262	0.293918	0.664488	-1.41282	-0.232839	0.807522	0.780231	-0.855354	1.24742	1.35634	1.45992	1.2698	0.729768
GAPDH	0.76181	1.34715	1.34458	0.973224	0.766245	-0.00692298	-0.0286324	-0.380471	-0.175363	0.693447	0.727756	0.39375	0.431607	0.485187	-0.0685802	-0.223288	0.0288393	-0.204982	-0.416792	-0.455506	0.862757	0.635004	0.634929	0.306646	1.05091	0.884048	1.00034	1.15623	0.476017	0.300703	0.524651	0.809565	-1.04517	-6.77944	-1.92241	-2.06527	1.74212	1.5224	1.31257	1.40059	1.28107	-0.268664	-0.528617	-0.527343	0.639762	0.992577	1.23551	1.16084	1.11886
HSPB1	0.485424	0.56368	0.49003	0.306418	0.411726	0.207078	0.301617	-1.24374	-1.53572	-0.0287223	0.0891768	-0.0556123	0.0645184	0.0590055	-0.0373555	-0.837785	-0.596804	-1.16557	-0.954045	0.0156307	0.713325	0.756016	0.538964	0.281964	0.411581	0.509822	0.397976	0.4047	0.735594	0.680799	0.530683	0.744547	0.14187	-4.24657	-4.08197	-4.3478	0.929216	1.03685	0.999593	1.12323	1.04041	-0.247682	-0.521413	-0.439111	0.721131	0.752573	0.5756	0.395135	0.632421
RPN1	-0.317573	0.432492	0.195338	0.272511	0.202164	0.880988	1.91316	-2.17385	-0.418283	-0.622475	-0.264667	-0.40816	-0.4534	-1.0058	-1.62617	0.1508	0.267693	0.0497404	-0.00406902	0.199648	-0.239272	0.169048	-3.17808	-0.732701	-1.83769	-0.00152402	-0.362856	0.26397	-0.37086	-0.230483	-0.596157	-0.044633	0.107121	-0.891541	-2.99666	-1.32653	2.08784	0.716828	1.43678	0.800877	0.374976	0.34665	-0.225083	-0.0511753	-0.0133266	-0.474337	-0.888362	0.521442	-0.107374
ATP1A1	-0.314269	-0.116279	-0.237812	-0.353248	-0.34505	-1.6444	-2.74465	-3.32336	-3.37145	0.0487186	0.00384328	-0.104974	-0.0645545	-0.249693	0.151098	-2.74452	-1.18064	-1.53279	-0.51859	-0.826618	0.0365096	-0.184655	-0.411491	-0.771132	-0.0332362	0.016255	0.0496445	0.0449753	-0.0451097	-0.280272	-0.31446	-0.0897217	-1.66548	-2.96871	-2.94118	-2.40477	0.0227916	-0.0990088	-0.14721	-0.100079	-0.0139555	-0.445136	-0.551706	-0.693762	-0.425291	-0.288357	0.104637	-0.0519452	-0.066261
ALDH2	-0.596156	-0.875131	-0.211349	-0.521303	-1.87905	-0.446964	-0.307427	-1.81956	-2.62151	-0.256688	-0.295415	-0.19876	-0.221343	-1.03054	-0.186857	-2.19368	-0.770537	-0.949829	-0.727295	-1.07407	-0.386274	-0.42998	-1.29408	-1.32706	-0.193837	-0.0376853	0.246294	0.323663	0.0365006	-1.13167	-1.7916	-0.179059	-1.59994	-1.61204	-1.27909	-1.19934	1.43779	1.39188	1.65309	1.39633	1.11319	-0.804311	-0.788575	-1.44434	-0.102824	-0.169639	-0.00912757	-0.62552	-0.379821
SERPING1	1.24487	0.487223	0.504148	0.534364	-0.564438	1.98056	2.1726	2.37169	2.16723	-0.595625	-0.121435	0.127323	0.644778	0.395252	0.496428	3.0489	2.67937	2.27229	2.43643	-0.414722	-1.04038	-1.26592	-1.06336	-0.396263	-0.178987	-1.16018	-0.867529	-0.396539	0.137523	-0.0657673	-0.117823	-0.570388	0.734999	0.591214	-0.221727	1.02669	-0.181499	-1.2673	0.323221	-0.285073	-0.0761043	-0.199424	-0.269964	-0.625281	2.08235	1.82023	1.32599	1.43928	1.78149
RPLP2	0.175749	0.440547	0.213384	0.0826278	0.0951377	-2.53936	-2.88122	-3.27957	-1.88222	0.378885	0.437353	0.561788	0.107428	0.380826	0.567837	-2.54675	-2.40115	-1.88213	-2.42451	0.162923	0.34513	0.257257	0.657078	0.477349	-1.46839	0.452804	0.496543	-0.296335	0.812176	0.454865	0.0960492	0.555096	-1.21772	-2.43956	-1.53717	-2.58883	0.28323	0.303179	0.504571	0.762886	0.819947	-0.568313	0.113649	0.401885	0.55969	0.568935	-0.081373	0.390411	0.590649
FABP3	0.402988	0.347406	-0.0561987	-1.1352	-0.0654765	-1.75306	-1.02811	-1.12539	-3.19291	-0.74146	-1.37075	-1.22501	-1.85574	-0.96394	0.5671	-1.97588	-1.66643	-1.49765	-1.54568	-0.564563	-0.0524398	-0.962344	-0.773132	-1.10796	1.01353	0.60604	-0.189616	-0.197275	-0.792449	-1.1301	-1.11634	-0.929619	-1.16111	-1.15007	-1.67683	-1.86825	0.550543	-0.278876	0.288227	0.399128	0.65338	-1.20981	-1.24936	-0.885036	-1.86344	-1.44938	-0.446982	-0.419858	-0.370403
ITGB1	1.05062	0.74986	1.0433	1.32903	1.16858	-2.08205	-1.14297	-2.56909	-2.84243	1.16972	1.42996	1.27169	1.48404	1.18132	1.3398	-1.02355	-1.24906	-0.511685	-0.269584	1.54654	1.03805	1.26666	1.66317	1.46185	0.682263	0.879044	0.567874	0.252491	1.39207	1.04215	0.97331	1.13306	-1.18534	-2.23503	-2.17252	-1.38524	-0.472977	-0.368738	-0.422325	-0.0155719	0.228695	0.764813	1.12639	1.22188	0.879816	0.611181	0.417767	0.460705	0.616285
KRT18	-0.0459366	-0.393783	0.174345	-0.032818	-0.0634243	-1.89287	-1.67462	-2.66182	-2.75939	0.0244024	-0.00509301	-0.00525206	-0.0242362	-0.215556	0.0998851	-2.71897	-2.99152	-1.99217	-2.27254	-0.757558	0.0500065	-0.0657556	-0.488564	-0.690059	0.152573	0.294104	0.378265	0.403342	0.0772836	-0.399154	-0.284202	-0.120033	-0.938198	-1.70754	-2.02325	-2.21983	0.478708	0.617267	0.468186	0.483206	0.470956	-0.677257	-0.959441	-0.789306	-0.336798	-0.25003	-0.235508	-0.368172	-0.342055
GSN	0.062679	0.0252523	-0.154025	0.010575	-0.174118	0.811701	1.24471	-0.0998593	0.0256868	-0.042611	0.272168	0.0379437	0.0497018	-0.0525437	-0.38256	0.0674383	0.129078	0.363522	0.31972	0.113996	-0.437715	-0.0782501	-0.186089	-0.0645031	-0.97739	-1.19104	-1.55855	-1.55767	-0.88615	-0.498562	-0.516418	-0.671829	-0.237563	-2.75441	-1.64083	-0.990385	-1.25971	-1.08829	-1.23474	-1.15453	-1.13481	-0.482592	0.197784	0.126929	-0.976028	-1.04371	-0.694505	-1.14112	-1.09187
ATP5B	-0.773946	-0.791883	-0.416496	-0.683104	-0.585708	-1.3993	-1.48373	-2.06328	-1.76242	-0.868464	-0.781782	-0.866895	-0.953011	-1.0863	-0.57364	-1.21282	-1.22093	-1.35836	-1.34617	-1.4506	-0.798639	-0.992459	-0.939067	-1.33036	-0.391843	-0.629621	-0.276179	-0.287989	-0.511816	-0.859642	-0.771167	-0.506961	-1.60268	-1.20233	-3.25165	-3.59161	-0.657996	-0.447557	-0.403541	-0.39864	-0.478413	-1.15594	-0.923473	-0.821363	-0.563751	-0.536163	-0.79818	-1.01926	-0.897739
S100A6	-0.34761	0.844684	0.228972	0.219316	0.517097	-0.938205	-1.06169	-3.95446	-4.39566	-0.238724	-0.256148	-0.171847	-0.183189	-3.74157	0.258247	-0.825057	-0.782386	0.121062	0.0895135	0.118276	-0.26892	0.0443774	0.0562379	0.0779753	-0.750131	-0.284842	-0.486071	-4.10127	-0.289869	-0.00213341	-0.123596	-0.976347	-0.576311	-0.823724	-0.827161	-0.786417	0.35934	0.437176	-0.263077	-0.350171	-0.296284	-0.239214	0.0752197	0.120728	0.386001	0.0684537	0.711749	0.330096	0.239951
APOA4	0.80105	0.257094	-0.276009	0.738653	0.430865	1.95181	2.04208	2.3087	2.21514	0.847157	1.01509	0.950907	1.39078	0.116853	0.10501	1.23002	1.41917	1.42371	1.26802	0.683156	0.233771	0.326016	0.253202	0.481194	0.535277	0.748997	0.523009	0.275847	0.146422	0.357057	0.0796146	0.124534	0.50974	0.797278	0.450948	1.2245	-0.669797	-0.549747	0.400612	-0.674811	-0.331181	0.238889	0.465362	0.218699	0.453308	0.783332	0.955554	0.773635	0.7609
ENO1	1.9657	1.83409	2.00579	1.87602	1.93677	-0.0955617	0.118629	-0.220035	-0.116059	1.35201	1.39865	1.20656	1.31346	0.767489	0.40046	-0.0799968	-0.0262924	-0.202674	-0.338611	0.499931	1.5797	1.46276	1.16516	1.25357	1.36536	1.20409	1.25676	1.44786	1.10266	1.19731	1.2233	1.32905	-0.0771191	-2.44087	-2.06124	-2.02489	0.897346	0.942987	0.958658	0.91605	0.980456	0.45555	0.182976	0.300723	1.12388	1.26944	1.49603	1.3229	1.36843
NPM1	-0.248331	0.101489	0.392737	-0.249457	-0.242332	-1.28797	-2.78626	-3.85895	-4.03546	0.763721	0.622417	0.637281	0.532318	0.113354	0.153862	-0.932982	-1.5545	-1.31206	-0.569478	-0.383674	0.464099	-0.256197	0.0845245	-0.294218	0.97654	0.832988	0.908351	1.23297	0.297591	0.856697	0.242136	0.846034	-1.82697	-3.06705	-0.411823	-3.43417	-0.554486	-0.755406	-0.924126	-2.9588	-0.0770645	-0.285018	-0.100659	-0.101756	0.307762	0.396833	0.385393	0.323289	0.357888
TPM3	0.517917	0.447209	0.445122	0.283658	0.336285	-1.11936	-1.02858	-3.76795	-5.10479	0.567348	0.323248	0.976537	0.105961	0.442521	0.749807	-1.42736	-1.07956	-0.741156	-1.18848	0.534388	0.882783	0.585566	0.676638	0.355101	0.69803	0.895005	0.780588	0.738972	0.25358	0.442716	0.356588	0.747659	-0.548731	-4.07667	-2.75606	-4.32794	0.366411	0.365635	0.0826547	0.35896	0.387275	-0.426913	0.716214	0.784436	0.825112	0.617019	0.92557	0.607745	0.647321
DBI	0.297887	0.492348	0.486758	0.513321	0.721732	-1.49165	-1.61257	-3.23045	-1.71932	0.185482	-0.0137698	0.355253	0.169267	0.288107	0.0855165	-1.92301	-2.26212	-2.72414	-1.21497	-0.632137	0.28205	0.407418	-1.81145	-0.569828	-0.0970498	0.51957	0.948281	0.366363	0.441104	-0.970685	0.214769	0.654722	-0.791521	-2.18437	-1.36712	-1.75975	1.46145	1.04491	0.944553	1.01987	0.737415	-1.55034	-0.908	-1.19419	0.229925	0.588758	1.48345	0.807734	1.26331
LDHB	0.0251551	0.125237	0.0777033	-0.106293	-0.273922	-1.76426	-1.98718	-3.98347	-3.28602	-0.142518	-0.245017	-0.385912	-0.426643	-0.404317	-0.170298	-1.70721	-1.84826	-1.60412	-1.75797	-1.06365	-0.00946152	-0.136629	-0.166287	-0.361505	-0.273471	-0.257287	-0.173078	-0.230974	-0.335517	-0.491946	-0.443067	-0.324063	-3.27237	-3.90104	-2.11194	-3.13573	0.145028	0.129704	-0.00464917	0.0110246	0.0638771	-0.349537	-0.769695	-0.687259	0.261363	0.381322	0.361275	0.267085	0.377594
GPX1	-0.746052	-0.440963	-0.718666	-0.604598	-0.631253	-1.67353	-1.85344	-0.30244	-2.57678	-0.579593	-0.578247	-0.420715	-0.534415	-0.533257	-0.856954	-2.51824	-2.07193	-1.53586	-2.71844	-1.47459	-0.883563	-1.37092	-0.78225	-0.770799	0.0320849	-0.00377251	-0.209067	-0.355547	-0.5656	-1.34695	-1.1835	-0.390442	-1.36683	-2.30808	-1.91175	-1.915	0.797608	0.86031	0.618381	0.575932	0.233421	-0.940005	-1.63602	-0.51229	-0.250145	-0.77935	-0.215359	-0.569526	-0.433979
P4HB	0.764641	1.09172	0.791187	0.448161	0.376843	1.08772	1.2698	-0.244549	0.252331	0.484653	0.505719	0.395452	0.375724	0.257758	0.501857	1.01344	0.917341	0.824893	1.01539	0.329155	0.972487	0.583967	0.651942	0.46753	1.02058	1.23367	1.2131	1.20028	0.929086	0.688928	0.344538	0.703463	-1.48226	-2.94687	-1.96756	-1.93673	1.93422	1.73169	1.86902	1.5401	1.64764	-0.0158686	0.320364	0.203516	0.891017	0.619283	0.432287	0.612378	0.709163
CTSD	-0.585053	0.136121	-0.591492	-0.812969	-0.790786	-0.520646	-0.609948	-3.5823	-1.25074	-0.880225	-0.883313	-1.13751	-1.10362	-0.462284	-0.388648	-1.32608	-1.84406	-1.49508	-1.94664	-0.27502	-0.756311	-0.925885	-0.71812	-0.752003	-0.551688	-0.54902	-0.484687	-0.620827	-0.863838	-0.374657	-0.325723	-0.883865	-0.659744	-3.62999	-2.13368	-3.78669	-0.485376	-0.609669	-0.618138	-0.608704	-0.815889	-0.492295	-0.921393	-0.798502	-0.225086	-0.449332	-0.324061	-0.297885	-0.319762
ANXA2;ANXA2P2	1.06481	1.05514	1.08413	0.941724	0.947896	-0.099007	-0.165786	-0.648719	-0.725625	0.39047	0.345774	0.369845	0.271967	0.734584	0.680979	-0.358896	-0.394798	-0.0401787	0.246837	0.807127	0.692064	0.634516	0.852818	0.711029	0.91253	0.760847	0.791511	0.593054	0.678675	0.755786	0.643222	0.644438	0.855719	-1.2277	-3.81973	-3.96895	1.30516	1.17298	0.833509	1.03284	1.22153	0.803239	0.870666	0.872376	0.587231	0.197666	0.377437	0.311428	0.238139
CAPN1	0.538233	0.484693	0.831375	0.67639	0.362567	-0.32921	-2.76309	-2.47834	-2.5781	0.0858514	-0.0589238	-0.357216	-0.385892	-0.151379	0.0441871	-1.50436	-2.00601	-2.9314	-1.37439	-0.0432341	0.380974	0.376354	0.121081	0.141102	-0.184494	0.347045	0.358808	-0.410402	0.188697	0.466697	-0.344332	0.467591	-1.49038	-2.09536	-2.37705	-2.35845	0.915069	1.03903	1.25745	1.0977	0.992267	0.310322	0.320961	-0.0375014	0.196422	0.426503	0.523558	0.394377	0.704194
PFN1	0.708771	0.641068	0.966652	0.85479	0.89635	1.83329	1.3389	0.803197	1.44707	0.775957	0.82699	0.811509	0.806889	-1.9797	-2.12336	0.755082	1.57507	1.46578	1.54134	0.222716	0.977871	0.76177	0.697145	1.02843	0.588938	0.832158	0.9842	0.818893	0.697847	0.710626	0.298023	0.243859	0.559892	-1.58278	-0.767227	-0.862765	1.09123	0.8344	1.11828	1.18358	1.13407	0.605508	0.799942	0.78332	0.719015	0.817763	0.371194	0.256469	0.146312
APRT	0.419216	0.417707	0.442072	0.318868	0.33658	0.375173	-0.032401	-3.17221	-0.395516	0.305884	0.545	0.387736	0.506933	-0.374388	-0.0296068	-0.949259	-0.710372	-1.07449	-3.43053	-0.692236	0.589823	0.312731	0.168813	0.0132495	0.606704	0.334958	0.412599	0.256721	0.630999	0.414447	0.386428	0.343045	-0.326915	-2.55354	-2.47252	-4.23749	1.01213	0.925825	0.917109	1.03033	1.04119	-0.476615	-1.41134	-2.24156	0.0801278	0.700677	0.348621	0.457668	0.603058
HSP90AA1	-0.46517	-0.260981	-0.0760917	-0.402679	-0.351694	-0.343044	-0.457236	-1.68329	-1.12181	-0.275971	-0.30366	-0.374786	-0.492089	-0.251345	-0.197354	-1.39622	-1.33437	-1.02593	-1.01261	-0.805534	-0.231159	-0.366835	-0.258333	-0.422314	-0.406759	-0.27163	-0.173683	-0.606711	0.101289	-0.0619885	-0.133493	-0.00994441	-0.881884	-5.18027	-5.78517	-3.69916	0.18049	-0.39893	-0.120496	0.0233829	-0.0671665	-0.769498	-0.558405	-0.453742	0.00697212	-0.0856416	0.346561	0.0404444	0.0736354
HNRNPC	0.148651	0.171066	0.243968	0.306114	0.240315	-2.22448	-2.49728	-2.6251	-3.06691	0.43288	0.347957	0.362657	0.306491	0.302367	0.239729	-3.92204	-2.39139	-2.80551	-2.82368	0.144636	0.261245	0.149603	0.029234	0.050075	0.331535	0.344787	0.521966	0.355924	0.503989	0.425818	0.366546	0.538995	-1.94462	-2.16659	-2.76658	-1.90152	0.189293	-0.0311375	-0.0011655	0.235218	0.204379	-0.0502429	0.0628846	0.25199	0.121445	0.222398	0.613319	0.242392	0.226148
FH	-1.60133	-0.377322	-0.768684	-1.52287	-0.790892	-1.97305	-1.46617	-1.95155	-2.19652	-0.63874	-0.566209	-0.784323	-0.321361	-1.16291	-0.681019	-1.8374	-1.52807	-1.60726	-1.84174	-1.76891	-1.29802	-1.30712	-1.30316	-0.700191	-0.422014	-0.462088	-0.495247	-0.355231	-0.433256	-1.38205	-0.542158	-0.702542	-1.17794	-1.5721	-1.85726	-2.47211	-0.619314	-0.29104	-0.284483	-0.274337	-0.611589	-0.459107	-1.66507	-1.4192	-0.36675	-0.919715	-0.426728	-0.655844	0.117738
COL1A2	0.627876	0.524634	-0.457305	0.698226	1.01201	0.83566	-0.936348	-1.52875	-1.5204	0.981528	0.934525	0.988719	1.1424	1.46486	1.25933	-0.493283	-0.526334	-0.201672	0.0985832	1.45126	0.733623	0.981945	0.824197	0.982706	1.0298	0.457598	-0.301736	0.201862	0.160476	0.955473	1.48335	0.405111	1.99746	-0.00967803	0.364825	0.37241	-0.791989	-1.15364	-1.43998	-1.56011	-0.381822	2.16154	1.32791	1.14855	0.692931	1.16074	1.16307	1.1634	1.15861
ANXA6	-0.0671763	0.281169	-0.475331	-0.328932	-0.327639	1.16782	1.52891	0.12051	0.0859466	0.316581	0.405359	0.367284	0.519034	0.727635	0.57796	0.734771	0.00896678	-0.077	0.398299	0.874839	0.323012	0.45793	1.01891	0.189965	0.236416	1.11532	0.842553	0.738373	0.527752	0.766565	-0.942426	0.522927	0.435998	-3.89319	-4.19912	-4.47086	0.702433	0.0467614	0.262177	0.572735	0.160857	-0.713235	0.781152	0.625519	1.21869	0.340072	1.58897	1.19137	1.08411
HSP90AB1	-0.0703323	0.128693	0.194534	-0.06657	0.0768468	0.187934	0.145299	-1.24893	-1.19955	0.192041	0.155119	-0.000572998	0.0667943	0.248788	0.0870999	-0.872582	-0.878876	-0.735646	-0.558978	-0.170905	0.291575	0.011399	0.324759	-0.122891	-0.155577	-0.0819731	0.108859	-0.46028	0.386584	0.00649481	-0.10853	0.248336	-1.26268	-5.21683	-5.44511	-5.22244	0.802104	0.522345	0.759024	0.823912	0.885258	-0.0628391	-0.119788	-0.0903693	0.401882	0.524838	0.85581	0.493722	0.555929
COL4A2	1.08996	0.849684	0.319538	0.860853	1.02593	-1.49461	-2.0839	-2.41059	-2.02066	0.598409	0.786162	0.583673	0.616543	1.17624	1.58652	-1.38018	-1.59969	-2.0533	-2.32536	1.31659	1.12205	1.02071	0.788066	0.779097	1.68648	1.58801	1.60187	1.51248	0.941162	1.09451	1.18305	0.951352	0.756954	-1.96032	-1.6507	-1.46288	-0.834979	-0.716023	-1.33787	-1.68893	-0.65806	0.0213434	0.710511	1.07418	0.0829859	0.412382	0.632826	0.982434	0.480364
CFH	0.300975	0.146729	-0.121585	0.985967	-0.0283793	2.38887	2.75657	2.82104	2.69872	0.0191209	-0.0233046	-0.333251	-0.268522	0.765321	1.3971	2.78099	2.50993	2.43017	2.29584	0.547662	0.17393	0.0902284	0.0381986	-0.416387	-0.271211	-0.451972	-0.544523	-1.34728	-0.044492	0.0915147	-0.168593	-0.327631	0.19809	0.958433	1.08229	2.09987	0.333895	-0.0865552	-1.44348	-0.679103	-0.219643	0.0460016	1.38224	0.163268	1.6941	0.44001	1.69724	1.7913	1.53717
VIM	1.04143	1.31824	1.13406	0.97407	0.948425	-0.363182	-0.515016	-1.45218	-0.783963	1.23372	1.21155	1.16589	1.1796	0.785326	0.664711	-0.477078	-0.473279	-0.0692516	0.189866	1.16951	0.913686	1.11394	1.15175	1.09256	1.17223	1.18615	1.13527	1.03183	1.09318	1.06452	0.996548	1.16906	0.94782	-4.02132	-3.92046	-2.34261	0.676219	0.380727	0.437234	0.588867	0.836919	0.637913	1.00183	0.919049	0.913972	0.805045	0.935497	0.792316	0.819143
ANXA5	1.22943	1.50478	1.19354	1.18795	1.19431	-0.62544	-0.602035	-1.22529	-1.71021	0.375561	0.530394	0.426099	0.443434	0.778936	0.360846	-1.49106	-1.00351	-0.870911	-1.17885	0.558559	0.919148	0.571043	0.406521	0.340787	0.834663	0.718433	0.457835	0.673671	0.726732	0.848374	0.735136	1.00349	0.212342	-4.75451	-4.7059	-4.71763	0.60995	0.807985	0.58981	0.762865	0.3529	-0.342263	-0.0500217	-0.21503	0.44656	0.391437	1.4703	1.0438	1.06902
RPSA	0.24386	0.738635	0.339983	0.0578393	0.281973	-0.105986	-0.272767	-4.56229	-3.62274	0.631101	0.447892	0.299687	0.432909	0.228136	0.246726	-0.258152	-0.693497	-0.187288	-0.531067	-0.149107	0.359648	0.448733	0.536963	0.704246	-0.369612	-0.142529	0.217781	0.0928077	-0.0655523	-0.0817528	-0.344232	-0.13067	-0.229719	-3.86462	-3.14989	-2.57148	0.263425	0.257011	-0.173577	0.224081	-0.137995	0.315594	-0.0887138	0.728706	-1.64328	0.38495	0.290312	0.568338	-0.607212
GSTP1	-0.181764	-0.522531	-0.403592	-0.424844	-0.135797	-0.412382	0.316606	-2.1018	-3.00682	1.09201	1.04787	1.00755	1.02214	0.696152	0.348247	-0.2638	-0.0149869	-0.46833	-0.433448	0.0349698	0.0525407	0.0947962	0.75271	0.20453	0.738363	0.634899	0.828397	1.11111	0.358424	0.257386	0.188503	0.52961	-0.207977	-2.23301	-2.45145	-3.04419	1.0622	1.40599	1.20683	1.5788	1.06095	0.439486	0.238056	-1.80688	1.23967	1.39461	2.1591	1.07112	0.870948
LGALS1	1.50977	1.89209	0.716147	1.60595	1.36133	-0.0175909	0.278989	-1.63486	-0.269975	0.183495	0.132211	0.271498	0.382232	0.746771	1.20445	-0.0605833	0.0790388	0.790154	0.935011	0.9857	0.294131	0.875952	1.42754	1.37088	0.762041	0.964865	0.37675	-0.0029952	0.243204	0.551917	0.423351	0.397135	-1.25243	-1.40853	-1.06327	-1.63816	0.607257	1.28929	0.321663	0.547623	0.219095	-0.0281514	0.124971	0.0795678	0.395648	0.608224	1.78978	1.28214	1.4155
none	0.458968	0.360895	0.243867	0.130769	0.213373	-1.03954	-2.13979	-2.20097	-2.48497	0.32826	0.0413739	-0.0589036	0.0630287	0.523713	-1.25334	-2.59834	-2.65389	-2.62614	-1.82794	0.0866841	0.509997	-2.01879	0.152588	0.273485	0.428362	0.538047	0.36114	0.31136	-1.82631	-1.11213	-0.055252	0.46322	-0.498514	-1.33906	-2.08328	-2.84893	-0.868886	-0.776263	-0.575821	-1.67967	-0.417244	-0.86313	-1.39303	-0.228474	0.303021	0.418959	-0.991274	0.481951	0.40896
ANXA4	1.16712	0.868156	1.16719	1.29347	1.41042	0.122209	0.515323	-0.930855	-0.899084	1.41987	1.3909	1.24416	1.18857	0.902319	0.615472	-0.092794	-0.387091	-0.49561	-0.105252	0.120387	1.41327	1.3456	0.812185	0.639716	1.35069	1.44191	1.20184	1.25235	1.39338	1.26897	1.26423	1.55706	0.362419	-2.81386	-3.73193	-4.01084	1.23377	0.950919	1.17139	1.0611	1.12594	0.505167	0.453507	0.410829	0.898369	0.961562	1.47323	1.18516	1.3114
DLD	-1.56299	-1.07981	-0.259115	-0.842565	-0.567826	-1.19499	-1.52196	-1.85904	-1.55412	-0.68047	-0.228083	-0.909598	-0.911737	-0.824721	-0.569385	-1.84432	-2.24096	-0.473743	-1.46081	-1.35565	-1.0488	-1.30798	-1.34734	-1.35488	-0.707018	-0.951876	-0.685572	-0.515228	-1.00005	-1.65878	-0.997218	-0.812516	-1.04504	-2.41317	0.444328	-1.11294	-0.141608	-0.14383	0.428155	0.327488	0.167398	-1.67144	-1.68379	-1.00003	-0.937466	-0.537464	-1.14813	-1.15671	-1.2937
C4A	0.765174	0.394598	0.412748	0.598632	0.365714	0.978835	1.41697	1.34739	1.64374	0.0517343	0.204061	0.018427	0.299077	0.494232	0.137623	2.21444	2.34826	2.0079	2.20779	-0.25054	-0.176352	-0.288291	-0.286306	-0.372924	-0.241915	-0.665186	-0.535197	-0.593896	0.850575	0.764789	0.327506	0.443702	0.421145	1.18328	0.824767	1.21634	1.13089	1.20816	1.06245	0.607421	0.761916	0.52705	0.653983	0.296062	1.15831	0.987623	1.24248	0.931051	0.966338
UBA52;RPS27A;UBB;UBC	0.588807	0.925955	0.747896	0.591442	0.67748	-1.04175	-1.37294	-2.18557	-1.16216	0.802478	0.911864	0.931155	0.990613	0.126848	0.156678	-2.13517	-2.30253	-2.27774	-1.98356	0.521417	0.853132	0.678672	0.773362	0.937019	0.462837	0.361488	0.396176	0.322713	0.547641	0.356641	-0.0943022	0.014469	-0.247949	-5.95166	-1.35531	-5.17915	0.0981309	0.0949936	0.226972	0.252252	0.0934286	0.831649	0.695151	1.01748	0.263423	0.308187	0.252127	0.390663	0.0828361
HSPA1B;HSPA1A	0.869243	0.296926	0.800702	0.757162	0.626888	0.288252	-0.195513	-2.043	-1.2543	0.137349	-0.0577854	0.0644591	0.256292	-1.46451	-0.752758	-1.19558	-1.88792	-1.8398	-1.92795	-0.0311218	-0.00809539	0.475482	0.221012	0.146347	0.167294	-0.393342	-0.327096	-0.0841223	0.526545	0.391186	0.321791	0.822095	-1.80431	-4.87024	-2.72365	-4.44557	0.0910418	-5.46573e-05	-0.537601	-0.337358	-0.221309	-0.719218	-1.00767	-1.06718	1.0011	1.0897	1.44187	1.07396	1.19234
IGLC6;IGLC7	0.660639	0.329266	0.263451	0.694666	0.382362	1.5568	1.87244	1.96501	1.87611	0.185322	0.227918	0.0796558	0.0942096	0.873735	0.934705	1.38725	1.31439	1.06967	1.03012	1.02658	0.495918	0.480556	0.638561	0.464925	0.442358	0.633085	0.277575	0.201524	0.657553	0.761023	-0.0397324	0.157989	0.551643	-2.79816	-2.14694	0.270974	0.749702	0.95184	0.602103	0.364086	0.361478	0.405196	0.662273	0.378757	1.56761	1.21787	1.46193	1.40099	1.28956
none	0.173154	0.0786423	0.27185	0.230285	0.070086	-2.41386	-3.33079	-2.7708	-3.23616	0.524622	0.22119	0.231144	0.230051	0.225316	0.229831	-2.71065	-2.921	-2.07827	-2.64443	0.24539	0.307924	0.264174	0.327281	0.165884	0.358514	0.434875	0.479163	0.311533	0.274434	0.215775	0.258439	0.448262	0.184168	-3.20086	-3.46378	-3.53807	0.319475	0.0742075	0.233594	0.155483	0.183954	-0.0430317	0.298023	0.305271	0.175823	-0.0185451	0.427265	0.227279	0.308198
GAA	-0.474645	-0.0643848	-0.429146	-0.660005	-0.666056	-1.18976	-1.08844	-1.12176	-2.28942	-0.831136	-1.03685	-0.8535	-1.23295	-0.2199	-0.167995	-1.95724	-2.97915	-2.23414	-2.30752	-0.912975	-0.749	-0.842554	-1.04206	-1.58621	-0.161612	-0.402214	-0.415216	-0.22396	-0.142139	-0.407463	-0.685804	-0.205731	-0.763911	-2.0262	-0.651364	-2.5476	0.662822	0.935071	1.11023	0.841366	-0.089596	-1.19053	-0.992887	-1.12399	-0.533164	-0.91601	-0.583048	-0.497282	-0.303097
ESD	0.564385	0.509364	0.818994	0.845568	0.902329	0.235058	-1.94965	-1.722	-3.12142	0.49526	0.411677	0.568667	0.44354	-0.205086	0.0540124	-3.97236	-2.3608	-2.77329	-2.39792	0.396384	0.85602	0.864241	0.814394	0.411339	0.841495	0.932369	0.194723	0.994249	1.08107	0.947462	1.03882	1.373	-2.13119	-1.30409	-1.36277	-2.70934	0.315144	0.253119	0.682981	0.561642	0.530129	0.0514729	-0.176713	0.368853	1.12078	0.86466	1.08002	1.43116	1.18346
HSPD1	-0.910143	-0.498161	-0.36799	-1.13646	-0.46896	-0.261659	-0.126808	-3.15566	-2.65031	-0.997613	-1.20317	-1.12054	-1.36947	-1.02452	-0.715866	-0.893139	-0.714738	-1.0986	-1.07045	-2.11606	-0.975552	-1.10511	-1.01421	-1.90458	-0.731868	-0.94339	-0.677768	-0.361062	-0.284255	-0.863952	-0.979604	-0.581925	-1.63325	-2.97413	-3.00967	-2.02722	0.347649	0.343623	0.278877	0.299344	0.090767	-2.52835	-1.41525	-1.11691	-0.170651	-0.157279	-0.619269	-0.825057	-0.729285
CLU	0.224509	-0.154477	-0.548671	-0.0714068	-0.585098	2.21139	1.81989	2.54521	2.98524	0.256524	0.13369	0.211849	0.400836	0.423609	0.716836	1.92435	1.85303	1.84548	1.76416	-1.02034	-0.0355496	0.227916	0.124366	-0.245115	-0.32564	-0.123667	-1.5077	-0.421786	-1.37142	0.625574	-0.225409	-0.517196	-1.15431	1.85853	1.02525	2.81094	0.75229	0.63635	0.26915	-0.0759535	0.143198	0.589369	0.367812	-0.26396	0.652582	0.358102	-1.67789	0.848617	0.289291
HSPA5	0.238036	0.541336	0.0306576	-0.0804362	-0.0106637	0.693906	0.637268	-1.05225	-0.656331	0.253585	0.391434	0.127994	0.213567	0.22249	0.331168	0.323585	0.437164	0.348268	0.366294	0.0309677	0.105706	0.0685852	0.449894	0.19555	0.189766	0.126069	0.543621	0.079477	0.453247	0.320992	0.167984	0.456215	-0.17785	-3.26429	-4.53912	-5.41715	0.961704	1.36569	0.952574	0.911231	1.10077	-0.200776	0.379764	0.376711	0.496289	0.405532	0.208948	0.100519	0.190226
LAMC1	0.968839	1.01725	1.19407	1.10501	0.979672	-1.86818	-2.94198	-2.07138	-2.11506	1.15581	1.20211	1.1004	1.09789	0.866769	1.05353	-1.49008	-0.881307	-2.98562	-1.3601	1.26087	1.3525	1.36334	1.35687	1.25495	1.34231	1.21677	1.15942	1.24893	1.09911	1.06579	1.03767	1.13837	0.725163	-2.41696	-1.63777	-2.60795	-1.2588	-1.21058	-2.12491	-1.78692	-1.05078	0.478758	1.19725	1.09354	0.645085	0.79527	0.567928	0.577929	0.689812
HSPA8	0.0316049	0.469641	0.234235	-0.159653	-0.0763768	-0.510661	-0.64769	-1.49717	-1.43269	-0.146905	-0.199115	-0.31192	-0.32417	-0.0505905	-0.022757	-1.11915	-1.55227	-1.31623	-1.40267	-0.246313	-0.00549555	-0.100234	0.170449	0.026404	0.0336259	0.0369891	0.0592878	-0.286539	0.171626	-0.00156922	-0.0848952	0.216123	-0.8762	-6.56832	-3.487	-3.60946	0.328308	-0.0770971	-0.293095	0.220459	-0.0411184	-0.250547	-0.0488183	0.0545736	-0.00129204	-0.128449	0.323851	-0.2605	0.0464394
PYGB	0.455241	0.63186	0.664819	0.298074	0.436537	0.567888	0.921717	-1.20718	-0.618917	-0.299193	-0.275222	-0.138059	-0.151976	0.0979226	-0.437964	-1.12179	-0.951155	-1.13381	-1.15819	-0.852239	0.221777	0.13738	-0.165473	-0.288122	0.125999	0.00855056	-0.199552	0.00348774	-0.188207	-0.3204	-0.656091	-0.251832	-2.45942	-2.36704	-2.08136	-3.02992	0.138154	0.598899	0.666579	0.568712	0.350209	-2.09503	-0.563861	-0.43442	0.0467815	0.264122	0.805165	0.775982	0.705876
ACADM	-0.582261	-0.997854	-0.0669576	-0.826969	-0.511111	-1.47198	-1.19482	-1.66341	-1.10564	-0.598573	-0.656481	-0.275072	-0.248084	-0.711678	0.00666613	-1.61273	-1.16399	-1.84455	-1.72613	-1.43507	-0.805779	-1.08741	-1.06778	-0.882834	0.273789	0.360724	0.688377	0.601569	0.483867	0.132252	-0.158352	0.363583	-0.651682	-0.798802	-1.16057	-1.0479	0.149642	0.251356	0.262499	0.229442	-0.0218657	-1.69403	-1.03489	-1.16184	0.0409767	0.240254	-0.329815	-0.542734	-0.390781
ADH5	1.10691	1.14745	1.47654	1.34643	1.37085	-1.02126	-0.278683	-0.778541	-0.428079	0.966497	0.867945	0.915119	0.48126	0.151948	0.0187633	-1.91367	-2.2291	-2.59779	-2.15747	-1.8032	1.43104	1.40742	0.904695	-0.153712	-0.0259285	1.01485	0.833526	0.739878	0.832303	-0.419946	-1.24263	1.17566	-0.499489	-2.36496	-2.01843	-1.66023	-0.712855	-0.958886	-0.502395	-0.98752	-0.539099	-1.12293	-0.671762	-0.672491	1.10259	1.27653	2.15948	1.86371	1.78278
PABPC1;PABPC3	0.0418773	-0.0746117	0.195145	-0.0456717	-0.466255	-0.194419	-0.254142	-1.10046	-1.41711	-0.0162584	0.0403738	0.00235677	-0.184947	0.604723	0.154712	-0.545823	-1.02772	-1.35139	-0.973688	0.0845266	-0.172829	-0.000991685	0.454837	-0.0354386	-0.198041	-0.258625	0.142818	-0.0258265	0.232541	0.0864235	-0.0157133	0.389811	0.452207	-3.23274	-2.87923	-3.57463	-0.319947	-0.566151	0.738605	0.751993	-0.0815242	-0.526441	-0.313947	0.29834	-0.373229	-0.668238	0.354202	-0.585437	0.329946
COL6A1	0.812183	1.02466	0.859189	1.05894	0.975109	-0.253695	-2.00584	-2.86316	-2.54043	1.23721	1.23095	1.26869	1.26116	1.11751	1.00369	0.109005	-0.602451	0.00389454	0.451362	1.71995	1.14268	1.23104	1.38978	1.3988	0.409875	0.778827	-0.155946	0.54764	0.333048	0.924743	0.700345	0.66689	1.06732	-0.445902	-0.239451	0.186415	-1.77457	-1.51444	-1.98122	-1.83481	-1.04492	0.886084	0.878327	0.44884	0.890961	0.540816	0.769553	0.931097	0.650559
COL6A2	0.724014	0.784223	0.566022	0.943423	0.830315	-0.235747	-2.07272	-3.5861	0.734081	1.35032	1.25348	1.44372	1.43052	1.23886	1.23489	-0.15473	-0.754518	-0.0437893	0.16602	2.06808	1.26893	1.31365	1.58534	1.5372	0.632338	0.767342	-0.0335316	0.518162	0.365359	0.964761	0.980636	0.764567	1.373	-2.00611	-0.532259	0.142511	-1.12499	-1.52353	-1.59613	-1.74763	-1.11074	0.651851	0.962436	0.388322	0.948242	0.438148	1.03095	0.849063	0.792969
SLC25A4	-1.44948	-0.989568	-0.268823	-0.535841	-0.502856	-1.23911	-0.598896	-1.16673	-2.17437	-1.04089	-1.59561	-1.82045	-1.52909	-1.32124	-0.861324	-0.832527	-1.46875	-1.50603	-2.0362	-1.70246	-1.44881	-1.15337	-1.57406	-1.11891	-0.941984	-1.24296	-1.30142	-0.668475	-0.761798	-1.17814	-1.04726	-1.06632	-1.13327	-0.40789	-0.135257	-0.270311	-0.319444	-0.50406	-0.54562	-0.461554	-0.570962	-1.40752	-1.15656	-1.31166	-1.17396	-1.08734	-1.45069	-1.89972	-1.28358
ACTN1	0.822586	1.32375	1.00495	0.682255	0.873705	0.680527	0.735461	-0.10959	-0.119879	0.946488	1.07834	1.05534	1.13392	1.35731	1.41641	1.41214	1.29393	1.70623	1.25967	1.58231	0.763065	1.23679	1.27429	0.998573	0.154247	-0.0929761	-0.145276	-0.0320393	0.835732	1.16747	1.11993	0.930951	1.19769	-1.49986	-1.67466	-1.11529	0.633328	0.165345	0.167278	0.111716	0.685415	0.799012	1.29642	1.0762	0.905026	0.521985	1.06282	0.851179	1.00886
PEPD	-0.393812	-0.106547	-0.893076	-1.03618	-0.396709	-2.06617	-2.2012	-1.18584	-1.78665	-1.74238	-0.359041	-0.454358	-0.413598	-0.196832	1.13935	-0.937396	-2.16013	-2.89227	-1.87291	-0.564949	-1.33814	-0.138432	-0.831837	-1.64856	-0.069083	0.609404	0.484535	1.19004	-0.0327312	-0.158545	0.000774501	-0.721916	-1.22797	-2.32012	-0.727618	-1.65223	1.35862	1.39962	0.94793	0.771766	-1.38859	-1.01608	-1.2495	-0.625689	-0.232887	-0.498052	-0.557692	-1.19065	-0.231625
COX4I1	-0.971582	-1.22229	-0.78612	-1.06841	-1.28052	-1.53261	-0.394183	-1.65342	-1.31337	-0.539538	-1.13606	-1.54957	-1.16545	-1.23897	-0.39497	-1.4674	-1.53957	-1.83014	-1.81606	-0.92656	-1.1629	-0.792644	-0.725373	-0.951135	-1.00346	-0.832878	-0.708287	-1.1847	-0.669823	-0.830173	-0.946108	-0.475549	-1.09341	-1.45694	-1.42955	-1.33662	-0.544146	-0.482541	-0.465109	-0.664637	-0.729221	-1.28341	-1.15935	-0.147481	-1.06559	-1.16993	-1.30187	-1.06039	-0.273135
RNH1	-0.0923868	-0.161775	0.547662	-0.10279	-0.175589	-2.62156	0.0266208	-2.29811	0.043564	0.668977	0.559837	-0.468064	0.535998	0.0356103	-0.121074	-0.969871	-1.41138	-1.38714	-1.6544	-0.625449	-1.33428	-0.522091	-0.540469	-3.17555	0.879043	0.756858	0.172103	0.79236	0.147792	-2.63952	-0.00204886	0.582422	-3.05201	-2.88167	-3.61257	-2.08304	-0.672163	-0.553749	-0.128686	0.379375	0.0958628	0.135421	0.654421	0.516713	0.530207	0.918483	1.5127	1.32945	1.40701
EEF2	-0.11122	0.457382	0.352963	0.0148254	0.104834	0.358138	0.0792737	-5.1419	-1.20748	-0.244614	-0.20116	-0.309713	-0.468255	-0.335377	0.271507	-0.869329	-0.778489	-0.448365	-1.01617	-0.309155	-0.192018	-0.346756	0.256987	0.0759358	-0.0326354	0.266374	0.552333	0.171603	0.341175	0.0990283	0.0490812	0.167436	-0.118114	-4.05935	-4.0847	-5.03943	1.22621	0.702537	0.587626	1.12616	0.810574	-0.508417	-0.374862	0.0151025	-0.11313	-0.399113	0.270768	0.213007	0.0999674
PDIA4	0.641735	0.934014	0.555716	0.446442	0.341615	0.731472	0.2912	-2.06629	-1.38241	0.739216	0.653263	0.641317	0.540824	0.376128	0.113892	-0.0323472	0.0409886	0.702389	0.481836	-0.0127507	0.608922	0.427426	0.518407	0.604262	0.254097	0.760887	0.763607	0.615656	0.755729	0.870653	0.449616	0.461627	0.35673	-1.48914	-1.47485	-1.68858	1.98201	1.75044	1.94866	1.70515	1.96595	0.289127	0.513145	0.572614	0.806723	0.724744	0.52563	0.467869	0.501479
PLS3	-0.66912	-0.340294	-0.0856745	-0.241281	-0.371191	-2.30399	-3.32927	-1.52226	-2.03675	-0.737974	-0.706034	-0.57834	-0.728692	-0.713851	-0.0887389	-0.465893	-2.01697	-2.87346	-3.50278	-0.277494	0.254056	0.0482496	0.430167	-0.226093	-0.637822	-0.31271	-0.409484	-1.28479	-0.610176	-0.624779	-0.859502	-0.206758	-1.55332	-3.16877	-2.23467	-2.80238	-0.0639808	-0.364997	-0.117997	0.125815	-0.417436	-0.0396306	-0.128212	-0.0519745	-0.224909	-0.526786	0.10973	-0.238721	-0.407342
APEH	-0.111839	-0.411815	0.0448504	-0.718419	-0.439161	-1.09114	-2.6562	-2.45766	-1.50625	-0.298608	-0.437526	-0.345741	-1.26615	-1.07295	-0.0871373	-2.78616	-0.941808	-1.69251	-1.36678	-0.904891	0.412633	-0.116239	-0.31778	0.063651	-0.226503	-1.51162	-1.29075	-1.6051	-0.12827	-1.00108	-0.56095	-0.542014	-0.92283	-1.39238	0.0457172	-0.20163	-0.00269836	-1.13673	-1.53647	-0.863108	-0.312415	-0.668257	-0.651071	0.0930409	-0.847529	-0.498315	-1.15317	-1.65104	-0.613757
ETFA	-0.999292	-1.2162	-0.481398	-1.09377	-0.69958	-1.254	-1.82151	-2.11695	-1.99987	-0.63011	-1.02712	-1.0228	-0.979864	-0.98654	-0.851737	-1.75373	-1.50784	-2.12532	-2.09454	-1.44286	-0.721612	-0.860909	-1.36975	-1.69205	-0.256752	-0.461717	0.018295	-0.00939958	-0.0303411	-1.17179	-0.728008	-0.46127	-1.12558	-2.40094	-2.40007	-1.62374	-0.229663	0.0769316	-0.0013844	-0.0598917	-0.132476	-1.28644	-1.75606	-1.02884	-0.200316	-0.199038	-0.69855	-0.935814	-0.740956
PRKCSH	0.00954175	0.264333	0.100948	0.170874	-0.0536381	-2.48049	-0.691474	-1.89843	-2.74885	0.715767	0.463729	0.169913	0.219506	-0.0273633	0.0834315	-0.922216	-1.13931	-1.2943	-4.12763	-0.105126	0.841613	0.693067	0.43734	-0.222795	0.649838	0.920775	0.894842	0.62533	0.431143	-0.277135	0.314875	0.657975	-0.822647	-4.15598	-1.62246	-2.28002	0.192114	0.765579	1.04877	0.70764	0.654273	-2.38865	-0.00506717	-0.155235	0.505978	0.803961	0.506745	0.861655	0.785978
NID1	0.871998	0.577193	1.17177	0.860058	0.813621	-0.792595	-2.55417	-3.07341	-2.5919	1.14601	1.0545	0.996541	1.07086	1.0058	1.18738	-1.03587	-1.06574	-1.03065	-0.788137	1.16789	1.00011	1.19984	1.31647	1.32382	1.30783	1.2018	1.14048	1.16819	0.996183	1.07425	1.05618	1.00402	0.351914	-2.49289	-2.30767	-3.11852	-1.16345	-1.12857	-1.59487	-1.23914	-0.950557	0.560845	1.0263	1.01496	0.697958	0.448457	0.689472	0.736296	0.676919
AKR1A1	1.23643	1.41224	1.55945	1.15149	1.26995	-0.512819	-0.116605	-1.10379	-1.08168	0.92752	0.95375	0.85367	0.784758	0.695711	1.01725	-0.296467	-0.118632	0.133513	0.0294016	0.344838	1.46876	1.34811	0.938688	0.649446	1.04703	1.31657	1.32854	1.44703	1.07093	0.842049	0.677228	1.18094	0.403523	-2.64052	-2.0483	-2.05523	1.13881	1.33749	1.34993	1.32781	1.24607	0.746287	0.251611	0.382152	1.11767	1.09828	1.23927	1.09101	1.21838
PKM	1.31115	1.46423	1.28798	1.29902	1.41003	0.699426	0.623144	-0.785958	0.064851	0.897299	0.742074	0.697119	0.721838	0.664474	-0.0719576	-0.299278	-0.315738	-0.0525367	-0.0898781	-0.423016	1.28857	1.07764	0.66516	0.269054	0.881461	0.990081	0.910726	0.904706	0.51912	0.580464	0.651629	1.01949	-0.511196	-4.54085	-2.88819	-3.82801	1.39338	1.21176	1.03399	1.17354	1.17202	-0.153846	-0.435591	-0.404377	0.630265	0.878551	2.06923	1.64275	1.62396
HSP90B1	0.135969	0.444297	0.45864	0.000945734	-0.0153508	0.639563	0.733279	-0.332516	-0.128018	0.413842	0.380037	0.183984	0.167298	0.321801	0.222785	0.328214	0.296395	0.446158	0.508648	-0.0840803	0.110886	0.150713	0.288206	0.097419	0.308345	0.424646	0.525138	0.34717	0.618582	0.304901	0.355959	0.552596	-1.17485	-4.16525	-5.34427	-6.05481	0.625485	0.705955	1.47407	1.33798	1.19752	-0.432822	0.142373	0.160608	0.48757	0.166708	0.213815	0.0534507	-0.0655568
HNRNPL	0.132043	0.106952	0.328815	-0.13524	0.221319	-0.780775	-0.338241	-3.92492	-4.62461	0.864158	0.343849	-0.0171041	0.200198	0.0910137	0.197018	-0.708399	-0.827962	-0.978165	-0.745569	-0.216436	0.170401	0.0984135	0.586841	-0.375634	0.27336	0.68514	0.508833	0.0827336	0.0730584	0.0579761	-0.453282	0.469169	-1.4493	-3.33923	-3.67329	-3.73184	-0.379599	-0.8213	-0.375501	0.204886	-0.161264	-0.147504	-0.18881	0.427815	-0.59001	-0.144385	0.158573	-0.205289	0.256105
ATP6V1B1	-0.723964	-0.627924	-1.12801	-1.39562	-1.77451	-0.515808	-0.450762	-2.03038	-1.15917	-1.69058	-0.861904	-0.856335	-1.50248	-0.923441	-0.443356	-2.12073	-1.14778	-0.804362	-1.07242	-1.57117	-1.79068	-1.32772	-0.954283	-1.74874	-0.105226	-0.0982363	-0.0808164	0.0857914	-0.403477	-0.51272	-0.568918	-0.54019	-1.60344	-2.32343	-1.39368	-1.44253	-1.50135	-0.54927	-1.30502	-1.34169	-1.36149	-1.41671	-1.25391	-1.42647	-0.482379	-0.534386	-0.872917	-0.42351	-0.588489
RPS2	0.028435	0.325034	0.195685	-0.394273	-0.274521	-0.639615	-0.279102	-1.14185	-4.00352	0.230861	0.123641	-0.23484	-0.310705	0.0861599	-0.0438217	-0.818977	-1.48731	-1.46583	-1.39533	0.135921	-0.46214	0.288339	0.505516	-0.00216856	-3.25958	0.256408	-0.955212	0.0847244	0.146658	0.296852	-0.471942	0.336856	-0.175407	-4.61004	-3.41546	-1.49811	-0.781079	0.298487	0.480963	0.499537	0.267848	0.0689338	-0.0481006	0.0854422	0.0982297	-0.304754	0.231451	0.173634	0.200832
CBR1	-0.562607	-0.168057	-0.401983	-0.601837	-0.480219	-0.72504	-0.81919	-2.38084	-1.6025	-0.774911	-0.818138	-0.729326	-0.87545	-0.901749	-0.670911	-2.28347	-1.38316	-1.68943	-3.76581	-1.11294	-0.0994891	-0.22128	-0.541262	-0.720307	0.489924	0.100475	0.647726	0.646116	-0.33789	-0.409728	-0.408786	-0.375231	-2.75483	-4.3277	-3.46042	-2.86006	-0.0937078	-0.00996551	0.266532	0.204702	0.0383453	-0.513267	-0.903374	-0.71528	-0.410928	-0.364127	-0.011942	0.000553628	0.00575811
HIST1H1B	0.483343	0.880503	0.372967	0.090271	0.318937	0.532847	-1.52114	-1.10888	-2.00341	0.980787	1.1414	1.00351	0.441827	-0.910945	1.0519	-1.32456	-0.847934	-0.675801	-0.825491	0.921354	0.597039	0.810683	1.09625	1.03103	0.398429	0.492687	1.29728	0.467483	0.720328	0.972989	0.355687	0.717269	0.964406	-1.66095	-1.35291	-1.78508	1.00674	0.714423	0.914515	0.905156	1.31648	1.07986	1.29454	1.66327	0.600766	0.378626	0.285995	0.221099	-0.104458
HIST1H1C	0.655138	0.561001	0.680021	0.741716	0.676628	-1.04572	-3.55082	-3.0444	-3.49157	0.73391	0.735431	0.543366	0.680366	0.601915	0.579346	-4.21889	-2.29877	-1.86758	-1.58702	0.652222	0.649253	0.696603	0.770115	0.579741	0.650163	0.724473	0.572111	0.433806	0.786374	0.995227	0.805925	0.831625	0.487445	-3.61201	-3.18225	-3.42462	-0.276295	-0.425577	-0.482694	-0.279414	0.289143	0.366092	0.74268	0.756785	0.520751	0.557368	0.600062	0.524241	0.485839
GOT1	-0.119962	0.0225911	0.30385	-0.110097	-0.132446	-2.42615	-1.85183	-2.0132	-2.01407	-0.276622	-0.366254	-0.5132	-0.2722	-0.135991	-0.0319277	-3.38989	-2.39386	-2.33187	-2.34878	-1.5703	0.168093	-0.0527866	-0.326576	-0.517987	0.0218886	-0.050961	0.259542	0.080551	-0.222438	-0.202304	-0.0653909	-0.00415855	-1.79333	-1.73756	-2.30102	-2.05847	-0.363713	-0.287847	-0.252734	-0.338712	-0.410738	-1.0169	-1.59803	-1.61546	-0.934322	0.0451112	0.265986	0.151059	0.0732424
CAPN2	0.416086	0.686902	0.969026	0.308217	1.03054	-1.6036	-0.704257	-2.84316	-1.68031	-0.609648	-0.421084	-0.207304	-0.477582	-1.00207	-0.627678	-1.63228	-2.09883	-2.25785	-3.43774	-0.960338	0.735335	-0.420318	-0.150494	-0.120767	0.0114648	-0.21444	0.0682911	-0.339152	0.321292	-0.36482	-0.273039	0.0340216	-1.14331	-2.00823	-1.15012	-0.911547	0.193601	0.353145	0.37281	-0.0322042	-0.0586682	-0.511276	-0.461571	-1.30761	-0.18104	0.261844	0.0860983	0.400611	0.511852
PFKL	1.47012	1.52419	2.24235	1.29372	1.56086	0.628811	0.355404	-2.38421	-0.531277	0.660322	0.095023	0.501539	0.237163	0.662937	0.0963982	-0.394498	-2.62879	-0.885754	-2.07783	-0.0152426	1.34484	1.3799	1.08041	0.951187	1.29741	1.31112	1.19991	1.4214	1.30266	1.25397	1.23287	1.5867	-1.34059	-2.17629	-1.05894	-2.95371	1.38699	1.33615	1.28259	1.32147	1.36429	0.111952	-0.206837	0.0397536	1.39484	1.49608	2.08747	1.61272	1.85724
LGALS3	-0.461537	0.242434	-0.171191	-0.868089	-0.563041	-1.77516	-1.58411	-2.89842	-2.43877	-1.49544	-1.1477	-1.12797	-1.0337	-1.24106	-1.1257	-0.321481	-0.428587	0.0290128	0.0920811	-0.639407	-0.609163	-1.01635	-0.943946	-1.5232	-0.274913	-0.199004	0.128078	0.0715323	-0.584116	-1.14506	-0.843913	-0.591274	-1.54584	-2.45159	-1.89375	-2.08592	-0.553512	-0.772715	-0.570845	-0.618994	-0.711759	-1.11184	-1.84732	-1.62133	-0.718602	-0.394601	-0.151321	-0.382516	-0.426861
RPL7	-0.163143	0.0459495	-0.0696658	-0.397746	-0.0231046	-0.990835	-2.13376	-4.72193	-2.31894	-0.0427224	0.00416411	0.020694	-0.0265101	0.241533	0.145829	-2.38047	-2.57866	-4.30826	-1.71072	0.226644	0.124345	-0.0817186	0.302966	0.025268	-0.439704	0.201379	0.0201105	0.172319	0.335447	0.041072	-0.176194	0.275899	0.619736	-3.30462	-3.01579	-3.26393	0.605249	0.492456	0.507847	0.450616	0.442048	0.0360929	0.297505	0.2035	0.134002	-0.0845688	-0.168021	0.422809	0.174174
VCL	1.24126	1.24472	1.27996	1.07249	1.34623	-1.80671	-1.3192	-3.77814	-2.82862	1.14959	1.22275	1.24764	1.34008	1.02061	1.3225	-0.167579	-0.995175	0.66113	-0.611834	1.89259	1.30406	1.46525	1.49003	1.41802	-0.0144931	0.112054	0.363977	-0.00515875	0.794046	1.04455	1.36757	1.06453	0.966553	-2.99355	-1.64677	-3.07629	-1.46315	-1.33034	-1.99715	-1.57574	-1.18181	0.695155	1.37751	1.0939	0.0632175	0.278458	0.18442	0.0329226	-0.0164995
PGAM1	1.36486	1.40698	1.78212	1.36136	1.34382	-0.801017	-0.70163	-1.07388	-0.852951	0.848112	0.795104	0.816381	0.8316	0.485451	0.156609	-0.233971	-0.130761	-0.209053	-0.275773	-0.280236	1.31997	1.07728	0.894259	0.735118	1.34669	1.14377	1.39429	1.23673	0.8786	0.880594	0.980598	1.16715	-1.25903	-3.99128	-3.28362	-4.70685	0.942302	1.2071	1.39032	1.34341	1.47288	-0.0412188	-0.493824	-0.583423	0.749423	1.0078	0.536402	1.00504	0.922385
HK1	-0.204187	0.570876	0.276348	-0.163195	-0.637573	0.585633	0.402271	-3.70353	-3.65083	-0.169646	-0.980389	-1.78532	-3.02071	-1.83951	-1.83334	0.236458	-0.0900349	0.403575	0.136219	-0.955922	-0.346004	-0.665307	-0.558266	-0.381389	-0.410869	-0.432733	0.00164313	-0.346124	0.0579909	-0.778701	-0.496166	-0.0305534	-1.87593	-2.60308	-1.79378	-3.14112	0.466287	0.385567	0.575716	0.142607	0.272197	0.179669	-1.30599	0.215049	-0.55342	-0.955086	-0.896483	-0.413049	-2.59654
ITIH2	0.297562	-0.574329	-0.018089	0.96886	0.107995	2.65468	2.93158	3.18375	3.18643	1.43158	1.32414	0.783787	1.5695	1.16861	0.295778	1.89909	1.58509	1.29071	1.03651	2.05338	0.216356	0.49164	0.67589	0.725542	-0.152136	-0.755088	-0.166239	-0.228272	-0.360577	-0.164547	-1.26602	-0.997996	-0.353904	0.728131	1.04625	2.14591	-0.913081	-0.432716	-1.11434	-1.25463	-1.67018	0.481336	1.21606	0.145495	0.208425	0.110242	-0.381323	0.283075	-0.844835
FLNA	1.07894	1.05474	0.933598	0.957685	1.04464	0.619504	0.794944	-0.549838	-0.381452	0.957352	1.01754	0.98655	1.01855	1.09067	1.19945	0.5391	0.376825	0.708792	0.43632	1.44677	0.968886	1.16965	1.27403	1.22647	0.537613	0.485026	0.556006	0.396608	0.798683	0.930526	1.24334	0.88082	1.13424	-2.88848	-3.11866	-3.45068	0.395061	0.164579	0.0194503	0.291137	0.541369	0.745056	1.16435	1.06162	0.643747	0.504977	0.527344	0.447534	0.516475
ACO1	-0.0824761	0.744851	0.845992	-0.100747	-0.0912708	-1.48814	-1.80059	-2.54619	-0.990687	-0.797832	-0.0937842	-1.00035	-1.19783	0.540864	0.765542	-1.87409	-0.989067	-1.6278	-1.25039	0.155294	-0.711576	-0.149879	-0.16368	0.19087	-0.761386	0.143219	0.445639	-0.0316428	0.144056	0.386591	-0.41289	-0.235992	-1.08611	-1.61665	-1.17552	-1.42504	-0.16186	-0.253288	-0.508433	-0.0104425	0.398696	-1.15409	-0.699104	-0.285341	0.0157732	0.112999	0.928062	1.22527	1.43105
VDAC1	-0.521141	-0.356384	-0.576778	-1.634	-0.490175	-0.564203	-0.20655	-1.37718	-1.43982	-1.47305	-0.350211	-1.24032	-1.5114	-1.9037	-1.38723	-0.45281	-2.26898	-0.720726	-1.71065	-1.36432	-1.37205	-1.27822	-1.68936	-1.60729	-0.0536641	-0.287077	-0.00519691	-0.00204709	-0.248947	-1.36177	-1.10839	-0.405691	-1.31617	-2.05792	-1.56853	-1.98205	0.364226	0.434915	0.176962	0.438794	0.390064	-1.20233	-1.43515	-1.68794	-1.31718	-0.349894	-1.68318	-1.26856	-1.58468
BGN	1.17982	0.96603	0.603885	1.16426	1.22509	0.122123	-1.73429	-1.85016	-1.77319	1.24173	1.2805	1.42438	1.51585	0.797949	0.444396	-0.754221	-1.17978	-0.334806	-0.424974	0.938599	0.782427	1.02392	0.813339	1.03938	0.924497	0.88371	0.43129	0.661615	0.458069	0.968055	1.08981	0.782594	0.977414	-1.30908	-0.568649	-0.292224	-1.06859	-2.26204	-2.16772	-1.91599	-1.03533	1.50713	1.24293	1.15753	0.640813	0.989241	1.20342	1.20081	0.895382
UBA1	0.0625897	0.259037	0.175167	0.151065	0.149932	-0.397075	-1.22997	-3.79866	-2.43939	0.0753778	0.193287	0.0612377	-0.0345385	-0.334269	-0.0802254	-0.880319	-1.49236	-1.62577	-2.47034	-0.0919735	0.595806	0.404043	0.148732	0.255877	0.151414	0.330968	0.307087	0.21232	0.0718084	0.0557847	-0.292445	0.0654344	-1.17265	-3.16817	-3.0854	-3.66642	0.080769	-0.109215	0.119764	0.247572	0.11054	-1.7344	-1.78956	-1.32582	-0.0162124	-0.194932	-0.0140228	-0.00760253	-0.319892
NME2;NME2P1;NME1	-1.19977	0.779681	0.306449	-0.415175	0.379735	-1.53422	-3.62607	-0.727753	-2.45624	-0.938269	-0.826455	-1.04505	-0.767738	-0.411863	-0.267533	-1.60792	-2.98488	-0.654921	-1.63562	-2.56922	-0.194164	-0.46976	-0.25131	-0.316614	-0.752137	-0.764785	-0.290073	-0.523174	-0.373106	-1.71038	-0.106928	-0.254069	-1.81169	-3.40518	-0.321966	-4.42059	0.28221	-0.32519	-0.0871576	-0.0300086	0.119001	0.0171665	-0.414254	-0.406181	-0.262117	-0.444747	0.319906	0.0791641	0.003026
HNRNPA2B1	-0.0191391	0.111286	0.250115	-0.140565	-0.162843	-1.38828	-1.74638	-3.95046	-3.73379	0.143529	0.199811	-0.0626862	0.0438041	-0.0423294	-0.042756	-2.44192	-4.10103	-2.09773	-1.91206	-0.199952	-0.161997	-0.0894845	-0.0336831	-0.162886	0.0505993	0.111677	0.425683	0.124553	0.143982	0.0154917	0.0580912	0.254328	-0.432495	-4.42025	-2.89728	-2.86534	-0.0140074	-0.00267696	0.0312547	0.284637	0.332692	-0.424486	-0.130655	0.0631332	-0.329978	-0.370247	-0.297781	-0.312311	-0.165398
UQCRC2	-0.999113	-0.997402	-0.472296	-0.553861	-0.736154	-1.56897	-1.00318	-1.53287	-1.5287	-1.49151	-0.792633	-1.04226	-0.912543	-1.19353	-1.06089	-0.791638	-0.869088	-1.15649	-1.28638	-0.290565	-0.849399	-0.934458	-1.04412	-1.34521	-1.13417	-1.13294	-1.41491	-1.36518	-1.04087	-1.158	-1.13265	-0.76474	-0.732482	-1.76039	-1.72441	-1.55872	-1.2209	-1.22623	-0.687043	-0.858182	-0.788621	-1.22878	-0.637171	-1.11199	-0.875397	-1.18797	-1.62035	-1.18413	-1.39258
SFPQ	0.151831	0.215416	0.536388	0.0476867	0.266872	-1.38522	-2.01511	-2.99914	-2.28625	0.458482	0.657541	0.385022	0.374178	-0.325461	-0.0868441	-3.8884	-3.31839	-2.75258	-3.91403	0.00695803	0.392726	0.150432	0.264953	0.00437604	-0.0419987	0.398854	0.470712	0.118705	0.362115	0.233348	-0.0913778	0.385919	-0.744517	-2.52146	-2.34378	-2.95038	-0.272779	-0.572099	-0.320927	0.359771	0.290617	-0.511998	0.167582	0.436336	-0.257167	-0.711256	-0.328807	-0.468058	-0.191142
PPIB	-0.72532	0.586435	0.837984	0.471728	0.241398	-1.30548	-0.366593	-2.5783	-1.90319	0.252611	0.0989393	0.0473953	-0.109491	0.376127	0.404983	-0.606961	-0.974848	-0.42923	-0.552614	0.119004	0.0474545	0.041152	-0.491683	0.0253631	0.184727	0.300601	0.301503	0.210689	0.434275	0.583613	0.0800166	0.742907	0.271599	-2.05061	-1.72477	-3.97953	1.1579	0.725292	0.638894	0.511685	0.873544	0.322978	0.675137	0.589546	0.638859	0.203774	0.557359	0.303214	0.0694198
WARS	0.266596	0.201003	0.327435	0.203953	0.286155	-0.746693	-1.88764	-2.35004	-0.18641	0.756534	0.402232	0.461125	0.272011	0.636822	0.469346	-2.33258	-2.9199	-1.33895	-3.051	-0.303121	0.0750846	0.0755985	0.403256	0.0953436	1.82043	1.42061	2.02757	1.18525	1.38006	0.765181	0.524388	0.733332	-1.46608	-0.792537	-1.74907	-2.34424	0.611493	0.295458	-0.0619284	1.65628	1.446	-0.648707	1.33791	2.00174	0.805808	1.34056	-0.259259	-1.6941	-0.202122
RPS3	-0.0421859	-1.23838	-1.25077	-1.22203	-0.447368	-0.00485126	-1.95996	-2.08926	-0.952712	0.0851319	-1.75141	-0.0659121	-0.345405	-0.70611	0.095647	-2.16739	-1.1416	-1.52594	-2.33303	0.257321	-0.128264	-2.37521	0.380058	0.201223	0.595899	0.749624	0.896298	0.316596	-1.64555	0.518362	-1.81095	0.517596	-1.16641	-1.7084	-2.03032	-2.91071	0.79776	0.490629	0.855341	0.779953	0.743667	-1.76903	-1.43205	-1.72277	0.24728	0.344876	0.354419	-2.22203	-1.12912
AHCY	-0.192148	0.637797	0.830357	-0.0676258	0.626466	0.326364	0.699855	0.297194	0.0334982	-0.292822	-0.202453	-0.536019	-0.506652	0.186399	0.448778	-1.14426	-0.873789	-1.16705	-1.60714	-1.07054	0.383958	0.237422	0.138256	-0.277694	0.184402	0.431958	0.434793	0.201814	0.423839	-0.131491	0.500757	0.98277	-3.55208	-2.88482	-4.85467	-3.26234	1.17976	1.0724	0.82077	1.18147	0.534891	-1.06141	-1.08638	-0.720293	0.350606	0.328129	2.11962	1.65182	1.94139
CFL1	0.261061	0.695185	0.967267	0.596808	0.685916	1.08758	1.46433	-0.440737	1.26216	0.624587	0.753057	0.610223	0.706119	-0.0540625	-0.104177	0.531674	1.14491	0.90463	0.536563	-0.486507	0.480427	0.228389	0.455042	0.91485	0.333066	0.376889	0.240238	0.331945	-0.259726	-0.0938431	0.0105301	-0.364769	0.327741	-2.90016	-3.7716	-3.41839	0.0853867	-0.233229	0.474759	0.571988	0.455759	0.596201	0.706737	0.20348	0.277305	0.479244	0.45221	-0.585986	-0.199223
ACAT1	-0.486757	-0.752869	-0.153436	-0.542361	-0.400881	-1.78224	-0.64232	-2.18333	-1.86929	-0.465055	-0.423697	-0.549804	-0.610139	-1.52872	-0.500965	-2.90107	-0.766627	-1.25492	-1.25748	-1.393	-0.464097	-0.82106	-1.04546	-1.3555	-0.387323	-0.404507	-0.291009	-0.137192	-0.187297	-0.921535	-0.837643	-0.600866	-1.97787	-2.22931	0.00883365	-0.978289	-0.560525	-0.471837	-0.417691	-0.495819	-0.572906	-1.93129	-1.6148	-1.36169	-0.423814	-0.39164	-0.642442	-0.638353	-0.716901
TNC	0.962685	1.74154	0.326775	0.926474	0.782053	0.277787	-0.863545	-0.854228	-1.04547	0.836612	1.24785	1.53538	1.48942	1.18592	1.16432	1.66754	1.25776	1.80341	2.17217	1.90932	0.683398	1.00455	1.12471	1.22872	-0.398531	-1.05917	-1.06187	-0.941466	-1.12829	1.05852	0.564929	-0.231866	1.73861	-0.754546	-0.964233	-0.722894	0.567621	0.307962	-0.463642	-0.0946115	0.910976	0.387562	0.510283	0.441046	1.07401	1.05597	1.01866	1.2815	1.06245
ATP5A1	-0.814329	-0.914556	-0.528242	-0.832639	-0.768912	-1.05891	-0.957497	-2.1849	-1.40869	-0.765162	-0.851456	-0.780012	-0.804207	-0.91928	-0.5521	-1.10431	-1.31776	-1.41536	-1.52217	-1.6308	-0.800828	-0.884692	-0.918858	-1.14438	-0.340087	-0.529505	-0.161771	-0.279977	-0.367145	-0.68479	-0.867399	-0.533926	-1.10653	-3.85431	-1.85529	-3.2614	-0.406612	-0.31591	-0.263904	-0.328105	-0.341479	-1.28712	-1.07352	-0.866139	-0.657419	-0.613235	-0.754833	-1.06261	-0.917873
PSMA1	0.671335	1.37082	1.05545	0.803144	0.570828	-0.628896	-2.54446	-3.58273	-2.7486	0.0945045	0.291251	-0.518037	-0.342326	-2.1897	0.276971	-0.196194	-1.36766	-1.01477	-0.820551	-3.06375	0.329985	-0.283763	0.531058	0.426924	-1.03003	-0.148249	0.0689017	-0.0534668	0.761189	-0.0302259	0.419006	-0.129349	-2.19195	-0.00458213	0.261207	-1.61011	0.568568	0.269636	0.433947	0.85605	0.129368	0.681987	0.384782	0.495929	1.01096	-0.292127	1.06406	0.523037	0.328426
MSN	1.20105	1.04046	1.21238	0.719927	1.00525	-0.561406	-1.04682	-1.67392	-4.80592	1.20938	1.05804	0.760858	0.891712	1.16004	0.853133	-1.61774	-1.51382	-1.4889	-1.30863	0.645747	1.11813	0.861031	0.925597	0.922252	1.00265	1.01254	0.996189	1.04419	0.849911	0.921892	0.998283	0.978046	0.33662	-3.33666	-2.6983	-3.04777	0.622102	0.438013	0.517163	0.711523	0.768109	0.58982	0.660282	0.992846	0.810128	0.841582	0.939871	0.899506	0.799797
RPL13	-0.216301	0.243808	-0.00502177	-0.16058	0.0612048	-2.85818	-1.4868	-3.27793	-4.08255	0.0841842	0.00550356	-0.028106	0.0328631	0.0619865	0.350151	-1.80488	-3.34174	-1.48598	-3.20765	-0.0165069	0.00504002	0.0742966	0.26364	0.150542	-0.123537	-0.0337785	0.131912	0.250432	-0.00845383	-0.0876098	-0.0974988	0.124534	0.862615	-3.62172	-3.682	-2.91062	0.233187	0.135263	0.030624	0.253828	0.248302	0.0616434	0.00289776	0.399516	0.0250614	-0.0349544	0.307475	0.110062	0.228222
EEF1G	-0.464998	-0.186891	-0.80604	-1.43536	-1.225	1.41224	1.14296	-0.747016	-0.871607	-0.613744	-0.769743	-1.09107	-1.18759	-0.342349	0.125327	-0.913657	-0.316327	-0.702357	-1.09369	-0.297904	-0.403921	-0.244635	0.52294	-0.909408	-0.110888	-0.11156	0.456322	0.057335	-0.328917	0.0187636	-0.380774	0.0783538	-3.1177	-3.23736	-4.09577	-0.716104	0.93262	0.888482	0.769541	1.13556	0.890658	-0.806681	-0.664236	-0.620438	-1.03207	-0.858838	-0.254352	-0.394835	-0.438714
CALR	0.54221	1.04519	1.39207	0.346708	0.327283	-0.183139	-0.102271	-0.807739	-0.908746	-0.135023	-0.0797353	-1.57119	-1.05643	-0.0972698	0.0891056	0.0469505	-0.38536	0.342165	-0.0609236	-2.07612	-2.63109	-0.44213	-0.271758	0.156743	-0.176808	0.158017	0.886118	0.112649	-0.279378	-0.0600331	-2.14178	0.306836	-0.652324	0.512025	1.01229	-2.99023	1.59521	1.48392	1.23608	1.52232	1.4655	-1.87056	-0.375712	0.275641	0.186907	0.194497	-1.79875	0.233242	-0.156836
MAP4	-0.230201	-0.175808	-0.13081	-0.160114	-0.179092	-1.04782	-2.47649	-3.94106	-2.21924	0.670335	0.636744	0.50734	0.664513	0.0742413	0.240728	-3.27437	-3.63544	-3.5072	-2.70184	0.0614097	0.12387	-0.0703497	0.184305	0.0790782	0.444899	0.629572	0.587857	0.419717	0.217344	-0.0125384	0.154304	0.0963599	-1.05942	-2.51615	-2.80999	-3.27652	-0.432008	-0.681238	0.216034	-0.328313	0.168273	-0.884318	0.23378	0.209889	-0.174186	-0.223368	-0.245665	-0.223787	-0.331218
CANX	0.116335	0.378239	0.512766	0.292202	0.285145	-0.0783366	-0.0246195	-2.28418	-4.12229	0.354382	0.441947	0.282889	0.225202	-0.418219	-0.206636	0.252344	0.336193	0.120019	0.147322	-0.473754	0.469711	0.0930181	0.180292	-0.201798	0.738111	1.15667	0.970594	0.77954	0.700723	0.601762	0.391679	0.680568	-1.85385	-4.67286	-3.81522	-4.4283	1.21267	1.29165	1.12859	1.43832	1.25735	-0.947074	-0.0409974	-0.0175785	0.913338	0.845656	0.673738	0.295293	0.321038
MAPK1	1.02413	1.01575	1.19844	0.96521	1.10171	-0.0314852	0.193984	-2.45399	-0.108591	0.502451	0.717824	0.353018	0.407426	0.941318	0.157494	-2.43743	-0.520277	-2.85234	-1.5615	0.198115	1.59302	1.55997	1.15324	1.10308	1.20646	1.39766	1.47374	1.26	0.787448	0.980821	0.609251	1.19448	-0.823547	-2.95169	-1.65283	-2.14283	0.720621	0.339597	0.524759	0.510241	1.15275	0.0360162	-0.37351	-1.43155	0.18207	0.53595	0.770685	0.179255	0.64882
LAP3	-0.0544771	0.63796	0.27473	-0.102095	-0.120838	-1.33251	-3.31449	-3.17775	-2.24462	-0.202093	0.0131963	-0.00194888	-0.183759	0.00804801	-0.405059	-3.59527	-0.926677	-4.19935	-0.988381	-0.0644599	0.702718	0.26406	0.145803	0.0165192	0.838673	0.827294	1.26314	0.450242	0.77062	0.53572	0.421965	0.578102	-1.43595	-0.855028	-1.95445	-2.01653	1.27794	0.937339	0.619869	1.39798	1.27872	-2.66641	-0.113043	0.521971	0.343422	-0.0109051	0.484368	0.365166	0.564423
TKT	-0.121376	0.739492	0.160825	-0.520334	-0.362339	0.559911	0.620882	0.506281	0.830285	0.233403	0.0256798	-0.0921071	-0.177816	-0.535936	0.0254633	0.592195	0.557995	0.492465	0.438427	-0.231272	-0.271796	-0.481442	0.0162871	-0.21903	-0.643361	-0.773496	-0.179795	-0.447925	-0.464889	-0.274953	-0.40789	-0.586132	-0.567011	-6.69818	-6.39032	-2.24571	-0.724677	-0.641902	-0.285903	-0.572384	-0.339134	0.119748	-0.138863	0.21216	0.0566061	0.0539412	-0.213348	0.379893	0.047962
EEF1D	-0.0520805	0.286887	0.502831	-0.0863599	-0.0977695	-1.98392	-2.73978	-1.83838	-1.27932	0.15688	0.241835	-0.101937	0.0121983	0.2454	0.0914736	-1.80175	-3.03554	-2.59018	-3.68844	0.00101548	0.152028	0.203806	0.0106657	0.145047	-0.0140012	0.273345	0.471215	0.588173	0.160651	0.143283	0.15271	0.0665054	-1.24826	-2.10967	-2.052	-2.68984	-1.74514	0.0335493	0.247023	0.503363	0.622933	-1.63122	0.131889	-0.104168	-0.111735	-0.0760593	0.337418	0.133283	0.0521151
PRDX6	-0.541598	-0.185656	0.316198	0.333404	0.277906	-1.347	-0.811964	-0.460101	0.232767	-0.136682	-0.210151	-0.0812813	-0.448975	-0.736712	-0.529033	-1.73551	-2.48403	-2.35971	-2.41949	-1.09355	0.239814	0.0347425	-0.0558602	-0.343334	0.0125492	0.0415998	-0.153843	-0.00978218	-0.332375	-0.0946177	0.0801469	0.156423	-1.06982	-5.11966	-0.235253	-1.085	1.37925	1.06922	0.724277	0.844249	0.543278	-0.0675625	-0.920635	-0.163452	0.0742119	0.479875	1.52311	1.25442	1.41029
PRDX5	-0.836905	-0.704168	-0.933905	-0.863264	-0.84292	0.109642	0.062864	-0.705625	-0.291807	-0.594791	-0.712947	-0.803772	-0.953348	-0.634646	-2.56445	-0.763829	-0.822973	-0.874369	-0.858495	-1.44185	-0.63548	-0.777778	-0.658584	-1.28609	-0.330879	-0.213328	-0.103286	-0.358243	-0.235801	-0.762933	-1.84414	-0.628431	-2.71609	-2.41627	-2.35537	-3.06368	-0.78875	-0.758461	-0.320478	-0.464503	-2.00635	-1.29135	-1.25462	-0.974517	-0.474918	-0.586467	-0.113836	-0.61448	-0.712662
PRDX3	-0.697455	-0.607636	-0.456312	-0.505663	-0.504897	-1.5251	-1.76799	-1.62548	-2.2308	-1.06462	-1.10217	-1.16085	-1.35986	-1.17089	-0.633878	-2.40158	-1.08116	-1.43828	-2.40425	-1.47143	-0.627992	-0.83478	-0.850192	-1.31754	-0.666074	-0.793287	-0.474955	-0.505958	-0.617938	-0.817374	-1.2343	-0.582545	-1.16516	-1.92452	-1.25745	-2.21667	0.23795	-0.0835923	-0.0723282	0.128281	-0.225917	-1.52359	-0.885899	-0.601134	-0.216406	-0.0441563	-0.222999	-0.314791	-0.45582
ECHS1	-0.947006	-1.02212	-0.587739	-0.913901	-1.19606	-0.749986	-2.01333	-1.54043	-1.13872	-0.523986	-0.624423	-0.880357	-0.835434	-1.45441	0.446162	-2.52761	-1.49119	-1.5396	-2.60409	-2.4351	-0.618054	-0.585894	-1.23636	-1.67022	-0.19564	-0.332049	0.331696	0.272658	-0.170529	-0.258097	-0.516276	-0.0151307	-1.29628	-1.76666	-1.57511	-1.56436	0.199191	0.134521	-0.0015108	0.0494306	0.0221926	-1.52578	-1.61636	-1.69801	0.0598784	0.121512	-0.708665	-0.712339	-0.878831
PDIA3	0.252163	0.596686	0.449133	0.0142111	0.00946785	0.593752	0.717551	-2.37472	-2.72345	0.209946	0.23947	0.118508	0.115006	-0.197603	-0.180255	-0.210622	0.120838	0.210732	0.0915013	0.0157119	-0.0432512	-0.072662	0.117766	-0.117231	0.384205	0.661709	0.727738	0.4908	0.271287	0.313358	0.288734	0.14969	-0.0629264	-5.25001	-2.85595	-6.52947	0.870073	0.869903	0.806777	0.892649	1.29269	-0.372288	0.0440992	0.424499	0.205415	0.193017	0.324415	0.200076	0.16794
PPP2R1A	-0.259115	0.0441826	0.764406	-0.0951451	0.180638	-0.439943	-0.198623	-3.27159	-1.88163	0.184997	-0.117853	0.312081	0.235386	0.521248	0.199918	-3.70041	-0.400078	-1.08309	-1.27619	-0.405922	0.403462	0.853273	0.353277	0.403122	0.160371	0.298059	0.614753	0.589624	0.512184	-0.0039221	0.373472	0.414553	0.27225	-3.01466	-3.46198	-2.24989	-0.273899	-0.134883	0.102068	0.0996543	0.159072	-0.0514371	-0.417489	-0.373048	-0.049397	0.472733	0.704154	-0.275714	0.199282
HLA-A	0.501908	0.539026	0.131357	-0.173491	0.0290169	0.450365	0.300667	-0.867641	-3.14895	-0.237402	0.0917838	-0.1564	0.166394	-0.42976	-1.60961	-0.446039	-0.853709	0.210698	-0.148594	0.0425159	0.967613	0.643987	1.06079	0.533278	0.833355	1.20693	1.15226	0.689854	1.25574	0.529763	0.656151	1.36332	-1.58225	-2.15059	-0.551763	-2.09421	1.36568	0.990675	0.458478	1.71388	1.9693	0.512189	0.929852	1.6184	0.271097	-0.392385	0.0400657	-0.665727	-0.399676
SRI	-0.0580348	-0.144545	-0.0857431	-0.401644	-0.10704	-0.527249	-2.93736	-2.75805	-1.92453	-0.117282	-0.358015	-0.319647	-0.433799	0.0341182	-0.475767	-3.56854	-2.88003	-3.26119	-1.93846	-0.197376	-0.52247	0.0231885	0.00724151	-0.360007	-0.0980312	-0.0723737	0.0770245	-0.16487	-0.118218	-0.065184	-0.475974	-0.16131	-1.07859	-0.515656	-1.71815	-2.31666	0.160754	0.0584626	-0.0766632	0.286171	0.238372	-0.341437	-2.41977	-2.20104	0.522961	0.304979	1.21491	1.03346	1.0998
SERPINB1	0.435363	1.38116	1.31037	1.30538	0.659246	2.42191	2.2512	-1.08242	-3.16173	0.0464601	-0.0805063	0.145199	-0.178696	0.602163	0.244437	1.75607	1.85283	2.10784	1.94082	-0.643963	0.32675	0.149048	0.0258891	-0.108691	-0.102809	1.08107	0.623051	0.599183	0.134865	0.0323636	0.0121326	0.336037	-0.530761	-2.02028	-1.67075	-2.92248	1.83224	1.85549	1.88476	1.68209	1.69168	-1.39897	-1.46689	-1.52122	0.349572	-0.000715816	1.6044	1.30154	1.60769
SDHA	-0.953489	-1.60616	-0.64793	-0.596469	-0.894857	-1.60247	-0.656002	-1.1303	-1.95745	-0.941851	-1.16933	-0.747031	-1.10065	-0.989021	-0.491986	-2.64495	-2.4693	-1.2324	-1.77657	-1.38183	-0.184083	-0.659958	-0.123917	-1.33259	-0.804586	-0.600249	-0.392962	-0.561593	-0.461788	-0.556868	-0.84695	-0.485108	-1.03116	-1.23674	-1.86088	-1.61283	-0.336303	-0.321057	-0.724443	-0.400506	-0.49358	-1.67129	-1.28856	-0.855734	-0.725343	-0.500592	-0.339632	-0.439079	-0.499901
GDI1	0.524366	0.515426	0.737874	0.468616	0.602802	-1.24987	-1.6526	-0.831513	-2.81731	0.199453	0.356871	0.278622	0.0973338	0.279583	0.0264992	-2.32558	-4.03604	-2.46782	-1.9548	-0.132907	0.707585	0.473173	0.604663	0.342357	0.729027	0.673535	-0.168097	0.133712	0.267929	0.0688468	0.451625	0.566801	-0.144141	-2.8219	-2.66682	-3.49493	-0.704563	-0.371737	0.244673	-0.0114647	-0.433822	-0.336931	-0.130906	-0.318074	0.431533	0.445295	1.36176	0.569137	1.11185
UQCRC1	-1.42483	-1.06526	-0.703026	-0.951441	-1.07215	-0.688775	-0.517169	-1.22542	-1.14996	-1.0373	-1.37655	-1.07987	-1.21926	-1.15332	-0.832211	-0.913947	-0.736821	-0.814062	-1.42946	-1.57547	-0.92448	-1.28132	-0.95909	-1.09224	-0.693757	-1.05109	-1.19363	-0.930753	-0.757477	-1.09141	-1.2854	-0.994009	-0.563261	-1.3882	-0.188751	-1.72849	-0.628609	-0.760254	-0.817835	-0.810079	-1.53011	-0.49878	-1.27423	-0.918099	-1.27545	-0.996197	-0.9852	-1.23522	-1.19776
HIBADH	-1.24016	-1.62605	-0.391961	-0.460551	-0.31197	-1.71465	-1.38727	-2.58799	-1.40532	-1.57628	-1.29091	-0.272851	-0.665909	-1.85771	-1.3315	-2.33931	-1.72476	-1.88879	-1.29344	-0.510042	-1.96852	-1.71661	-1.16858	-1.77335	-0.193353	-0.19533	-0.599528	-0.126748	-0.350613	-0.509096	-0.479155	-1.7488	-0.419927	-2.25498	-1.94059	-1.19913	-0.174264	-0.0275993	-0.141168	-0.117564	-0.198661	-0.396445	-1.32297	-1.43673	-0.00514976	0.323831	-1.10953	-0.522926	-0.767536
STIP1	-0.271215	0.257565	-0.101045	0.344278	-0.17811	-0.0352322	-1.12068	-2.89485	-2.50614	-0.409263	-0.303541	-0.460096	-0.589458	-1.08719	-0.428247	-2.26089	-0.921214	-3.27054	-0.610545	-0.888518	-0.196303	0.122065	-0.205973	-0.310897	-0.545116	-0.731049	0.210057	-1.12681	0.582268	0.0950257	-0.0165491	-0.0389799	-1.70071	-2.74971	-0.0791126	-1.01946	-0.169499	0.380288	0.163546	0.139704	0.57056	-0.20777	-1.07163	-0.863001	-2.78545e-05	0.487167	-0.304635	0.41336	0.418877
ACSL1	-0.555907	-0.750067	-0.194437	-0.574063	-0.474254	-0.652295	-1.63639	-0.605056	-1.87519	-0.564828	-0.792289	-0.582587	-0.82733	-1.0646	-0.917268	-1.56269	-0.965812	-2.08499	-1.45219	-1.53887	-0.270232	-0.675463	-1.00281	-1.40396	-0.779818	-0.0876598	-0.205086	-0.400969	-0.482647	-1.14374	-1.0227	-0.776517	-1.68207	-1.79914	-1.064	-0.978369	-1.13333	-0.859495	-0.791911	-1.19213	-1.13431	-1.09199	-1.09933	-1.0812	-0.373315	-0.348794	-0.754964	-0.472475	-0.65367
PHB	-0.760006	-0.782876	-0.606717	-0.695031	-0.631837	-0.606652	-2.34125	-2.83618	-1.44148	-0.924816	-0.776899	-0.593848	-0.808718	-0.875353	-1.96534	-0.830515	-0.916736	-1.07654	-0.856072	-2.20906	-0.845821	-0.891454	-1.53328	-1.8169	-0.768172	-2.00286	-0.503887	-0.29432	-0.323017	-1.75918	-1.73752	-0.618383	-1.56867	-2.35976	-1.62928	-2.86476	0.00851529	-0.0474579	0.15169	0.0184483	-0.273461	-1.14649	-1.68458	-0.834038	-0.481337	0.109009	-0.433019	-0.708658	-0.437103
FBN1	0.57801	0.648214	-0.163631	1.06572	0.970676	-0.585627	-1.42611	-2.02214	-2.53737	0.171709	-0.177153	0.669903	0.015543	1.26656	1.59843	-0.534961	-0.685067	-0.514256	-0.56183	2.55032	0.196716	1.32893	1.21726	1.18499	-0.945419	-1.57019	-1.06712	-0.875848	-1.12769	1.32863	0.711353	-1.0022	2.30657	-2.08985	-2.08157	-0.243123	-1.25502	-1.75446	-1.40544	-1.00631	-0.140455	1.26165	2.08309	1.59822	1.08164	0.18192	0.161469	0.364958	-0.0178705
MYH9	0.548942	0.602915	0.626771	0.444522	0.474641	-0.184505	-0.229458	-1.55475	-1.06422	0.619185	0.650739	0.511532	0.508294	0.470926	0.555582	0.160039	-0.0393337	0.232375	-0.0275419	0.969738	0.469626	0.61196	0.958876	0.812334	0.0669295	0.18335	0.0810204	-0.140636	0.11406	0.32488	0.268911	0.460785	0.156486	-6.7058	-4.11101	-4.20765	-0.184635	-0.480807	-0.472634	-0.282566	-0.310006	-0.00483764	0.864892	0.801855	0.367426	0.102965	0.277392	0.0261964	0.133947
MYH11	2.00433	1.37505	1.71963	1.81193	1.89042	-0.620429	-0.0790417	-0.0806717	-0.121636	1.22138	1.4188	2.10647	1.85643	1.38748	1.42371	-1.11534	-0.566142	-0.366456	-0.241448	2.2411	0.679578	2.01753	1.7755	1.44242	-0.667375	-0.0984716	-0.292271	-0.645888	0.703082	1.08244	1.73179	0.915452	1.42141	-0.579229	-0.661323	-0.765697	-1.04523	-1.24142	-1.55293	-0.741393	-0.339726	1.12346	2.77023	2.02596	-0.404593	-0.910088	-0.371009	-0.406649	-0.695189
ATP6V1E1	-0.874512	-0.687925	-0.559417	-1.82663	-0.288109	-0.68549	-1.78206	-1.47872	-2.34064	-0.30413	-0.465843	-0.319051	-0.134171	-2.07985	-1.20533	-0.795366	-0.886436	-0.69226	-2.00166	-1.74537	-0.169465	-0.621366	-2.19685	-1.7068	-0.854459	-0.0863078	-0.425824	-0.0639761	-1.34271	-0.808136	-1.00516	-0.900408	-1.11894	-1.70619	-1.14613	-2.14488	-1.41139	-1.71623	-0.544595	-0.687369	-1.3047	-1.0833	-0.496312	-1.53057	-0.424623	-0.462102	-0.487219	-0.490555	-0.712976
RPL4	0.145558	0.359552	0.315632	0.163686	0.27058	-1.82335	-0.616753	-2.97506	-3.20549	0.230306	0.153031	0.22649	0.0731789	0.2764	0.167367	-3.88158	-4.09768	-2.14948	-1.91776	0.0859551	0.301679	0.321089	0.54788	0.415125	0.0254346	0.18333	0.22256	0.043627	0.250618	0.157069	-0.224449	0.178488	0.249236	-4.15358	-3.38366	-3.15237	0.372334	0.265785	0.320665	0.44981	0.376023	0.277019	0.413063	0.382371	0.385566	0.248667	0.379093	0.243133	-0.0506887
DLST	-0.989611	-1.09903	-0.643295	-0.972479	-0.875945	-1.04379	-1.00177	-1.73868	-2.03513	-0.910526	-1.13404	-0.966099	-1.11216	-1.01479	-0.591567	-1.98961	-0.724914	-1.64784	-1.29989	-1.41091	-1.19124	-1.23827	-1.45378	-1.48642	-0.216733	-0.491795	0.0493211	-0.0437209	-0.489083	-0.857716	-0.929311	-0.788594	-1.57294	-1.30968	-1.77809	-2.10597	-0.161306	-0.120321	-0.218671	-0.259036	-0.256573	-1.20265	-1.86043	-1.13684	-0.401617	-0.633659	-1.20606	-1.18	-1.44303
TAGLN2	1.13331	1.02528	0.896841	1.15492	1.12322	-1.03201	-1.0674	-3.03463	-3.99028	0.949641	1.01002	0.924638	0.987661	1.16524	1.15506	-0.468728	-0.853866	-0.225513	-0.37472	1.11108	0.83422	0.900142	1.08908	0.978386	0.572535	0.852046	0.565114	0.466314	0.804275	1.04601	0.957284	0.868403	0.514623	-2.50578	-2.37887	-2.49935	1.00815	0.670671	1.06722	0.969014	1.14234	0.828961	1.04535	0.987572	0.734633	0.643991	0.848874	0.815217	0.794971
ETFB	-0.843525	-0.989171	-0.482479	-0.948528	-0.880234	-0.932232	-1.4662	-1.80087	-2.58395	-0.9028	-1.14116	-1.00446	-0.807334	-1.64444	-1.54163	-1.69888	-0.932232	-1.07009	-2.44647	-1.6705	-0.954402	-1.00262	-0.926538	-1.6077	-0.398931	-0.533758	-0.183486	-0.0765828	-0.432574	-0.916235	-1.06412	-0.48139	-0.983345	-1.78233	-1.38934	-1.84583	-0.512803	-0.049101	-0.103432	-0.304538	-0.427736	-1.36525	-1.05356	-1.14535	-0.643083	-0.638643	-0.570472	-0.789477	-1.13118
ATP6V1A	-1.04121	-1.00122	-0.707617	-1.22476	-0.915793	-1.17942	-0.940267	-1.79523	-0.954818	-1.28532	-1.31409	-1.58272	-1.56582	-1.38901	-0.50816	-1.14739	-1.33808	-1.36414	-1.53403	-1.1511	-0.991477	-0.977303	-1.22344	-1.32411	-0.566044	-0.330894	-0.422495	-0.342612	-1.39272	-0.902767	-0.751887	-0.614427	-1.30353	-2.46137	-1.62144	-2.42551	-0.430554	-0.763314	-0.583885	-0.522872	-1.08226	-0.982794	-1.53747	-1.54131	-1.01246	-0.813003	-0.520901	-0.363075	-0.583885
HSPA9	-0.896819	-0.701696	-0.521882	-0.919465	-1.26336	-0.985697	-2.30589	0.0730809	-0.647453	-0.624291	-0.713187	-0.720926	-0.714473	-2.10689	-0.948209	-1.49335	-1.13358	-2.14871	-1.79644	-2.30514	-0.698701	-0.996873	-1.42244	-2.65267	-0.287108	-0.311053	-0.232934	-0.0228092	-0.395104	-0.92662	-1.12226	-0.613229	-1.93745	-2.5179	-0.798338	-3.19836	-0.185221	-0.133528	-0.301245	-0.237595	-0.352493	-2.49354	-1.68503	-1.54821	-0.0473627	0.0137755	-0.153418	-0.180953	-0.202335
RPL3	0.211236	-0.0629565	0.725147	-0.387544	0.61578	-2.08467	-1.67413	-3.00482	-1.89614	-0.209452	-0.343967	-0.0683922	-0.478134	0.0429316	-0.0243484	-1.08786	-2.49264	-3.18688	-2.31059	-2.46602	0.412075	0.239508	0.539451	0.196518	0.284342	0.4658	0.454338	-0.248753	0.372826	0.422776	0.301206	0.283375	-1.12943	-3.64256	-1.61165	-3.60011	0.313378	-0.055198	0.86542	0.0707835	0.873174	0.34224	-0.115226	-0.0735899	0.0616542	0.13961	0.247913	-0.152662	-0.0440468
COL18A1	0.746309	0.373551	0.711404	0.757489	0.752918	-0.380956	-0.535136	-0.137752	0.175573	0.920651	0.975108	0.918701	0.947364	0.760219	1.08921	-1.56206	-1.2601	-1.25489	-0.897947	0.90349	0.561148	0.608554	0.831186	0.962264	1.14587	1.21057	1.0915	1.1578	0.63129	0.867592	0.814453	0.74897	0.980569	-2.05593	-2.24117	-1.3211	-0.830236	-0.700294	-1.45373	-0.628923	-0.326391	0.236202	0.590145	0.298625	0.509857	0.457284	0.792288	0.896908	0.723946
ANP32A	-0.0554242	0.215934	0.316451	0.104202	-1.37672	-2.02636	-3.47854	-2.17392	-1.97675	0.507937	0.320044	0.356153	0.0977443	0.0091025	0.385815	-1.27432	-3.31151	-2.2316	-2.08643	-0.214687	0.244072	0.0450969	-1.04501	0.132208	0.236245	0.630568	0.57951	0.397151	0.00245307	0.24823	-1.3226	0.0819859	-0.163698	-2.25725	-2.44406	-1.97111	0.0988432	-2.49719	-2.21185	-1.35465	0.0715206	-0.144213	0.0922298	0.220965	-1.65502	-0.366975	0.506721	-0.0465957	-0.119908
CAPG	-0.99828	-0.960837	-0.910096	-1.21944	-1.0722	-0.713783	-0.510183	-2.99095	-1.72835	0.146322	0.0798745	-0.092488	-0.130248	-0.205166	-0.384762	-0.366173	-0.185152	-0.855666	-0.897897	-0.562457	0.00586686	-0.181362	-0.590633	-0.431036	0.0663253	0.530392	-0.11886	-0.105473	0.40134	0.252851	0.435339	0.472829	-0.979086	-4.12847	-2.93987	-3.27886	0.64182	0.896157	0.933684	0.841274	0.915096	-0.313448	-1.00334	-0.405665	-0.0750479	0.183946	0.5231	0.281886	0.161661
MDH1	-0.236798	0.341132	0.359734	0.192348	-0.0579532	-2.04999	-1.52197	-3.11314	-2.46175	-1.92152	-2.96577	0.0249514	-0.847501	-0.537726	-0.0761559	-1.66074	-2.36035	-1.34297	-3.9241	-0.355808	0.173307	-0.745704	-0.467767	-0.239439	0.127421	0.0794955	-0.340509	0.288083	0.389159	0.340144	-1.31308	-1.52278	-0.287786	0.113614	-0.820724	-2.33965	0.205025	0.82569	0.526968	-0.00877237	0.332246	-2.62304	-1.41538	-0.980881	0.43358	0.105664	1.38273	1.14831	0.913099
MDH2	-0.404112	-0.68753	-0.258596	-0.834267	-0.677652	-1.26422	-0.99416	-2.94543	-2.57412	-0.428224	-0.687371	-0.629628	-0.599835	-1.59715	-1.23027	-1.21483	-0.873201	-1.02392	-1.356	-2.29316	-1.08554	-1.21377	-1.35176	-1.60369	-0.666636	-0.450408	-0.299677	-0.138862	-0.553202	-1.18014	-1.22308	-1.09268	-1.35056	-2.79459	-1.65795	-2.59043	-0.12764	0.24487	0.0223821	0.137421	-0.0242127	-2.54118	-1.00482	-0.998597	-0.479946	-0.235988	-0.984547	-0.980258	-1.30019
HADHA	-0.390685	-0.523594	0.0771702	0.0753031	0.0880893	-0.909818	-2.08956	-2.25639	-3.05452	-0.432648	-0.225809	-0.115953	-0.407104	-1.51581	-1.07593	-0.722917	-0.862311	-1.01019	-1.72805	-2.19564	-0.203641	-0.524225	-1.28866	-1.56021	-0.15787	-0.00116562	0.226591	0.34891	-0.171876	-1.10635	-0.673153	-0.565215	-0.808228	-3.06432	-2.17612	-3.53967	-0.584588	0.0200759	0.514346	0.254566	0.261718	-1.33166	-0.494452	-0.461379	-0.366543	-0.289949	-1.35262	-1.75389	-1.08999
GARS	0.221461	1.58309	0.351519	-0.0244788	0.121841	0.133686	0.339351	-2.14456	-1.95839	-0.81448	-0.486482	-0.665616	-0.70942	-0.96857	-0.19723	-0.634513	-2.34043	-0.741361	-1.0662	-1.31201	-0.372055	-0.514851	-0.772655	-0.186704	-0.202106	-0.649429	-1.16835	-0.423311	-0.65433	-1.32047	-1.04487	-0.642786	-0.920257	-2.26159	-2.44928	-1.36556	0.594572	1.06773	0.733852	0.523603	1.03663	1.26891	-1.55092	-1.25933	-0.579434	0.343578	-1.18914	-1.18176	-1.01094
ACAA2	-0.0348864	-0.643459	0.498939	0.136909	0.172554	-3.10904	-2.74907	-2.83971	-3.49986	0.303048	0.220408	0.0937263	-0.0175878	-0.573609	0.0374922	-2.06303	-1.86338	-1.4137	-1.48576	-1.08532	0.422986	0.248491	0.183678	-0.687333	0.644236	0.86855	0.917273	1.00448	1.08925	0.503612	0.122205	0.859509	-2.3256	-2.55505	-2.5703	-2.6529	0.778237	0.780061	1.00704	0.903682	0.455686	-0.586295	-0.762975	-0.322816	0.665248	0.624813	0.189733	0.0269266	0.0898409
MATR3	-0.15014	-0.880926	-0.215305	-0.161427	-0.430832	-2.56666	-2.27753	-3.273	-2.97495	-0.0875161	0.354466	0.229471	0.131625	-0.377355	-0.0835091	-1.90877	-2.2892	-3.18621	-3.28587	-0.605835	0.041152	-0.436719	0.0541331	-0.21117	0.56571	0.59926	0.912153	0.615392	-0.302145	-0.258163	0.230777	0.395484	-1.09194	-2.59989	-1.22728	-1.64848	0.091332	-0.374712	-0.851414	0.380782	0.547142	-0.0470902	-0.677855	-0.527943	-0.902987	-0.369645	-0.269576	-0.0411839	0.0976938
VDAC2	-0.954128	-0.897797	-0.817739	-0.885408	-0.998914	-0.816649	-1.42283	-1.28495	-1.68949	-1.04561	-1.20073	-0.964037	-1.05314	-1.27958	-1.33215	-0.656329	-0.834045	-0.906888	-2.06452	-0.61511	-0.946154	-0.932551	-1.64082	-1.23516	-0.762471	-0.796687	-0.723616	-0.747586	-0.796348	-0.82848	-1.17048	-0.805745	-1.00465	-1.77949	-1.46931	-2.36965	-0.825122	-0.609196	-0.117581	-0.219692	-0.692742	-1.4001	-1.27747	-1.2114	-0.754515	-0.794943	-1.95525	-1.91301	-0.895411
RPL5	0.00183333	-0.139966	0.0941074	-0.494078	-0.340925	-1.96192	-2.68562	-3.15295	-1.77079	0.480999	0.294338	-0.418569	-0.287489	-0.30427	-0.179439	-3.15987	-2.54865	-2.07557	-2.40896	-0.170309	-0.262045	-0.271459	0.401419	-0.150746	-0.0897477	-0.0780539	0.225699	0.279923	0.435817	-0.632669	-0.0819394	0.418054	-1.21435	-3.29035	-2.60297	-1.18422	0.948658	0.818557	0.66955	0.702908	0.762861	-0.132092	0.350596	0.357479	0.376094	0.223935	0.740642	0.202293	0.736166
RPS9	0.244821	0.585324	0.504551	0.495776	0.196968	-2.46231	-3.46255	-2.9655	-1.84854	0.443279	0.0910029	0.00886086	0.0927256	0.160102	0.756149	-0.659897	-0.58791	-1.84164	-0.81659	0.532442	0.229865	0.446964	-1.33792	-0.728604	-0.110271	-0.000315838	-0.089269	-0.477604	-0.423077	-0.305307	-0.0460474	-1.60529	-0.241025	-2.80493	-3.76613	-3.64455	-0.15877	-0.504538	-0.00943511	0.38743	-0.122647	0.188044	0.443111	0.72509	0.514787	0.297156	-0.618116	0.408131	0.452139
IQGAP1	0.281067	0.849109	0.682452	0.347113	0.430122	0.87205	1.24177	-0.217694	-0.435268	0.408912	0.354247	0.343383	0.507149	-0.191351	0.143603	0.506301	0.619921	0.415001	0.41889	0.554686	0.419553	0.411484	0.50764	0.367586	-0.141586	0.209881	0.344279	-0.00714138	0.210152	0.331986	0.152219	0.492018	-2.32252	-5.42604	-3.35763	-4.31081	0.434392	0.214171	0.579501	0.576773	0.353952	-0.843008	0.218396	0.480923	0.315288	0.129097	0.586512	0.454602	0.38706
CAPZB	0.026325	0.34778	0.342869	-0.264561	-0.686752	-0.152124	0.583408	-0.901713	0.719763	-0.507195	-0.311083	-0.343998	-0.494425	-0.219737	0.263387	-0.0668098	0.166672	0.335593	0.0665898	-0.282892	-0.203658	-0.227333	0.323623	-0.882545	0.273533	0.404246	0.424042	0.00936795	-0.144632	0.0763132	-1.59413	0.372649	-3.20961	-6.27433	-3.91187	-4.66856	0.852788	0.760013	0.55505	1.06448	0.952618	-0.0736387	-0.233569	0.608097	0.222961	-0.927334	0.371493	0.369034	-0.19188
ATP5O	-0.689924	-0.977808	-0.368439	-0.498454	-0.547709	-1.42877	-1.57909	-2.55293	-1.9142	-0.814361	-0.884175	-0.910387	-0.79035	-1.327	-0.395281	-2.36917	-1.47462	-1.95208	-1.84184	-2.04696	-0.827198	-0.88758	-0.773983	-0.487973	-0.170109	-0.529969	-0.233873	-0.215332	-0.436959	-0.8057	-0.211583	-0.535788	-1.15372	-1.80149	-1.76244	-2.28009	-0.457017	-0.608972	-0.438454	-0.591771	-0.690686	-1.04763	-1.64861	-1.27165	-0.775898	-0.73287	-0.749621	-1.00152	-1.00911
IDH2	-0.527983	-0.324279	-0.272694	-0.411166	-0.381048	-1.21771	-1.16601	-2.38833	-2.57757	-0.853292	-0.836101	-0.75556	-0.974979	-1.37885	-0.410915	-1.49987	-1.02204	-1.34533	-1.82762	-2.19235	-0.715284	-0.870334	-0.604742	-1.56168	-0.768032	-0.730336	-0.636204	-0.554479	-0.250149	-0.807448	-1.10262	-0.602052	-1.58025	-2.27889	-1.8711	-2.58384	-0.588886	-0.71133	-0.597648	-0.722034	-0.661526	-1.82368	-1.00424	-0.894219	-0.522859	-0.492348	-0.857474	-0.907147	-1.04176
ALDH9A1	0.906506	1.2106	1.4606	1.18014	1.22107	-0.870868	-2.64605	-2.92356	-1.44184	0.0594207	0.313949	0.284085	-0.0669005	-0.469741	0.109028	-0.904625	-0.963889	-2.73938	-1.57505	-0.274038	1.00017	1.02886	0.625539	0.0220436	1.05304	0.999819	0.783317	0.585295	0.321572	0.433932	-0.0145249	0.562587	-1.01702	-2.76542	-1.64849	-2.70264	0.394994	0.580229	0.471575	0.747064	0.372678	-2.53556	-2.12117	-0.853004	0.161476	0.828426	1.44301	1.34244	1.28928
CCT3	0.242599	0.219095	0.711839	0.521843	0.482688	-0.180603	0.770415	-3.05851	-3.3739	0.180747	0.0146909	-0.329383	0.10886	0.178376	-0.107773	-0.251738	-3.08375	-2.97589	-3.57508	-0.354331	0.989839	0.687438	0.0652002	0.201025	0.756913	-0.0303492	0.0510803	0.273339	0.522721	0.407485	0.547114	0.764398	-0.532039	-2.58446	-3.27666	-3.40122	0.394838	0.0969584	0.0368473	0.57893	-0.0769961	0.195625	0.0154735	0.0636788	0.565475	0.591065	1.06489	0.329549	0.863958
TUFM	-0.729698	-0.692811	-0.405969	-0.493009	-0.221508	-1.11896	-2.33044	-2.43013	-2.40739	-0.124446	-0.125502	-0.06123	-0.325873	-1.33212	-0.364705	-2.64484	-2.56833	-2.1119	-1.93294	-1.06841	-0.536038	-0.648723	-0.584732	-1.66074	-0.470989	-0.265502	-0.571362	0.0826679	-0.152847	-0.679816	-1.34858	-1.05653	-0.491844	-2.06086	-2.6904	-2.21579	0.074759	0.265076	0.451067	0.370589	0.236158	-1.32968	-0.0909513	-0.592284	-0.35529	-0.256126	-1.27392	-1.18535	-1.2384
ACADVL	-0.293394	-0.32169	-0.0321334	-0.324432	-0.214761	-0.503496	-0.467529	-2.79019	-0.875773	-0.380193	-0.183329	-0.317428	-0.436738	-0.353875	-0.257237	-0.898054	-1.09198	-0.30185	-1.15797	-0.000583992	-0.0472431	-0.00162246	-0.21516	-2.28134	0.455856	0.422719	0.668237	0.877843	0.345655	-0.0323698	-0.980219	-0.235207	-2.05607	-3.34637	-2.50604	-3.03853	0.375007	0.636851	0.694021	0.61861	0.370669	-2.44834	-0.639943	-0.720226	-0.0139036	-0.233113	-1.78336	-0.680816	-0.6972
IDH3A	-1.22214	-1.36617	-0.764115	-0.888988	-0.750939	-1.42627	-1.25811	-1.60065	-1.50459	-1.40405	-1.19104	-1.03479	-0.880037	-1.2458	-0.78167	-2.2488	-1.32429	-1.99614	-2.01257	-0.865194	-1.64981	-0.81478	-0.977672	-1.28275	-1.02783	-0.469154	-0.810244	-0.976462	-0.841776	-1.12327	-0.961863	-1.11308	-0.544815	-1.21114	-1.38295	-1.26659	-0.705823	-0.673068	-0.703871	-0.693743	-0.813871	-0.81342	-0.970726	-1.1499	-0.802414	-0.713642	-0.681537	-1.08472	-0.48009
GDI2	0.271591	0.305139	0.696623	0.215759	0.358971	-1.68521	-4.55444	-1.24767	-1.51378	0.222561	0.207243	0.168634	0.311343	-0.473209	-0.171298	-2.36745	-0.418421	0.110242	-0.631806	0.104122	0.621693	0.177246	0.5301	0.17909	0.297077	0.527559	0.493435	0.897912	0.843191	0.539113	0.213588	0.935696	0.837066	-1.56745	-3.02588	-4.03891	1.25927	1.15044	0.878511	1.22027	0.528472	-0.297653	0.405121	0.736925	0.729429	0.363437	0.861277	0.36383	0.737532
ST13P5;ST13	-0.349153	0.20263	-0.1965	-0.650376	-1.33979	-1.63469	-2.01846	-1.98903	-2.34393	0.121883	0.125741	-0.094135	-1.26358	-0.1168	-0.205544	-2.66002	-1.9066	-2.12928	-3.07576	-1.25527	0.700017	-0.10015	0.441821	-0.778562	0.000643441	0.100157	0.19217	0.416536	-0.0638651	-0.0496026	-1.59061	0.161207	-0.691276	-0.466374	-1.93573	-1.06784	0.602454	-0.110672	0.207584	-1.20918	0.409092	-1.4705	-1.06386	-0.788753	0.809695	0.249158	1.69369	1.47702	1.6839
ANXA11	-1.31907	-1.35106	0.243883	-1.77649	-1.97566	0.500919	1.33687	0.525505	-1.65173	-0.829865	-0.628937	-1.62715	-0.42615	-1.16451	0.241911	-0.0837556	-0.203631	-0.30153	-0.366789	-2.22836	-2.30032	-2.04613	-0.230014	-1.26058	-0.160907	-1.29658	0.226858	-0.0753088	-0.229941	0.0571389	-1.48034	0.213209	-0.746323	-1.81811	-0.899428	-3.2153	-1.62438	-1.51502	0.454671	0.170293	-1.57958	-1.38138	-1.23471	-1.0876	-0.809153	-0.447677	0.207127	-0.125467	-0.122224
RAB5C	0.217353	0.468125	0.26671	-0.00601984	-1.14165	0.182655	-1.34102	-2.93342	-2.13428	0.0206252	0.0234599	-0.558526	-0.147202	0.678041	0.531377	-2.39922	-2.84345	-2.33276	-3.2552	0.26984	0.377899	0.471056	0.227702	-1.19492	0.596833	0.888614	0.673986	0.632626	0.562871	0.770018	0.368916	0.756606	-1.02033	-2.52212	-1.17546	-2.36192	0.303266	-1.00408	-1.45762	0.58281	-1.60228	0.0596379	-0.789985	-1.39683	0.395899	0.198228	0.424106	0.257733	0.35467
RAB7A	-0.266056	-0.343287	-0.123072	-0.353725	-0.127208	-0.00848988	0.00979493	-2.26673	-2.09109	-0.375425	-1.7778	-1.11152	-0.101185	-1.3766	-0.707988	0.270711	-0.0507573	-0.112522	-0.195456	-0.516514	-0.117196	-0.152413	-0.216256	-0.78235	-1.01175	-0.198281	0.692459	-1.1553	-0.0121449	0.0197434	-0.330331	0.239753	-1.40217	-0.774362	-2.18064	-2.41042	0.481956	0.409341	0.838843	0.487654	-1.18542	-1.42954	-1.5841	-0.35143	0.254463	-0.0737112	0.038902	-0.214025	-0.316142
LUM	0.872277	0.302052	0.319466	0.956638	0.895144	0.287368	-0.653444	-0.839941	-2.51464	1.08837	1.065	1.30813	1.38575	0.959921	0.913929	-0.177822	-0.604746	-0.433329	0.022049	1.49274	0.616427	1.10924	1.11588	0.979148	0.825861	0.789081	0.151629	0.254887	0.530039	0.950664	1.181	0.847672	1.24471	-2.56208	-2.62645	-0.145126	-1.97281	-1.05835	-1.56965	-1.30524	-0.757545	1.46412	1.24471	1.08779	0.893975	1.03713	1.39911	1.39285	1.3523
HNRNPM	0.18673	0.28134	0.229056	0.106688	0.124343	-0.800393	-0.934122	-5.84178	-3.30456	0.494877	0.462174	0.237784	0.369961	0.0722086	0.0325417	-1.17267	-1.04945	-0.94479	-0.902611	-0.143851	0.195849	0.183104	0.206039	0.342523	0.0117489	0.130742	0.143578	-0.0226108	0.162149	0.127295	0.212004	0.190686	-0.105407	-5.18691	-1.87266	-4.97023	-0.220907	-0.332307	-0.205175	0.104489	0.319119	-0.0557466	0.119357	0.299144	-0.343488	-0.169683	-0.275318	-0.555774	-0.356524
ARHGDIA	0.17891	0.289157	0.318073	0.258511	0.40149	0.140873	0.780576	0.033945	0.539027	0.273393	0.273122	0.0841871	-0.0838029	0.536642	-1.81287	-3.26499	-0.755498	-0.828107	-0.746846	0.0991466	0.726644	0.202779	0.767104	-1.70535	1.15453	0.924597	1.10376	0.828548	0.870557	0.973505	-1.86952	1.31012	0.0315904	-2.16667	-3.61294	-3.14185	0.341856	-0.0488671	0.252783	0.525471	0.359737	-1.34939	-1.24862	-1.66211	-1.44272	0.565022	1.09457	0.688537	1.12096
ACLY	1.10195	0.920984	1.4211	1.08263	1.31749	0.871665	0.610783	-0.0493564	-0.0101593	1.40248	1.32852	1.12469	1.12441	1.15428	0.59541	0.465179	0.268827	0.62204	0.38323	0.019271	1.37781	1.4091	1.03784	0.545043	1.23877	2.02473	1.41942	1.50996	0.972108	0.58162	0.69087	1.10016	-1.28307	-2.15699	0.0603513	-2.24423	1.29874	1.05267	1.26428	1.55312	1.40061	0.266426	0.453589	0.313195	0.839782	0.852758	0.821115	0.869551	0.931889
SUCLG1	-1.20949	-1.03316	-0.641235	-1.18778	-1.25196	-1.08621	-1.34831	-1.0251	-0.955612	-1.16036	-1.31931	-1.26338	-1.20964	-1.10059	-0.311129	-1.49781	-0.96212	-1.79161	-1.6087	-1.24865	-1.00225	-1.0887	-1.4394	-0.93993	-0.824994	-0.909338	-0.501775	-0.457981	-1.23069	-0.75288	-0.738982	-1.03301	-0.850157	-1.51431	-0.776723	-1.72103	-0.652534	-0.0509077	-0.00441721	-0.038343	-0.27659	-1.19113	-1.21093	-0.573946	-0.77194	-0.901194	-1.06531	-0.975824	-1.11971
SUB1	-0.192127	0.0187539	-0.115546	-0.241271	-0.366113	-0.849163	-2.23901	-1.20349	-0.995232	1.58546	1.58037	1.46523	1.38748	-1.61442	-0.110168	-2.35418	-3.42432	-2.75622	-2.08748	-1.81633	0.711655	0.521642	0.563649	-2.3843	0.522929	0.750588	1.19861	0.384948	0.314176	0.534382	-0.0346074	0.536389	-0.303855	-1.32961	-2.83412	-2.04984	0.161725	-0.781969	-0.764833	0.0877143	0.554809	-0.436068	0.0719219	-0.516532	-1.17566	-1.40325	-0.0981331	-1.61531	-0.876668
AK2	-1.29899	-1.51366	-0.251757	-0.745297	-0.702166	-1.5308	-2.0935	-2.10033	-2.52785	-1.04533	-0.65324	-0.766413	-0.941298	-0.405808	-0.592763	-1.56026	-1.99298	-2.12009	-1.38331	-1.87127	-1.23263	-1.0994	-1.15504	-1.37121	-0.233183	-0.242422	0.252623	0.314716	-0.473579	-0.674812	-0.677634	-0.305875	-1.65702	-1.72302	-1.75796	-2.10283	0.0872952	0.48399	0.553458	0.523767	0.432002	-1.6962	-1.7067	-1.17394	-0.484429	-0.51209	-0.2354	-0.370509	-0.360578
VCP	-0.486366	-0.389907	0.309539	-0.729751	-0.591185	-0.959363	-0.563141	-1.35988	-1.22105	-0.316395	-0.432911	-0.535328	-0.538388	-0.139627	-0.0766575	-1.94038	-2.31344	-1.88157	-2.36633	-0.302593	0.279151	-0.309536	0.180367	-0.0470922	-0.337228	0.153344	-0.346573	-0.412812	-0.0829211	0.216318	-0.522863	0.271315	-0.618047	-0.0482862	-0.935639	-3.02893	-0.525277	-0.806853	-1.46954	-0.624626	-1.20658	-1.03367	-0.507996	-0.430574	0.511471	0.106373	1.9557	0.612863	1.11453
HADHB	-0.76993	-0.681903	-0.180234	-0.456703	-0.392257	-0.637693	-0.388591	-1.87239	-1.81692	-0.566218	-0.646001	-0.640322	-0.87703	-1.00468	-0.648575	-1.03971	-1.04325	-2.52228	-2.84846	-1.44132	-0.590776	-0.920111	-0.669071	-2.64136	0.0453453	-0.0431788	0.169844	0.124851	-0.141411	-0.361341	-0.533749	-0.109047	-1.7934	-3.2456	-2.21705	-3.34865	0.073213	0.115028	0.346466	0.171136	0.0106157	-1.45627	-1.41397	-0.86229	-0.534609	-0.464795	-0.499229	-0.729104	-0.66931
LAMB2	1.25769	1.16106	1.63624	1.31666	1.4226	-0.860807	-1.74311	-0.243514	-1.74763	1.29361	1.39198	1.3211	1.35762	0.660134	1.17618	-1.62062	-0.789992	-2.10736	-2.36704	1.33166	1.13415	1.19768	1.05728	0.988672	1.40893	1.5472	1.53672	1.39386	1.15706	0.983199	1.05253	1.16722	0.0913648	-1.07761	-2.45198	-1.26041	-0.635443	-0.993832	-0.240099	-0.889844	-0.796769	0.63095	1.48121	1.44562	0.267128	0.445889	-0.52004	0.122858	0.135809
ATP5J2	-0.423018	-0.0683748	0.425423	0.332983	-0.00491223	-1.1046	-1.54177	-1.7082	-2.41055	-0.462779	-1.30976	-1.07637	-0.741207	-1.2438	-0.896902	-0.114652	-1.5132	-1.41215	-1.57662	-1.43126	0.00405737	-0.676437	-0.0364749	-1.16085	-0.430481	-1.33833	-1.08337	-0.0340632	-1.36614	-0.820544	-0.746054	0.101635	-0.856264	-1.47142	-1.60588	-1.23134	-0.588553	0.00770265	-0.106769	-0.859967	-0.231149	-1.32765	-1.38954	-0.901378	-1.38657	-0.256324	-0.302318	0.0334811	-1.40217
ARPC4	0.263142	0.479161	0.565467	0.751091	0.49792	2.25469	2.70638	1.06852	1.54851	0.0594614	0.259598	0.327086	0.140233	0.315551	0.0877294	1.94906	1.63184	1.70869	1.82845	0.987238	0.242442	0.201704	0.933761	0.764457	-0.204324	0.312903	0.273728	-0.116216	0.35913	0.476491	0.14815	0.719793	1.17753	-1.99496	-2.05064	-2.51224	0.696307	0.649348	0.611845	0.750102	0.470043	0.692628	0.817468	1.34323	0.805523	0.061293	0.308365	0.130279	-0.0205367
TPI1	1.1167	1.07439	1.1993	1.02739	1.05511	-1.25163	-1.22549	-1.53963	-1.61756	0.801833	0.762609	0.696659	0.700689	0.889225	0.559772	-1.37194	-1.47287	-1.41558	-1.46801	-0.171907	0.911005	0.94164	0.81327	0.612715	0.996119	0.978692	0.945997	0.841577	0.907883	0.784451	0.756748	0.804121	-0.552058	-5.74409	-2.88237	-4.65968	1.09185	1.02611	0.85461	0.958204	0.932659	-0.0331542	-0.226291	-0.197586	1.06692	1.17801	1.44199	1.26166	1.25067
MYL6	0.39801	0.430874	0.527958	0.141099	0.600715	0.151921	0.415671	-2.20777	-1.90693	0.614369	0.842323	0.87727	0.907653	0.756933	1.00345	-0.54705	-0.380504	-0.305244	-0.20693	1.26057	0.727435	0.745388	1.0978	0.547252	-0.0505586	0.16187	0.221511	-0.215802	0.423545	0.324858	0.530634	0.65647	-0.0400962	0.771196	-3.95771	-0.966754	0.509525	-0.69752	-0.388419	-0.17971	-0.250448	-0.139962	1.30121	1.27449	0.443385	-0.417832	0.428231	-0.0560435	0.465269
ACTG1;ACTB	0.190104	0.443287	0.286282	0.258786	0.411919	0.881306	1.854	-1.37033	0.0349859	0.0276837	0.0376546	0.136396	0.169276	0.424672	0.698465	1.06227	0.71096	0.736898	0.0789576	1.14018	0.109277	0.184075	0.766508	0.608437	-0.141791	-0.0406805	0.342905	-0.174977	0.0223853	0.363838	0.521362	0.178462	1.27552	-5.09452	-3.45224	-4.95611	0.492336	0.0314666	0.181943	0.568763	0.534193	-0.0300028	0.522721	0.886763	-0.15393	-0.455829	0.0849539	-0.453082	-0.137714
EIF4A1	0.329854	0.863827	0.592964	0.461335	0.459561	0.47837	0.0783008	-4.14082	-0.423406	0.454116	0.236674	0.269533	0.0646412	0.495925	0.252683	-0.353416	-0.718228	-0.631909	-0.777998	0.431306	0.383058	0.232479	0.685217	0.635881	-0.0392892	0.19541	0.260697	0.209348	0.519581	0.143329	0.12413	0.811523	-2.38845	-0.82188	-3.26709	-0.865247	0.364948	-0.443942	0.225212	0.276741	0.354719	0.853506	0.393177	0.59966	-0.131659	0.0662146	0.950248	-0.0922289	0.301562
RPS20	-0.121532	-0.0830617	-0.0937844	-0.027023	-2.87546	0.188305	0.690286	-2.51421	-1.02676	0.140064	0.161979	0.207708	-0.0918456	-1.2724	-0.187053	-3.87854	-0.440389	-1.94889	-2.45083	0.222472	0.206128	-0.225762	0.372391	-0.318449	-0.478499	0.126491	0.383927	0.0639008	-0.326682	0.174193	-0.504313	0.0170264	-0.939351	-0.165947	-2.5699	-2.19524	-0.142554	-0.389361	-0.698273	-0.00828144	0.109364	-0.161884	0.571718	0.828934	0.176075	-2.0185	0.552843	0.264412	0.386313
ACTR3;ACTR3B	0.197471	0.569901	0.681231	0.393692	0.200206	1.40089	2.08324	1.07631	1.64759	0.372732	0.486412	-0.211908	-0.168512	0.440242	0.0981206	1.55396	1.35872	1.33448	0.73952	0.43607	0.507498	0.394531	0.723101	0.689562	0.142983	0.339927	0.121195	-0.0800412	0.905445	0.61791	0.430655	0.472285	-0.189296	-3.80929	-2.78249	-3.6107	0.960283	1.02167	0.897997	1.41485	0.895256	0.238959	0.774631	1.36344	0.479802	-0.623798	0.263824	-0.175216	-0.34364
ACTR2	0.572714	0.839389	0.752579	0.83166	0.442875	1.63666	2.3648	-0.159481	-2.14957	0.779224	0.778938	0.19475	0.550061	-0.106528	0.329936	1.56367	1.08316	0.945613	0.264161	0.474245	0.548203	0.911449	0.879918	1.17945	0.313383	0.701849	0.461179	0.56345	1.00653	0.812175	0.10682	0.44284	-0.975832	-3.78139	-1.29502	-3.89774	0.906568	0.945226	0.888761	1.29912	-1.20818	0.20722	-0.988362	0.965749	1.20784	0.687256	0.0833144	-0.311704	-0.0684538
ARF3;ARF1	0.0319467	-0.145981	0.437476	0.248294	0.342884	0.400134	0.988951	-0.872456	0.553408	0.00987112	-0.223955	-0.377003	-0.606587	-0.143521	-0.0617263	-0.406469	-0.91602	-0.782478	-0.908453	-0.235538	0.0356446	-0.0114597	0.132019	-0.414815	-0.647198	0.0695786	-0.165115	-0.0976711	-0.148576	-0.475061	-0.729247	-0.057742	-4.20007	-5.45736	-0.424669	-4.2046	0.352889	-0.274514	-0.0723473	0.124483	-0.795379	-0.34296	0.0944211	1.00607	0.417188	-0.549328	0.856509	0.443211	0.339364
RPS3A	-0.208795	0.113458	0.370142	-0.232055	-0.135905	-2.43073	-2.39519	-2.04406	-2.46044	0.232691	0.254172	0.088952	0.341835	0.134895	0.138002	-3.94038	-3.03759	-2.89034	-3.2982	0.185659	0.227005	0.326863	0.478645	0.340584	-0.239975	0.248786	0.245409	0.23235	0.304958	0.235287	0.19366	0.18196	-0.732229	-2.30648	-2.00823	-2.47431	0.158581	0.208321	-0.392632	-1.08301	0.578307	-2.10304	-0.0717497	0.44273	-1.34737	-0.137846	0.419184	0.161193	0.0165895
RPL15	0.267683	0.789158	0.383911	0.0295032	0.32908	-0.857429	-2.94664	-2.81278	-3.72337	0.159541	0.345547	0.149522	0.074036	0.742029	0.519406	-2.23797	-3.45068	-1.36634	-2.83895	0.38338	0.0545755	0.194975	0.301526	0.310551	0.00802414	-0.0614637	0.282651	0.0939874	0.0560301	0.00304802	-0.13969	0.245123	-1.97833	-3.27901	-2.01387	-2.066	0.836821	0.270769	0.476943	0.933333	0.369516	-0.258282	0.210391	-0.00653057	0.713375	-0.065323	0.584954	0.310342	0.228955
PCBD1	-0.690831	-0.313718	-0.00671201	-1.28857	-0.931258	-2.51691	-2.0094	-1.59425	-1.00084	-0.467499	-1.15681	-0.657176	-0.855686	-0.437841	-0.348661	-2.56828	-1.38287	-1.67787	-3.24624	-0.937011	0.235355	-0.155978	-0.574748	-1.09321	-0.985891	-0.303858	0.325013	0.122118	-0.178461	-0.110807	-0.932856	0.338124	-0.563107	-0.858128	-0.822624	-1.90783	0.681145	0.632041	0.259461	0.674966	-1.26971	-1.6061	-0.804877	-0.948356	-1.35905	0.0608789	0.962743	0.617458	0.76702
HSPE1	-1.04767	-1.16566	-0.59946	-0.948882	-0.769879	-0.834498	-0.734496	-2.1364	-2.13418	-0.680033	-0.888759	-0.780528	-0.798944	-1.7663	-0.800741	-2.53588	-2.57296	-2.10441	-2.06411	-2.01813	-0.740399	-1.04212	-1.44097	-1.29244	-0.693723	-0.671854	-0.0536636	-0.142175	-0.368972	-0.596699	-1.34552	-0.615776	-2.13402	-2.14878	-1.86163	-2.37534	0.216166	0.340019	0.378289	0.347481	0.163569	-1.00714	-1.64394	-1.22124	-0.166523	-0.235225	-0.543648	-0.620864	-0.715592
HNRNPK	-0.0572017	0.317775	0.192427	-0.0944476	-0.015153	-1.46056	-2.48409	-3.78303	-3.40115	0.481706	0.46084	0.116512	0.17724	0.0432664	0.118115	-2.31908	-2.65433	-1.80872	-2.11131	-0.278982	0.389263	0.136864	0.0621005	0.132958	0.443787	0.508915	0.731575	0.268815	0.43808	0.2606	0.209577	0.321501	-0.122981	-3.52584	-4.51235	-3.63303	-0.198043	-0.253477	-0.12059	0.225175	0.334555	-0.174082	0.0185388	-0.0506964	-0.176462	-0.115823	-0.0909636	-0.161051	-0.123465
RPS16	-0.357977	-0.0819437	0.019626	-0.42767	-0.149703	-2.8563	-0.960311	-2.55949	-4.15907	0.270525	0.128315	-0.102231	-0.233293	-0.313009	0.221262	-3.04135	-2.15187	-2.57944	-3.71681	-0.077925	-0.152085	-0.285101	0.523522	0.000462034	-0.511605	-0.067334	0.0965737	-0.085481	0.202964	-0.309981	0.0123498	0.0594887	0.564977	-2.05267	-1.18272	-3.55454	0.427248	0.116708	0.315192	0.422877	0.513816	-1.04542	-0.132342	0.195035	-0.0828633	-0.114989	0.253834	0.230874	0.487101
RPS23	-0.209023	0.414206	-1.16144	-0.319292	-0.159956	-0.875876	-1.31811	-2.26634	-2.16252	-2.34059	-1.71921	-0.50017	-0.119062	0.152539	-1.4542	-2.56013	-1.06135	-1.58825	-2.25048	-0.0408766	-0.045544	-0.225066	-2.06581	0.575444	0.237251	0.580159	-0.501609	0.420247	0.479654	-1.41758	-0.266221	-0.070391	-1.02194	-1.88481	-1.90041	-2.26755	0.693921	0.545582	0.462233	0.472272	0.703224	0.0341025	-1.38396	-1.216	-1.61818	0.483209	0.772902	0.343308	-6.81173e-05
RPS11	-0.156018	0.218926	0.2452	-0.224876	0.162503	-2.69963	-2.1641	-3.05466	-1.78761	0.670175	0.349886	0.293392	0.448303	-0.0109051	0.124748	-3.06405	-2.74129	-2.3346	-3.39667	0.108429	0.42305	0.555233	0.175894	0.238528	-0.45966	0.384316	0.257077	0.120878	0.210465	0.101859	0.106725	-0.632242	-0.382373	-1.90045	-3.15938	-2.20084	0.572415	0.513908	0.376055	0.501942	0.719359	-0.101751	0.148723	0.110554	0.00312026	0.0595099	0.775761	0.669846	0.0163555
TMSB4X	0.186357	0.305835	0.309336	0.289645	0.166007	0.233665	-2.7223	-1.11959	-1.33357	-1.65866	-1.57021	-1.43864	-2.01358	1.14946	1.09505	-0.44988	-0.524389	-0.102786	-0.26913	0.975806	0.581494	0.3925	0.976116	0.867192	0.961103	0.913551	1.21883	0.678772	0.790376	1.00373	0.379824	-1.82879	-1.4879	-2.52645	-1.77449	-2.92989	0.483973	0.59469	0.998152	0.979696	1.02155	-1.4099	0.200736	-1.24708	-0.977968	-1.9491	0.36373	0.186222	0.235483
RPL7A	-0.0189234	0.340923	0.181424	-0.161358	0.0464024	-1.20634	-1.50411	-3.00237	-4.57931	0.263637	0.320443	0.202406	0.172822	0.337478	0.44053	-1.79512	-2.91357	-1.6615	-4.06763	0.178653	0.263681	0.318402	0.28726	0.342507	-0.35482	0.270034	0.44817	0.109726	0.35091	0.327136	0.14101	0.28349	-0.604761	-3.46922	-3.20024	-3.62142	0.486905	0.375079	0.233775	0.415905	0.509432	-0.179315	0.0260563	0.20792	0.0556577	0.132166	0.418223	0.172677	0.288353
RPS4X;RPS4Y2;RPS4Y1	-0.1129	0.30681	0.349377	0.151724	0.401665	-0.658515	-3.16053	-4.08371	-3.11518	0.306377	0.444799	0.118788	0.268783	-0.233651	0.104423	-1.07135	-0.98004	-0.88691	-0.561724	0.106997	0.280483	0.269229	0.362896	0.222886	-0.611795	-0.0610816	0.0401833	-0.666374	0.172851	-0.334608	-0.563034	-0.373224	-0.899955	-3.14569	-5.01411	-3.39336	0.111858	0.00435378	0.479317	0.462366	0.354661	0.159266	0.409853	0.63552	0.182956	0.143266	0.225519	0.215349	0.375042
RAN	0.119739	0.13449	0.686287	-0.0852183	0.115214	1.1279	1.35302	0.426094	-0.264492	0.338581	0.000759447	0.0278762	-0.0753937	-3.22379	-0.824988	-0.745821	-0.946649	-0.938135	-1.41247	-0.805643	0.0686707	-0.515023	-0.186333	-0.252987	-0.227393	-0.614904	-0.320303	0.314567	0.027388	-0.324392	-0.74775	0.330116	-3.15462	-1.08153	-3.35524	-5.78959	0.652139	0.178623	0.476732	0.704191	0.653449	-0.012774	-0.144591	0.743337	0.781838	0.555483	0.95382	0.592244	0.479204
GNB1	0.435612	-1.60331	0.369327	0.439622	0.382468	0.104652	0.893331	-2.80835	-0.70048	0.126866	0.190983	-1.72784	0.00863325	0.763843	-0.461469	-0.112312	-0.374276	-0.290894	-0.339128	0.597911	0.331473	0.582583	0.657647	0.322906	0.117858	0.479288	0.44044	-1.98035	-0.152009	0.0471731	-0.0819685	-1.93881	0.19009	-2.70318	-2.5562	-3.03654	0.296034	-0.0208986	-0.151191	-0.0595551	-0.256669	-0.934417	-1.27889	1.25734	0.298684	-2.56003	0.572386	-0.0847993	0.262781
RPL10A	0.255509	0.304468	0.23965	0.0813387	0.219553	-1.82381	-0.696447	-2.70658	-2.51297	0.252397	0.257653	0.0905015	0.135493	0.248981	0.265089	-3.30856	-3.03056	-2.85128	-3.21312	0.348547	0.250319	0.215815	0.542988	0.470964	-0.361964	0.188784	0.284683	0.160669	0.41293	0.230775	-0.782471	-0.204939	-1.69138	-1.8455	-2.97088	-1.62663	0.363215	0.311558	0.272045	0.270072	0.575174	-0.430013	0.183933	0.246823	0.713595	0.277435	0.323311	-0.220384	0.42718
PPIA	0.482009	0.57022	0.661619	0.363928	0.418756	-0.541191	-0.225596	-1.35342	-1.46361	0.0957608	0.12169	-0.0812356	0.00882287	0.0472701	-0.0755035	-1.30105	-1.17351	-1.04019	-1.06468	-0.260087	0.546707	0.405371	0.322988	0.25861	0.185555	-0.0322957	0.0116717	-0.122793	0.0120941	-0.0546599	-0.00425454	0.523631	-0.809638	-5.47748	-5.40661	-4.23553	-0.166901	-0.560697	-0.119981	0.0679212	0.0261296	-0.241885	-0.149145	-0.371762	0.762985	0.797826	0.817258	0.276845	0.663336
YWHAZ	0.777732	0.964961	0.898321	0.843854	1.00167	-0.571649	-1.09469	-1.00349	-4.27478	0.303932	0.223486	0.297347	0.198072	0.321307	-0.0870408	-0.716017	-0.733568	-0.774522	-0.615997	-0.124477	0.812315	0.838625	0.588255	0.800629	0.410155	0.383258	0.427158	0.39753	0.377155	0.448118	0.684585	0.460861	-0.0370397	-3.07805	-3.40608	-5.18758	0.928775	1.11369	0.890485	1.04853	1.21593	-0.643112	-0.204491	0.236295	0.460602	0.981386	0.5406	0.522838	0.641754
UBE2I	-0.708033	-0.17921	-0.322268	-0.432965	-0.207148	-1.78604	-2.35845	-2.12464	-1.79616	-0.042674	-0.205161	-0.0636658	-0.407172	0.223734	-0.0701698	-1.29236	-2.58957	-2.03743	-2.93536	-0.635236	-0.0331113	-0.0533146	0.268925	0.430081	0.474577	0.00101225	0.763107	-0.307675	0.810692	0.524908	0.237794	0.574897	-0.501658	-3.60995	-1.36525	-3.05764	0.145412	-0.0497132	0.235788	0.29597	0.777734	0.34181	0.365438	0.699743	0.122131	-0.027133	-0.0917291	-0.514197	-1.46707
ACTC1;ACTA1	1.2629	1.09972	0.984371	1.14126	1.16781	-0.963095	-1.76298	-1.33401	-1.3872	1.26595	1.47015	1.47433	1.5389	1.55542	1.61965	-1.35146	-1.23861	-1.58078	-1.93637	1.91315	1.02835	1.43959	1.60175	1.48038	-0.0933298	0.351095	-0.00924261	0.026554	1.00628	1.08612	1.30954	1.12172	1.65325	-1.19913	-1.50385	-1.47634	0.322491	-0.516802	-0.77875	-0.589176	0.669612	1.10225	1.64163	1.45705	0.725272	0.390547	0.57627	0.633009	0.675242
EEF1A1P5;EEF1A1	0.397312	0.585956	0.913563	0.309905	0.745679	-0.248772	0.108509	-1.60263	-1.06404	0.777233	1.16037	0.0314672	0.497863	0.14578	-0.0459517	-0.23261	-0.629448	-0.557569	-0.67247	-0.35543	0.332858	0.433706	0.303015	0.313104	0.168604	0.315164	0.504152	0.460296	0.127361	-0.0845086	-0.0996959	0.252122	-0.446545	-3.73327	-2.2913	-7.69098	0.261254	0.142222	0.308923	0.522493	0.464777	0.552281	0.160962	0.0549595	0.154551	0.165678	0.652763	0.228689	0.262003
TUBA1A;TUBA1C;TUBA1B;TUBA3E	0.282323	0.570415	0.658872	0.454794	0.58475	-0.338188	-0.328389	-2.18019	-1.17967	0.430269	0.459755	0.381711	0.290869	0.188847	0.232619	-0.891306	-1.27277	-1.2355	-1.03106	0.0406216	0.46724	0.486086	0.888548	0.32506	0.464435	0.812624	0.642115	0.572928	0.381152	0.286061	-0.131668	0.297034	-0.167888	-6.61246	-4.65714	-4.84626	0.180905	-0.0958655	-0.0363233	0.154722	0.0549467	0.0518125	0.342241	0.388601	0.367651	0.175574	0.39551	0.247622	0.270431
TUBB4B;TUBB4A	0.507996	0.579286	0.656968	0.342011	0.515086	-0.413576	-1.64246	-1.49634	-1.2054	0.510825	0.634303	0.501965	0.505019	-0.0539236	0.234943	-1.06923	-1.34427	-3.80022	-1.35272	-0.092233	0.665124	0.426308	0.563856	0.45833	0.493161	1.12301	-0.13274	0.212602	0.661495	-0.082348	0.299555	0.359748	-0.415131	-3.84361	-4.083	-3.70564	-0.287201	0.27957	-0.0375113	0.235868	0.190209	0.496735	0.240663	0.21908	-0.0598388	0.669379	-0.410471	0.253086	0.119529
GSTO1	-0.545301	1.32635	0.682528	-0.181461	-0.0648627	0.13372	1.02629	1.21155	-5.34637	0.153785	-0.100331	0.0595546	0.0784232	-2.5081	0.587723	0.160968	0.215447	0.0952009	-0.0455479	-0.260336	0.461105	0.455591	0.303871	0.0218331	0.22745	0.510286	1.13468	0.959878	0.300135	0.897742	0.178753	0.687988	-1.17731	-2.3589	0.0753385	-2.78414	1.19246	0.34196	0.198467	0.671938	0.38271	-0.0505253	0.166056	-0.607461	0.678452	0.69046	1.83695	1.38399	1.34684
PRKDC	-0.94468	0.434664	1.10418	-1.07613	-0.621544	-0.0275849	-2.36883	-1.58958	-0.472478	-0.550492	-0.80594	-0.951988	-0.256887	-0.0301901	-0.138054	-2.9169	0.432882	0.828884	1.44925	-1.09521	-0.508643	-0.599252	0.00164776	-0.854759	-0.988136	-0.808963	0.171389	0.459554	0.269141	0.0284535	-0.998294	0.020725	0.489088	-0.676822	-0.436073	-1.70692	-0.5444	-1.33055	-0.0153275	-0.809335	0.175328	0.088439	-0.759396	-0.583035	0.0111726	-0.924596	-0.203397	-0.18281	-0.205919
SRSF3	0.157495	-0.104943	-0.051184	-0.0165401	-0.197973	-2.50374	-2.84803	-1.51204	-3.29225	0.25403	-0.0245649	-0.155714	0.14748	-0.432826	0.117427	-3.04593	-2.82751	-1.44492	-1.497	0.0537051	0.0463752	0.117773	0.669719	-1.01157	0.616657	0.341255	0.704039	0.227361	0.361067	0.377397	0.229393	0.257797	0.618802	-2.74044	-2.68642	-3.13944	-0.0218006	-0.176294	0.258139	0.442741	0.412854	-2.34874	0.0231828	0.350911	-0.0431081	-0.202747	-0.375321	-0.348186	-0.141788
HSPG2	0.757344	0.427894	0.613055	0.716202	0.701105	-2.16471	-1.83458	-2.82907	-4.76161	0.942596	1.02221	0.896378	0.975051	1.02956	1.10705	-1.13758	-1.30357	-1.10649	-0.86634	1.37195	1.03742	1.07576	1.18959	1.10819	0.795102	0.824349	0.780413	0.817042	0.580636	0.794786	0.814913	0.65325	0.695078	-1.73988	-2.54683	-3.23438	-0.807824	-0.370841	-1.05469	-0.995515	-0.754045	0.867308	1.02737	1.04968	0.190612	0.0296556	0.00638044	-0.142438	-0.0994416
SLC25A3	-1.71236	-0.725837	-0.529433	-0.683429	-0.511457	-1.1433	-0.828159	-1.92769	-2.14166	-0.653373	-0.693176	-0.921711	-0.829673	-1.81718	-2.44182	-0.935709	-1.24874	-1.2858	-1.11822	-1.48031	-0.786414	-1.88352	-1.48126	-1.466	-0.847702	-0.663748	-0.449854	-0.554384	-0.502462	-0.826564	-2.35784	-0.841622	-1.51193	-2.34076	-1.55554	-2.33242	0.0788887	0.0773195	0.0550832	0.069051	-0.0645809	-0.930565	-1.20906	-0.654464	-0.647342	-0.561158	-0.81275	-0.941044	-0.715306
CLTC	-0.415042	-0.423431	0.374143	-0.0953405	-0.272602	-0.480202	-0.0139217	-1.57031	-0.919183	-0.112384	-0.211505	-0.157454	-0.175587	-0.613274	-0.295128	-0.941025	-0.887246	-0.685534	-0.670795	-0.626291	-0.201013	-0.803974	-0.521117	-0.402623	-0.923165	0.107361	0.100762	-0.0973302	-0.264802	-0.302132	-1.44653	-0.876598	-1.44423	-5.49785	-5.00859	-5.0466	-0.508503	-0.3423	-0.248947	-0.333967	-0.348409	0.0347548	-0.290988	0.0189315	0.309066	-0.50602	0.0699509	0.117194	-0.28937
SPTBN1	-0.244859	-0.289273	-0.185106	-0.32543	-0.394227	-1.35201	-1.89359	-1.85304	-5.2481	0.270814	0.0800708	0.160134	0.180329	0.207805	0.324931	-3.67296	-2.98112	-3.195	-3.41913	-0.171086	0.064188	0.0331705	0.109912	-0.0991495	0.421536	0.547035	0.433738	0.273214	0.123313	-0.0418474	-0.115526	0.162762	-0.523273	-1.70489	-1.01391	-1.38448	-1.04769	-0.687354	-0.82971	-0.819963	-0.306788	-0.926589	-0.517055	-0.494129	-0.455473	-0.325687	0.00201676	-0.11227	-0.0315787
CAP1	0.743208	0.653233	0.886145	0.694615	0.645488	0.666451	1.02773	-3.24918	0.0328091	0.710287	0.72707	0.613783	0.619376	0.650546	0.905733	0.463877	0.371114	0.82858	0.45155	0.433585	0.884942	0.574446	0.8197	0.495257	1.27553	1.14063	1.34747	0.865503	0.92299	1.00575	0.911314	1.04482	0.457009	-3.23838	-0.67365	-1.95694	0.878546	0.881404	0.822779	0.954919	1.16953	-0.190142	0.579751	0.268697	0.636334	0.50245	0.791033	0.566426	0.842694
PFKP	1.54003	1.4196	1.77741	1.5505	1.59067	-0.0496508	0.162558	-1.80974	-1.75061	1.03583	1.16696	1.13819	1.0191	1.12539	0.755583	-0.494037	-0.495009	-1.03813	-0.34609	0.489949	1.34153	1.31408	1.1679	0.916251	1.27858	1.36853	1.20557	1.35044	1.37987	1.37793	1.29178	1.46204	-0.760563	-1.64762	-1.49614	-1.43416	1.34147	1.2823	1.37987	1.44533	1.36705	0.451647	0.184956	0.210286	1.53023	1.55681	1.80949	1.68025	1.68685
TAGLN	1.26981	0.656015	1.03658	1.25709	1.21667	-0.336182	-0.719485	-1.299	-1.04859	1.28506	1.45865	1.45522	1.56236	1.78263	1.94023	-0.927671	-0.706919	-0.733988	-0.946951	2.29496	1.06889	1.77082	1.6417	1.5798	-0.462936	-0.778155	-0.472811	-0.233889	0.26683	1.50395	2.04302	1.25967	2.03093	-0.908116	-1.0736	-1.37292	0.0751483	0.306701	-1.2254	-1.049	0.750545	1.06382	1.93851	1.41513	0.796532	-0.171249	0.621332	0.221862	0.167437
OGDH	-0.713427	-0.938593	-0.172526	-0.722401	-0.70169	-1.54674	-1.54695	-1.66168	-1.32482	-0.507094	-0.647817	-1.07288	-1.09353	-1.20104	-0.436752	-1.62018	-1.9547	-1.60016	-1.87347	-1.6292	-0.925369	-1.58093	-1.74011	-1.25472	-0.6014	-0.362733	-0.309877	-0.103823	-0.165944	-0.621363	-0.71512	-0.406229	-1.08638	-0.571427	-1.55713	-1.75063	-0.742297	-0.781779	-0.224369	-0.389032	-0.719872	-1.32035	-0.87952	-0.728274	0.00579092	-0.159581	-0.957779	-1.19197	-1.19412
RPL6	-0.166787	0.181986	0.242359	-0.149465	0.077051	-1.91985	-3.39244	-4.35314	-3.77363	0.400376	0.322167	0.185759	0.145926	0.396127	0.345603	-2.49005	-1.72935	-1.52559	-1.61772	0.108055	0.150232	0.213642	0.323052	0.328189	-0.0903846	0.33589	0.161918	0.139624	0.296894	0.0845545	-0.0248738	0.3078	0.00931097	-2.95547	-3.61887	-3.07008	0.553819	0.126308	0.144158	0.422262	0.334198	0.132475	-0.0703154	0.234636	0.0685669	0.0247401	0.185892	0.221742	0.567565
LMNB2	0.564783	0.298763	0.684166	0.391678	0.287017	-1.56775	-1.46777	-1.41798	-2.96833	0.344211	0.275002	0.387081	0.406327	0.204301	-0.0134318	-3.3657	-3.27004	-2.13083	-2.75312	0.209374	0.208069	0.279234	0.271744	0.138165	0.578457	0.729877	0.533003	0.0862052	0.528819	0.619045	0.210522	0.581066	0.315494	-2.55664	-2.81982	-3.19352	-0.999696	-2.43662	-0.809014	-1.96022	-0.117867	-0.195111	0.691465	0.602922	-0.252921	-0.15294	-0.0291849	-0.281752	-0.05313
CALD1	1.04645	0.979443	0.856339	0.958837	1.01036	-0.947286	-0.773215	-1.52335	-1.69067	1.12066	1.14687	1.09063	1.14922	1.29629	1.38879	-1.66471	-2.04076	-1.83923	-1.53768	1.7162	1.16467	1.46118	1.46163	1.40584	0.85992	1.17973	0.930684	0.899113	1.21731	1.22155	1.40745	1.26302	1.70377	-2.29754	-0.842051	-1.62421	0.180626	-0.132056	-0.203795	-0.0687448	0.825271	0.29923	1.26971	1.07506	0.802417	0.754401	0.595822	0.559487	0.67916
PSME1	0.00508581	-0.0331437	0.195148	0.0908998	-0.00618052	-2.56056	-1.0105	-2.20018	-2.78235	0.343319	0.235264	0.241924	0.252631	-2.10814	0.0226215	-3.03662	-1.6044	-1.82578	-1.62567	-0.173599	0.445416	0.123062	0.163025	-0.1561	0.991156	0.964866	1.02732	0.690234	1.06254	0.705968	0.328552	0.959629	-1.09601	-2.82944	-3.12724	-1.97177	0.928253	0.510461	0.627998	0.915272	0.808717	-0.154166	0.267215	0.622259	0.592716	0.0319665	0.914068	0.502464	0.687335
PRDX1	0.832892	0.888873	0.903131	0.894382	0.812611	-0.994703	-0.564939	-0.668142	-1.16668	0.268542	0.30733	0.193828	0.0185094	0.298058	0.310456	-1.45814	-1.32031	-0.938287	-0.884813	0.448615	0.960981	0.951441	0.641306	0.223107	0.918817	0.516007	1.28291	1.00614	0.752183	0.932898	0.634297	1.19495	-0.791942	-5.28044	-2.41478	-4.97019	1.22841	1.01612	1.28699	1.28168	0.831571	-0.0665681	0.0845626	0.461323	0.981983	0.780706	2.14552	1.88938	1.75903
RPL18	0.0103504	0.471347	0.206507	0.0031401	-0.182019	-0.85793	-2.26339	-3.42073	-2.68543	0.164592	0.041455	-0.223226	-0.0460816	0.195092	0.442086	-4.29206	-4.41469	-1.28071	-1.2575	0.480114	-0.0717651	0.338285	0.544974	0.373373	-0.290684	0.25529	0.200059	0.25252	0.513989	0.0487068	-0.590373	0.15483	0.104033	-2.22402	-2.56803	-3.12501	0.252058	-0.373443	-0.279941	0.161035	0.125367	0.134483	0.0138321	0.281556	0.148278	-0.0816607	0.230243	0.496053	0.367684
CRYZ	0.469424	0.303742	0.781277	0.491225	0.567139	-1.25997	-1.08284	-1.85899	-3.67909	0.589334	0.374905	0.328404	0.473251	-0.530107	-0.325861	-1.83233	-1.42913	-2.69149	-1.79033	-0.970568	0.482913	0.346397	-0.210672	-0.631815	0.564778	0.703998	0.755706	0.802809	0.796961	0.411354	0.518326	0.817089	-0.818706	-3.39125	-3.17648	-3.42124	0.604101	0.858044	0.798887	0.902582	0.72926	0.738847	-0.515317	-0.62938	0.676033	0.907439	1.36026	1.10353	1.08852
SELENBP1	-0.472473	-0.897977	-0.170735	-0.096901	-0.0808568	-0.921739	-0.650243	-0.128991	-2.00776	-1.07116	-0.873352	-1.05341	-1.57843	-0.00903214	0.135183	-1.83872	-1.69803	-1.75033	-1.26063	-0.66163	-0.160856	-0.371171	-0.225955	-0.135396	-0.160077	-1.65777	-0.22519	-2.04946	-0.257803	-0.653259	0.0456246	-0.573286	-1.14344	1.05362	0.273489	-0.226453	0.0716525	0.0500716	0.0179323	-0.043009	-0.201662	-1.06116	-0.792699	-0.146309	-0.605949	-0.223202	1.23447	1.01221	0.688207
NNT	-1.33828	-1.12648	-1.20497	-0.877284	-1.29232	-1.29867	-1.44551	-1.76355	-1.27517	-0.474946	-1.30672	-1.11654	-0.770032	-1.06101	-0.893803	-1.30313	-1.30439	-1.61426	-0.976742	-0.973906	-1.02579	-1.07944	-1.25537	-0.934023	-0.951661	-0.987072	-1.05006	-0.945828	-0.575378	-1.02813	-0.810171	-0.618752	-0.650108	-1.33823	-1.33823	-1.28342	-1.24504	-1.0497	-0.745616	-0.930122	-0.946495	-0.948419	-1.04051	-0.747721	-0.921612	-1.10525	-0.952005	-1.10456	-1.21033
ASAH1	-1.13004	-0.402883	-1.01561	-0.184734	-0.689829	-1.05772	-0.809425	-2.13185	-1.59999	-0.963744	-1.10738	-1.3326	-1.39643	-0.581124	-1.59414	-1.26812	-1.43824	-1.5569	-1.61794	-0.441599	-0.490645	-1.50489	-1.22032	-1.10403	-0.116482	-1.20288	-0.292202	-0.345506	-0.517839	-0.662389	-0.645115	-0.299393	-0.625934	-1.83224	-1.28634	-1.23753	-0.877708	-0.18706	-0.130117	-0.396705	-1.26062	-1.10536	-0.669312	-1.13995	-1.09575	-0.174867	-0.590804	-1.33624	-1.14856
SPTAN1	0.154706	-0.0160524	0.145546	0.0316006	-0.0869348	-2.33393	-2.54006	-2.84783	-3.67314	0.301164	0.139528	0.233881	0.174581	-0.0480931	0.113764	-4.4704	-1.52956	-1.98484	-2.80918	-0.177846	0.345131	0.304618	0.11589	-0.0791897	0.309569	0.163127	0.168431	0.118095	-0.0684664	-0.162469	-0.665891	0.0580654	-1.43276	-1.76177	-3.2813	-1.3884	-0.782777	-1.19864	-0.629136	-0.778843	-0.524749	-1.00614	-0.277816	-0.542256	-0.520724	-0.280983	0.254298	-0.0113979	0.158683
NID2	0.653991	0.520596	0.753159	0.429041	0.902212	-1.80269	-1.86206	-2.14258	-1.99637	1.0982	0.921185	1.19713	1.25332	0.905529	1.43858	-1.94729	-2.49871	-2.0244	-2.56077	1.85034	1.41819	1.33256	1.97921	1.80211	0.693093	1.02735	1.22571	0.903238	1.05111	1.65537	1.47899	1.48012	1.09038	-2.49137	-0.704827	-1.32304	-1.56344	-1.01595	-0.467832	-0.999886	-0.961443	0.560509	0.871648	1.35448	0.344082	0.11057	0.734945	0.697184	1.15429
DYNC1H1	-0.653579	-0.347197	0.141507	-0.0291946	-0.0215543	-0.0805757	-0.207677	-4.96882	-4.2044	0.254266	0.445249	0.000874665	-0.184593	-0.75241	-0.0951243	-1.13272	-1.14472	-1.25511	-1.01465	-0.555335	-0.676556	-0.268915	0.134615	-0.187086	-0.215129	0.108755	-0.257121	0.203366	-0.296315	-0.134943	-0.83082	0.157839	1.45192	-0.132018	-0.198208	0.217411	-0.388754	-0.659533	0.0360782	-0.219536	-0.788649	-0.162658	0.0321561	0.070799	-0.151184	-0.266646	0.311319	-0.024416	0.123816
CTTN	0.231995	-0.238035	-0.60775	-0.434502	-0.456151	-2.11706	-2.10863	-2.15264	-2.71939	0.107166	0.0791946	0.0724441	0.064892	-0.103838	0.0682919	-2.86207	-3.68265	-3.33816	-3.34552	-0.18775	-0.13647	-0.162412	0.068207	-0.0200641	0.205802	0.185509	-0.0645596	0.15533	-0.0256224	-0.210853	0.0418809	0.102545	-1.20989	-2.02042	-1.33551	-2.9402	-0.0986093	-0.0239802	0.207784	0.200452	0.320205	-0.153963	-0.133488	-1.38085	-0.459602	-0.323675	-0.247767	-0.347503	-0.492302
ITIH4	0.40425	-0.687677	-0.000835817	0.409589	-0.140164	0.387193	2.00522	2.07699	2.33229	0.399211	0.0785825	0.741309	0.982672	1.26017	0.426721	1.86626	0.980736	1.01442	1.25638	-0.189562	-0.483389	-0.759263	-0.742762	-0.699568	0.0923475	0.092894	-0.0316954	-0.428942	0.614708	0.793316	-0.205042	-0.35836	0.573734	1.48819	1.68926	2.19463	-1.92984	-1.49105	0.0673245	-0.124879	-0.145404	1.61145	0.424776	-1.60388	1.49891	1.7015	1.75003	1.65742	1.31488
MVP	0.793744	0.963054	1.12882	0.617498	0.629897	0.520253	0.679259	-2.45719	-1.42926	1.46706	1.36585	1.27681	1.15049	0.307665	0.442839	0.761516	0.509438	0.645751	0.945105	0.094071	1.10144	0.925646	0.779136	0.513263	0.586465	0.809875	0.88353	0.898588	0.717767	0.544012	0.391329	0.807853	-0.831304	-2.59588	-2.82784	-3.27916	1.4832	1.64139	1.47307	1.5719	1.56125	0.631073	0.626002	0.787198	-0.495033	-0.499102	-0.627825	-0.687514	-0.521636
LASP1	1.07125	0.840503	0.776672	0.941308	0.915313	-0.630955	-0.689172	-2.58578	-1.87442	0.999912	1.0434	0.893722	0.804657	1.25202	1.2454	-3.26828	-0.440682	-1.38733	-1.50641	1.15517	1.08637	1.07056	1.11458	1.08471	1.1061	1.34018	1.22138	1.1077	1.08806	1.13279	1.22111	0.978944	1.27245	-2.69752	-2.42112	-2.28118	0.907862	0.905826	1.02187	1.11587	1.35211	-0.0186644	0.824063	1.05152	0.659076	0.892794	0.351996	0.620267	0.597036
POSTN	1.36747	0.829861	0.333237	1.65959	1.94266	1.24703	-1.40766	-0.773616	-1.64708	0.732685	1.12422	1.45486	1.61167	1.8533	1.12728	0.647244	0.0700745	0.648344	1.61324	2.1681	1.53235	1.44609	1.74096	1.57212	1.3476	0.27493	-0.0197987	0.306477	-0.53223	1.49096	-0.121419	0.191068	2.28446	-0.751227	-0.527721	-0.148155	-0.881769	-1.10611	-0.611912	-1.25883	-0.554014	0.373973	1.16622	0.11315	0.749451	0.731875	1.54906	1.94755	1.56584
PDIA6	0.534432	0.992888	0.82221	0.399651	0.435823	0.392885	-0.669064	-1.04274	-1.9229	0.580979	0.640248	0.598841	0.646854	-0.0995153	0.58663	-0.309661	0.236852	0.239798	0.38197	0.233402	0.495632	0.218021	0.597159	0.274115	0.286424	0.789351	0.727597	0.60139	0.886038	0.671578	0.315797	0.685914	-0.440976	-2.75387	-2.68331	-3.20703	1.59588	1.30006	1.68702	1.72619	1.80854	-0.380323	0.650719	0.587021	0.592209	0.563639	0.103393	0.363588	0.278385
PLEC	1.02017	1.34069	1.20094	1.01066	0.884115	-0.109616	-0.273863	-1.50346	-2.14647	0.545829	0.653751	0.606871	0.37888	0.750914	0.681541	-1.96603	-1.40926	-1.45411	-1.62523	0.908172	0.523229	0.700422	0.852437	0.815833	1.08105	1.09195	1.36981	1.42372	1.07528	0.949818	0.472319	1.0343	0.904965	-2.31687	-0.325777	-2.88079	1.43395	1.19837	1.37561	1.46399	1.43382	0.667008	1.03247	1.07533	0.715955	0.425337	-0.182407	0.189076	-0.00144781
NONO	0.38121	0.653484	0.0737522	0.163733	0.537046	-1.63411	-2.29205	-3.09412	-3.41232	0.757011	0.572294	0.632002	0.645362	-0.190859	0.483949	-1.99951	-0.833295	-3.27647	-2.38616	-0.840285	0.319744	0.287239	0.428297	0.614006	0.0561373	0.566397	0.590338	0.423701	0.691946	0.226156	0.0633803	-0.150139	-1.18902	-2.19694	-1.68607	-3.46808	-1.41655	-2.12753	-0.178771	-0.485322	0.424872	0.190717	0.132174	0.835186	-0.38109	0.231768	-0.0290067	-0.970578	-0.718254
CNN3	0.835775	0.569382	0.586003	1.05507	1.17532	-1.51704	-3.06251	-2.73448	-2.2796	1.00072	1.06175	1.0177	1.21404	1.25743	1.31977	-2.66996	-3.27644	-1.43796	-2.58601	1.08875	0.956008	1.03028	1.06369	1.02171	0.740529	0.772518	0.854694	0.367868	0.87789	0.861715	0.858433	0.852121	1.07937	-1.98621	-1.46446	-1.72271	-1.19346	-2.58967	-0.508719	-0.590736	-0.438347	0.372984	1.10841	0.762086	0.658423	0.395343	0.849262	0.811308	0.66898
TGFBI	0.563762	1.46226	0.120178	0.257317	0.277445	0.751837	0.159999	1.46241	1.06065	0.883783	1.07358	1.36543	1.24217	1.41028	1.29595	1.74935	2.16491	1.53447	1.45302	1.40825	0.256098	0.492463	0.618542	0.760689	-0.153451	-0.0127058	-0.824913	-0.83347	-0.447761	0.572209	0.676958	-0.132802	1.92531	0.925838	1.08453	1.33412	0.774122	0.551869	-0.101081	0.0702853	0.59552	1.81081	1.66538	1.51041	0.949246	0.795984	0.839219	0.784947	0.773175
ELAVL1	-0.364078	-0.317038	0.241051	-0.237932	-0.160194	-1.5667	-1.81276	-2.65556	-0.75425	0.375515	0.305902	-0.037302	-0.0807144	-0.144406	0.112659	-2.81657	-3.04093	-2.80838	-2.64716	-0.137742	-0.156002	-0.0365505	0.62211	0.00897209	-0.242075	0.0486119	0.50499	-0.0524224	0.779857	0.584589	-0.118345	0.0290752	-1.16602	-2.08566	-1.87592	-2.4836	0.0657263	-0.306321	-0.0516365	0.758669	0.47327	0.0864193	-0.287574	0.0166722	-0.423399	-0.159802	0.18695	-0.531529	-0.0851976
RAB11B	-0.623157	-0.142291	-0.276641	-0.355849	-0.556677	-0.250667	0.495555	-0.707951	-0.291954	-0.321162	-0.539873	-0.482475	-1.21985	-1.09272	-0.513648	-0.0622394	-1.57778	-1.66953	-1.66107	-0.348566	-0.440497	-0.259539	-0.166588	-1.22021	-0.487921	-0.325329	-0.253474	-0.461263	-0.758227	-0.858772	-0.421499	-0.304856	-0.84384	-1.87559	-1.26027	-1.56079	-0.204308	-0.583799	-0.222982	-0.76997	-0.263806	-0.447348	-0.32983	-0.302367	-1.70809	-1.5161	-0.133615	-0.408193	-0.61342
2007-09-01	0.906823	-0.819148	1.67093	1.53311	1.31616	-1.25671	-3.08901	-3.63924	-3.5721	1.41667	1.07046	0.41562	1.04867	0.324749	0.44297	-0.409683	-0.919445	-0.272577	-0.708209	0.505666	1.41881	0.392414	1.29636	0.460728	0.204843	0.78013	1.16704	0.728439	0.897199	0.205414	0.231859	1.32026	-1.84946	-1.57073	-1.45316	-1.65265	0.354975	-1.71073	0.140667	0.73952	0.278761	1.21879	-2.0357	-0.608203	0.998518	0.421673	0.942884	0.505548	0.636993
DECR1	-0.903171	-0.829485	-0.663597	-0.970057	-1.0067	-1.75175	-1.05819	-1.82163	-1.64644	-1.64289	-1.14758	-1.32781	-1.55531	-2.089	-0.358274	-2.04275	-1.45034	-2.02706	-2.11946	-1.11825	-1.00596	-1.13319	-1.01575	-1.38079	-0.557796	-0.427547	-0.22884	-0.363713	-0.295748	-0.713487	-0.954419	-0.318997	-1.66525	-1.91996	-1.93861	-1.59291	-0.264431	-0.180064	-0.0673375	-0.0808529	-0.224146	-1.56093	-1.19726	-1.18658	-0.711601	-0.472051	-0.777624	-1.0034	-1.09622
HADH	-0.976713	-1.28356	-0.482662	-0.592497	-0.780682	-1.26104	-1.71304	-1.46317	-1.60618	-0.867968	-0.883127	-1.5594	-1.25029	-1.07959	-0.583109	-0.831212	-2.00854	-1.3099	-1.9466	-1.49888	-0.807225	-1.19993	-1.00971	-1.40141	-1.49761	-1.25434	-0.710092	-0.931772	-0.899788	-1.4514	-0.614426	-0.957832	-0.937744	-1.73184	-1.83991	-2.52055	-0.948457	-1.14422	-0.333242	-0.553069	-0.576558	-0.991339	-1.1266	-0.779815	-0.234933	-0.339115	-1.52438	-1.05981	-1.19159
IMMT	-0.633713	-0.99592	-0.664183	-0.864304	-1.35429	-1.58218	-1.98527	-2.58886	-1.52936	-0.627114	-0.781654	-0.68111	-1.24774	-1.84977	-1.06519	-1.74702	-1.36459	-1.88277	-1.10422	-1.28378	-0.776037	-0.729814	-0.745349	-0.763252	-0.43863	-0.464894	-0.35052	-0.286416	-0.246278	-0.318775	-0.566723	-0.502685	-1.72275	-2.26801	-1.85839	-2.05635	-0.190598	-0.0872007	-0.117836	-0.0706565	-0.567818	-1.38115	-0.994995	-1.55921	-0.633307	-1.11109	-0.524808	-0.61075	-0.60786
HNRNPUL2	0.271402	-0.417307	0.960484	-0.0963239	0.634196	-0.0899686	-1.65766	-2.76381	-2.17054	0.0430524	0.429075	0.0909641	0.541546	-1.3776	-0.453893	-2.22889	-2.71169	-3.16015	-3.18341	-0.233673	-0.0595736	0.305404	0.259839	0.415761	-2.20544	0.332639	0.381664	-0.00249719	0.315781	0.248588	0.418845	0.333183	-1.43437	-1.06166	-0.344868	-2.6799	0.398814	0.0210913	0.162194	0.587817	0.341199	0.406473	0.384691	0.146107	-0.0492155	0.381402	-0.00751068	-0.229823	0.188744
HP1BP3	0.498447	0.449153	0.475632	0.502607	0.438316	-2.55442	-2.83936	-3.1925	-3.31187	0.511002	0.494973	0.481527	0.379506	-0.364768	-0.434069	-3.05151	-3.43023	-3.47289	-3.15028	0.0168997	0.523627	0.602961	0.0642341	-0.0426318	0.443335	0.53185	0.325799	0.360321	0.580226	0.501953	0.219175	0.41108	0.465289	-2.51655	-2.82957	-2.30621	0.0291811	-0.0297698	-0.00498876	0.179163	0.197161	-0.418512	-0.0820441	-0.184807	0.371019	0.244275	0.100244	0.236705	0.235216
NCBP2-AS2	0.709121	0.571546	0.219993	0.691338	0.805597	0.785628	-0.340385	-2.82993	-2.3781	0.757931	0.772843	0.929861	0.985703	1.14535	0.40345	-0.0203754	-0.10793	0.191936	0.457261	1.20523	0.661724	0.843405	0.763742	0.811578	0.988228	0.547235	-0.0801856	0.262355	0.387589	0.80087	1.24521	0.647837	-1.90211	-0.14464	-0.21492	0.0794449	-1.82143	-0.429971	-0.588829	-0.540511	0.0179075	1.64758	-2.0857	0.863009	0.777983	1.01821	0.938892	0.938571	-1.88444
HIBCH	-0.450443	-0.850576	-0.297267	-0.208239	-0.421091	-1.40355	-1.61012	-1.55666	-1.45163	-0.827436	-1.27119	-0.680139	-1.51965	-0.59321	-0.146772	-2.07675	-1.46889	-1.55474	-1.11396	-1.54548	-0.524423	-1.00842	-1.7646	-0.785993	-0.0693386	-0.0331538	0.1489	-0.0342128	-0.0547225	-0.553449	-0.663547	-0.283815	-0.82467	-1.9999	-1.3591	-1.30838	-1.15919	-0.577478	-0.250981	-0.355792	-0.557119	-1.73249	-1.19116	-0.491105	-0.89945	-0.661172	-1.21421	-0.569267	-0.620198
RPS27L	-0.504823	-0.568123	-0.103001	-0.983987	-0.698324	-2.37292	-2.75554	-2.77748	-1.57604	0.206368	0.053021	0.0207443	-2.48647	0.0555058	-0.0527081	-2.01932	-2.55068	-2.29575	-2.0523	-2.60936	0.00110814	-0.0523756	-0.362896	-0.869308	0.237507	0.506782	0.985869	0.377965	0.628818	0.191131	-0.113391	0.229618	0.240245	-0.988757	-2.1332	-1.72038	0.462972	0.510999	0.834323	0.421917	0.744245	-2.33861	0.024137	-1.43844	-0.130861	-0.0470998	0.48095	0.432105	0.30378
CAND1	-0.228036	-0.207131	0.344612	-0.391116	-0.280465	-0.413906	-0.594644	-0.459253	-2.69289	0.284786	-0.437117	-0.332366	-0.707065	-0.151122	-0.0263637	-1.99356	-1.37885	-1.83755	-3.43466	-0.58344	0.0326248	-0.0966188	-0.304988	0.293694	-0.106299	-0.427021	-0.330415	-0.396172	0.7647	0.498013	-0.412034	0.801695	-0.870952	-2.09857	-0.307031	-0.637093	0.337949	0.040163	0.345319	0.212475	0.605061	-0.35819	-0.703795	-0.286178	0.679534	0.918664	1.97514	-0.190188	1.24979
TXNDC5	0.609472	1.40236	1.80295	0.924008	1.46109	-0.182676	-1.49319	-1.8321	-1.7434	0.539762	0.594811	0.610915	0.225815	0.399913	0.387952	-2.38083	-1.03552	-0.776995	-0.754463	0.228978	0.354166	-0.0120816	1.36986	0.205653	0.257412	0.631962	0.310884	0.251841	0.284313	0.764977	-1.22402	0.487388	-0.740158	-2.23023	-0.828269	-1.26511	-0.135461	-1.14552	1.21797	1.28306	1.15665	0.389039	1.206	0.238155	1.54521	0.7153	0.421095	1.34455	0.875194
SCCPDH	-0.470498	-0.243474	0.621036	-0.717417	-0.474096	-1.36063	-0.696609	-1.5994	-2.4927	-0.585919	-0.517383	-0.842096	-1.168	-1.01452	-1.14116	-3.36711	-1.79552	-2.00982	-1.53218	-0.838225	-0.603297	-0.727045	-0.595102	-0.324477	-0.103818	0.333784	-0.997336	-0.030917	-0.319768	-1.13026	-1.36771	-0.834093	-0.144488	-2.33601	-2.29136	-0.801938	-0.237695	-0.160312	0.157045	-1.16255	-0.19555	-1.0784	-0.967046	-0.493326	0.00222867	-0.0898714	0.982641	0.902072	0.858329
PDCD6IP	-0.528059	-0.662608	-0.478539	-0.621652	-0.649657	-1.41879	-1.68	-1.85782	-3.18041	0.311969	0.245611	0.0898529	0.180619	-0.98044	-0.393278	-3.42111	-1.96715	-1.53763	-1.5897	-0.882587	-0.385081	-0.574941	-0.569963	-0.473604	-0.0449915	-0.0490804	0.040288	-0.275304	-0.512751	-0.367592	-0.604423	0.0594646	-2.33833	-2.51924	-3.01519	-1.88224	-0.198284	-0.36794	-0.144586	-0.103996	0.229022	-2.25992	-1.53275	-1.10753	-0.537971	-0.525842	-0.0668218	0.186441	0.259342
NDRG1	1.64077	1.29958	1.66613	1.75046	1.79812	-0.766777	-1.3298	-1.84178	-0.558641	1.20522	1.06042	1.02948	1.00437	0.920161	0.64277	-0.281511	0.046838	0.180606	0.216545	0.0195387	1.39656	1.24166	1.08446	1.16239	1.39486	1.61295	1.27374	1.5398	1.31546	1.10028	1.21097	1.47163	-1.38839	-0.769704	-1.38756	-1.80968	0.116941	0.0773034	0.732539	0.562576	0.775982	0.294884	-0.308642	-0.136601	1.3146	1.68024	1.29569	1.22776	1.30978
DDX17	0.159657	0.169411	0.244446	-0.00488315	-0.0651689	-1.27034	-2.64476	-2.10585	-0.281247	0.683314	0.594012	0.428468	0.281002	0.202996	0.317015	-1.39012	-1.53234	-1.89909	-1.31223	-0.112747	0.275211	0.213226	0.370048	0.199195	-0.505385	0.0121891	0.275528	-0.111538	0.253256	0.261894	0.111909	0.695115	0.11402	-4.65933	-2.9533	-3.41606	-0.0177102	-0.710192	-0.287611	0.0212189	0.421891	-0.0626614	0.0174195	0.881805	-0.499146	-0.257718	-0.0116251	-0.0312506	0.170837
KCTD12	0.0303538	-0.289937	-0.528399	-0.473363	-0.559831	-2.38457	-0.754079	-2.85013	-1.9611	0.546576	0.461511	-0.293683	0.167566	-0.63661	-0.1847	-0.394992	-2.67403	-2.48589	-0.601535	0.308164	-0.255425	-0.253329	-0.227686	-0.277045	-1.99591	-0.158137	-0.160474	-0.555806	-0.354069	-0.239657	-1.5124	-0.43039	0.431254	-2.10833	-1.72117	-2.38679	0.24332	0.337766	0.635796	0.396983	0.613623	-0.395252	-0.00584081	-0.126719	-0.370629	-0.600806	-1.45001	-2.35857	-0.897672
PDLIM5	0.275539	0.611329	0.386075	0.529857	0.256341	-2.13355	-1.26511	-1.78196	-3.76053	0.342702	0.652021	0.506463	0.670619	0.57356	1.61337	-2.85118	-2.22548	-1.80656	-2.6435	0.885257	0.360771	0.390629	0.540254	0.575611	-0.166689	-0.129332	-0.362287	-0.0560904	0.288532	0.379846	0.719911	0.637267	0.748399	-3.00768	-2.45759	-2.21782	-2.36963	-0.848559	-0.484913	-0.247628	0.167567	0.781051	0.431774	0.383562	-0.222422	0.0717233	0.239748	0.227513	1.08364
CNDP2	1.24427	1.03514	1.47174	1.16148	1.35408	-0.569283	-2.24609	-2.44327	-2.79327	1.45571	1.51642	1.3708	1.35957	0.450777	0.42608	-0.416262	-0.0517189	-0.342458	-0.397882	0.130695	1.2586	1.07585	0.89626	0.638772	1.48631	1.71696	1.46977	1.69001	1.40385	1.32766	1.16744	1.3988	-0.0720348	-0.881718	-3.02957	-2.82909	1.32173	1.51063	1.60317	1.47289	1.39529	1.00282	0.612991	0.815051	1.16636	1.41778	1.1908	1.12058	1.04156
PARK7	0.536312	0.670967	0.660578	0.350846	0.561354	-3.31631	-2.50559	-1.44754	-2.20624	0.0184623	-0.118992	0.00723827	-0.0414708	-0.43763	0.139182	-1.99077	-2.43365	-2.82485	-3.23039	-0.673647	0.335358	0.199933	0.330186	-0.0405527	0.278536	0.303652	0.598807	0.307235	-0.0462376	0.140077	0.188952	0.369244	-1.05289	-2.73748	-3.09817	-3.49014	0.127727	0.231486	0.162247	0.202363	-0.062841	-0.436312	-0.329742	-0.429982	0.240894	0.299097	0.756714	0.71573	0.754668
VAT1	0.0711369	-0.0496468	0.278288	-0.00223321	0.152082	1.17925	1.43394	-0.951371	0.161262	0.379622	0.294692	0.137773	0.185243	0.362689	0.33219	0.431026	0.314357	-0.119625	-0.0271292	0.224315	0.831478	0.696669	0.708569	0.0851239	0.866865	1.1044	1.01701	0.729414	0.862102	0.393157	0.631612	0.778845	0.541891	-4.01994	-3.89537	-4.04478	-0.398356	-0.239905	-0.0297612	-0.00172628	-0.558825	-0.794064	-0.301965	-0.336898	1.00996	0.795622	0.864661	0.204535	0.585606
PHB2	-0.767696	-0.661068	-0.342364	-0.506971	-0.448994	-1.5905	-1.45227	-2.21414	-1.74296	-1.0675	-2.1681	-0.586822	-0.758392	-1.7189	-1.37113	-0.523956	-2.25417	-1.72423	-2.4241	-2.52068	-0.477495	-0.822392	-0.894859	-0.500809	-0.531155	-0.794919	-0.339381	-0.59477	-0.0774802	-1.694	-1.50904	-0.175651	-0.419434	-1.61399	-2.40236	-1.2623	-0.288476	-1.68808	0.016554	0.242591	-0.0917736	-1.51055	-0.404071	-0.342093	0.0631386	0.220238	-0.31586	-0.455565	-0.367083
HSD17B10	-1.24929	-0.838017	-0.375902	-0.866712	-0.823924	-1.2839	-1.52797	-0.42071	-1.59382	-0.64478	-0.523856	-0.688469	-0.70865	-0.513976	-1.21835	-1.3391	-1.53739	-1.84413	-1.80107	-1.38921	-1.06793	-0.810039	-1.32602	-0.844498	-1.20843	-0.312534	-0.951891	-0.144132	0.054834	-0.599531	-0.59797	-0.102735	-1.56605	-2.17373	-2.33958	-2.05196	0.428305	0.140191	0.586905	0.54315	0.366753	-0.531661	-1.0079	-1.21277	-0.668681	-0.669803	-0.785403	-1.38326	-1.14512
COL12A1	0.967632	0.0353765	0.0168901	1.1174	0.847736	1.5029	-0.343247	-0.229148	-0.392445	0.760141	0.858431	1.53248	1.52661	1.56926	0.67592	0.053773	-1.28509	0.105343	0.408477	1.85028	0.339667	0.567456	1.27799	1.3134	0.237453	-0.49202	-0.700436	-1.23044	0.178151	1.2651	0.492818	0.262616	1.78028	-1.56615	0.361679	1.01191	-1.0075	-0.62495	-0.92647	-0.365688	-0.822662	1.6338	1.46553	0.777686	1.14934	1.44267	2.79048	3.11437	2.78942
ACO2	-0.859844	-0.69992	-0.347415	-0.587961	-0.664871	-1.97267	-2.02111	-1.7471	-1.90865	-0.360191	-0.409432	-0.436195	-0.45432	-0.694069	-0.321773	-2.39224	-1.6118	-2.4388	-2.14833	-1.79829	-0.583578	-0.585422	-0.809514	-1.73446	-0.123686	-0.0692871	0.0300957	0.0451935	-0.00273785	-0.309624	-0.467733	-0.0416871	-1.47452	-2.6717	-2.22065	-1.18667	-0.189353	0.00684157	-0.101641	-0.135292	-0.19322	-1.89442	-1.924	-1.17621	-0.20493	-0.162241	-0.224534	-0.237089	-0.254727
TINAGL1	0.696286	-0.591863	0.305032	0.690006	0.462509	-1.70333	-1.31602	-0.0285863	-1.6237	0.982073	1.10522	0.694198	0.823042	-0.29253	0.760731	-1.62851	-2.54971	-2.81453	-1.9134	1.18546	0.6858	1.03524	1.17111	-0.0581319	1.13986	0.941918	1.23884	1.27534	0.106232	0.682453	0.480794	-0.0031941	0.515306	-1.94855	-2.44105	-1.9947	-1.17541	-0.571872	-1.212	-1.56151	-0.837168	-0.000157749	0.939003	1.05964	-0.689841	-1.35787	-1.07356	-0.585666	-0.542398
EHD4	0.977502	0.545512	0.936944	1.09591	0.947202	-1.88389	-2.43786	-1.58798	-2.77352	1.29034	1.25179	1.25843	1.28485	1.17511	1.02979	-2.02834	-2.22512	-2.14975	-2.87509	1.27726	1.71299	1.25751	1.26123	0.969363	0.986635	1.38637	1.07713	0.767068	1.22734	1.31097	0.941954	1.48938	-0.147729	-2.59427	-1.26879	-1.91496	-0.831113	-1.15768	-1.13132	-0.397578	-0.767033	1.01224	0.748021	1.27467	0.766196	0.316669	0.367088	-0.980223	-0.596321
PPA2	-0.946559	-0.913262	-0.41924	-0.843213	-0.606576	-1.97227	-2.03149	-2.26943	-1.83219	-0.917368	-0.875551	-1.33458	-0.967498	-0.636499	-0.564941	-1.76571	-1.28697	-1.63904	-1.20592	-1.13561	-1.38916	-1.12206	-0.467295	-0.880834	-1.02588	-1.283	-0.427746	-0.352204	-0.271496	-0.416843	-1.05208	-0.463086	-0.394251	-1.24534	-2.1999	-1.93485	-0.735258	-0.460848	-0.405778	-0.186533	-0.38409	-1.10351	-0.894261	-1.09946	-0.291846	-0.360862	-0.97232	-0.594763	-0.702506
TNS1	1.40574	1.56486	1.16581	1.51041	1.36031	-2.07434	-1.90416	-1.45321	-2.05321	1.668	1.81312	1.54263	1.67632	1.33174	1.10519	-2.00843	-1.56209	-2.30186	-0.584798	1.09048	1.58771	1.27329	1.00543	1.02135	1.19511	1.27229	1.04346	1.02194	1.29805	1.21436	1.55651	1.52171	-0.0786757	-0.772796	-1.75188	-1.02639	-1.18752	-0.833264	-1.28233	-1.28045	-0.505503	0.354794	0.665503	0.634089	0.512302	0.782455	0.849957	0.809123	1.16694
GLTP	-0.668141	-0.20084	-0.942656	-1.22303	-1.34582	-1.64659	-1.00073	-0.901305	-1.52301	-0.862281	-1.43237	-0.213535	-1.20847	-1.00331	-1.2202	-1.85164	-1.20952	-1.37776	-1.86168	-0.631297	-0.861961	-0.914085	-0.0892443	-0.215868	-0.321375	-0.319806	-0.331936	-1.12163	-0.105597	-0.587507	-0.881328	-0.579302	-0.0443432	-0.698173	-0.999959	-2.03488	-0.118272	0.149301	-0.137941	-0.182603	-0.123988	-1.2765	-0.905951	-0.438197	-0.524875	-0.768561	-0.649472	-0.774179	-0.936535
EHD2	1.30794	1.163	1.01371	1.13228	1.07813	-1.30379	-0.501939	-1.98345	-1.69668	1.32803	1.36141	1.11007	1.3351	0.798257	0.912391	0.156234	-2.29209	-0.921925	-0.227007	1.53099	1.20121	1.44166	1.35654	1.4017	1.27706	1.25035	1.06187	0.785875	1.42736	1.48897	1.13072	1.50001	0.761413	-1.18196	-1.15705	-1.27011	0.463653	-0.0451109	-0.152474	-1.75209	0.286885	1.12362	1.44887	1.45863	0.84717	1.07785	1.00175	0.778334	0.853139
RRBP1	0.87378	0.593279	0.645028	0.139213	0.522942	-0.877491	-1.81979	-1.78237	-2.13563	0.757087	0.497866	0.304027	0.506585	0.209435	0.0110849	-1.52521	0.274842	-0.196215	-2.13603	0.0927047	0.385194	0.452721	0.494097	0.650131	0.274842	0.489142	1.02084	0.727645	0.597331	0.237666	1.28179	0.501825	-0.599929	-1.62392	-1.86758	-1.74029	1.2872	1.26271	0.971602	0.871241	0.13149	-1.14329	-0.71568	0.234245	0.222135	0.130034	-0.509952	0.055044	-0.213664
LIMA1	-1.01415	-1.40679	-0.730346	-1.193	-1.2842	-1.66228	-1.58428	-1.49775	-0.443808	-0.861548	-0.325968	-1.03563	-0.535683	-0.379697	-1.08277	-1.18174	-0.74322	-1.57487	-1.51492	-1.34024	-0.393929	-0.770142	-0.858804	-1.0334	-0.316406	-0.131204	-0.171053	-0.191215	-0.413156	-0.450202	-1.52158	-0.69712	-1.18919	0.623859	-0.675198	-1.5173	-1.06474	-1.3032	-0.853588	-0.753687	-0.676015	-1.01886	-0.87703	-1.25775	-0.956025	-1.23526	-1.40883	-0.61951	-0.341008
CYB5R1	-0.820801	-0.715666	-0.233289	-0.229027	-1.60877	-1.37241	-1.50435	-1.07431	-1.85681	-0.397247	-0.687855	-0.479129	-1.16806	-1.22497	-0.10651	-1.9861	-1.06865	-0.820542	-1.94891	-2.28547	-0.742401	0.123897	-0.309265	-0.947175	-0.230509	-0.392011	-0.61313	-0.26076	-0.784597	-0.576063	-0.811199	-0.314886	0.602472	-1.49233	-0.655336	-1.31011	-1.71232	-0.574998	-0.234025	-0.308335	-0.761149	-1.0573	-0.909003	-0.563951	-0.730813	-1.09822	-0.203836	-0.219922	-1.84238
PA2G4	-0.301577	-0.209749	-0.0655944	-1.09747	-0.265225	-1.9965	-1.76813	-3.54485	-3.00236	-0.413856	-0.313014	-0.124419	-2.90524	-0.394078	0.317811	-2.79721	-1.81282	-3.3016	-2.5075	-1.04774	0.544236	0.625273	0.352793	0.55594	-0.199943	0.0635754	0.5262	0.266453	0.652606	-0.0586631	-0.144872	0.726512	-0.786728	-1.49255	-1.47146	-0.931789	-0.0228028	-1.07669	0.501698	0.384548	0.539433	-1.00776	0.0424698	0.663277	0.843252	0.341663	-0.282448	0.288632	0.901545
GSTK1	-1.11335	-1.20978	-0.865215	-0.979045	-1.49237	-1.7543	-0.97162	-1.32483	-1.31603	-0.987507	-0.983385	-1.13582	-1.15362	-1.12962	-0.834964	-1.31814	-2.58535	-1.49116	-2.48342	-1.43172	-0.864845	-1.30056	-1.13565	-1.50415	-0.531345	-0.632381	-0.226053	-0.458349	-0.706231	-1.41416	-1.49583	-0.805562	-1.56325	-0.956004	-2.02207	-1.35048	0.617202	0.779172	0.714738	0.812382	0.739434	-1.7626	-0.642323	-0.588096	-1.10672	-0.762448	-1.19447	-1.60117	-1.03789
RTCB	-0.0432281	0.307425	-0.047017	-0.0990856	0.235859	-0.512445	-2.72228	-2.90979	-2.46676	0.112336	0.254804	-0.689119	0.141808	-1.94559	0.0260639	-2.00564	-3.42007	-3.59364	-3.52108	0.0435568	0.306563	0.237564	0.0550714	-0.0359144	0.167819	-0.0387687	0.346529	0.136202	0.841531	0.218829	-0.54928	0.0848919	-0.558961	-1.99016	0.141032	-1.74967	0.364418	-0.231307	-0.153677	0.345971	-1.66793	-0.0654033	0.179625	-1.34121	0.261398	0.128443	0.472872	-0.038293	0.675092
TLN1	1.27282	1.14386	1.30212	1.26568	1.35106	-0.228663	-0.209656	-2.74115	-1.82313	1.40048	1.40086	1.4583	1.44127	0.97565	1.17167	0.439366	0.049333	1.3908	0.221744	1.2921	1.40917	1.32128	1.46075	1.3337	0.794462	1.12123	0.982361	0.832808	1.02118	1.07398	0.757691	1.19948	0.612029	-2.84356	-2.83649	-2.95711	-0.167346	-0.902298	-0.453328	-0.471848	0.103196	0.904645	1.31966	1.31961	0.643639	0.765103	0.208924	-0.0127917	0.36302
SCIN	-0.685725	-0.129816	-0.547492	-1.08802	-0.612463	-1.25313	-1.88644	-1.88882	-1.52105	-0.470207	-0.71582	-0.341479	-0.486145	-0.607513	-0.727481	-1.74348	-1.71966	-1.09748	-0.958491	-1.41388	-0.752003	-0.780778	-1.05052	-1.31372	-1.26126	-0.774732	-0.910663	-0.906039	-0.55691	-0.988917	-0.365635	-1.17949	-0.474487	-0.938126	-0.583919	-0.950366	-0.185946	-0.501784	-0.301203	-0.377023	-1.34871	0.0233991	-0.056359	-0.134629	-0.7019	-0.466384	-1.4716	-1.12894	-1.17073
[truncated: 95 more columns]

## Sheet: 100%valid values
ccRC_336_A	ccRC_336_B	ccRC_336_C	ccRC_336_D	ccRC_336_E	ccRC_620_A	ccRC_620_B	ccRC_620_C	ccRC_620_D	ccRC_545_A	ccRC_545_B	ccRC_545_C	ccRC_545_D	ccRC_853_A	ccRC_853_B	ccRC_999_A	ccRC_999_B	ccRC_999_C	ccRC_999_D	ccRC_310_A	ccRC_310_B	ccRC_310_C	ccRC_310_D	ccRC_310_E	ccRC_073_A	ccRC_073_B	ccRC_073_C	ccRC_073_D	ccRC_370_A	ccRC_370_B	ccRC_370_C	ccRC_370_D	ccRC_797_A	ccRC_797_B	ccRC_797_C	ccRC_797_D	ccRC_427_A	ccRC_427_B	ccRC_427_C	ccRC_427_D	ccRC_427_E	ccRC_930_A	ccRC_930_B	ccRC_930_C	ccRC_601_A	ccRC_601_B	ccRC_601_C	ccRC_601_D	ccRC_601_E	chRC_835_A
27.5303	27.4051	27.6202	27.1867	27.3121	24.9058	23.3951	22.3847	22.3383	27.1878	27.157	27.0789	27.0299	27.9185	27.6767	23.5142	24.9702	24.04	25.4081	27.2618	27.5234	27.5103	27.5248	27.3989	27.3567	27.2254	27.2585	27.1446	27.6763	27.6982	27.4553	27.795	25.8771	24.0228	24.6175	23.6108	26.1801	26.2765	25.6998	26.1486	26.533	25.5851	26.6197	26.4774	28.1965	28.1073	29.0038	29.0341	29.195	28.6639
30.82	30.5028	31.1178	30.7833	30.9109	28.8505	29.3994	28.4018	28.5071	30.2291	30.1995	29.9814	29.915	29.9314	29.4775	28.8082	28.7041	28.6719	28.7798	28.9706	30.4728	30.5278	30.457	30.1176	30.6896	30.4862	30.4852	30.6537	30.5054	30.2725	29.9509	30.4649	28.6837	26.2566	25.8611	26.5397	29.5666	29.5109	30.3479	30.5264	30.226	29.1499	28.6564	28.9418	30.4857	30.3133	31.1158	31.0062	31.0092	29.7297
30.2854	29.3026	28.9478	30.2689	29.7024	29.2494	29.6226	29.939	29.9242	28.5436	28.6116	28.9032	29.4324	29.5974	29.3593	31.4411	31.3746	31.2289	31.2215	28.7616	28.2807	28.8508	28.6436	28.8206	28.7055	28.4843	27.9647	27.0959	29.5022	30.1178	29.45	29.1668	26.9166	27.215	27.9048	28.2033	28.2283	28.1458	28.7998	27.9828	28.5391	28.2768	28.1507	27.5336	30.3249	30.3155	30.3942	30.2035	30.0614	27.0086
28.278	27.7025	27.3087	28.0422	27.4322	28.4773	28.856	29.4869	29.0987	28.0818	27.8891	27.6262	27.7932	28.8369	28.4754	29.2506	29.1124	28.7122	28.9014	28.2814	27.1975	27.4901	27.2625	27.2393	27.2809	27.1628	26.6747	26.641	27.5769	27.6164	27.0077	26.8212	28.3396	28.1637	27.8432	28.8686	27.9162	28.0314	27.5827	27.1281	27.5568	28.3629	28.1809	27.934	28.972	28.8692	28.4424	28.5233	28.3954	26.1012
29.4357	28.78	28.6512	29.4188	28.6701	30.826	31.1031	31.9089	31.6449	29.2342	29.2206	29.1862	29.3974	30.1185	29.9912	30.9992	30.7874	30.6041	30.5688	30.0784	29.2422	29.4354	28.9299	28.978	29.9642	29.6906	29.3034	29.0753	29.197	29.5885	28.5852	28.6969	29.8447	29.8322	30.2398	30.7355	29.5138	29.7452	29.3604	28.6599	29.2362	29.6271	29.7629	29.2742	30.6184	30.3498	30.6196	30.5052	30.1505	27.6814
29.8886	29.6977	29.8299	29.7667	29.9097	26.3934	26.2436	24.4079	30.0585	29.8031	29.7586	29.8057	29.5433	29.641	29.7713	26.2846	26.054	27.5522	27.9246	30.2134	29.8857	30.0833	30.3324	30.1559	29.7333	29.6951	29.5436	29.5268	29.8545	29.9586	29.7987	29.986	29.7474	26.342	28.8798	30.1079	27.8475	27.5876	27.5396	27.8078	28.2639	29.6125	30.3426	30.3722	29.5892	29.4701	29.3743	29.4153	29.1938	28.6817
29.7234	28.516	28.2419	29.5175	28.7485	30.1728	31.0394	32.0176	32.1787	30.2224	30.0561	29.9073	30.3988	30.7275	30.489	30.5081	30.1921	29.7373	29.4402	29.8865	29.5389	29.7868	29.6452	29.6533	29.1698	28.7205	28.4994	28.2289	29.1529	29.2725	28.73	28.5148	29.9178	30.6772	30.5387	31.2134	25.9804	26.2498	28.8552	27.4106	28.0857	29.0631	29.0857	28.5314	29.5693	29.7839	29.8532	29.5496	29.458	27.9255
26.9048	26.5052	26.3865	26.8612	25.8541	34.0831	34.5546	35.1689	34.0844	25.3195	24.5164	23.9308	23.3677	29.4492	27.5981	34.2024	33.9772	34.1358	33.8503	28.5183	27.237	26.8593	26.3005	25.9987	26.5607	25.851	26.4868	25.9951	26.9932	26.1027	25.6065	25.6439	28.1045	34.2586	33.8878	34.4792	31.7539	31.2598	28.5093	28.6924	28.6367	29.376	29.7378	29.3021	28.784	28.3491	29.9014	31.4704	30.2965	25.5961
27.8816	27.7566	27.5649	27.898	27.8885	31.6346	31.4153	29.9709	28.8792	28.1353	28.0772	28.1547	28.1442	30.4033	29.3531	31.1068	31.0585	31.3917	31.8103	29.7098	28.1364	28.2658	28.8031	28.7901	26.9307	26.2954	26.8482	26.2695	27.7332	28.3127	28.2959	27.6889	29.6091	30.3041	30.2319	30.5997	30.0567	31.1432	30.0865	29.6608	28.2626	28.3853	29.0612	28.5168	28.969	28.2286	29.2664	29.7587	29.3318	26.1291
28.938	27.9066	27.7551	28.6899	28.1688	28.235	28.6962	29.3316	28.7556	29.2022	29.1351	29.2356	29.6764	29.0861	28.637	28.8679	28.8372	28.5354	28.5463	28.5875	28.0043	28.4501	28.2368	28.3126	28.1207	28.2583	27.5301	26.8326	28.6296	29.235	28.424	28.3755	28.0591	27.527	27.8902	28.0849	26.847	26.8992	27.3894	26.2452	26.5382	28.262	28.3592	27.9302	28.7495	28.7357	29.2211	28.8899	28.8405	27.3009
24.2509	24.0599	24.7918	24.0099	23.565	26.525	26.5433	26.9232	25.9205	25.4202	25.1553	24.8569	24.3111	25.1589	25.4078	25.8546	25.8489	26.6925	26.6923	24.2434	23.9223	24.4315	25.3989	26.3093	25.1959	25.4326	25.3943	25.3276	26.1577	25.8055	25.6844	25.7253	21.9373	28.9992	28.4635	28.044	24.7891	24.8672	24.6955	24.8992	24.8869	27.4671	26.6707	27.5659	25.7515	24.5487	23.2336	23.0597	22.877	27.9179
28.384	28.6012	28.3719	28.3147	28.2281	27.2768	27.179	25.8964	25.739	28.8514	28.6248	28.4341	28.3842	28.168	28.0004	26.6122	26.8523	27.2656	27.2122	27.1902	28.2269	28.2575	27.9771	27.9027	28.2232	28.4005	28.4652	28.4622	28.1325	28.0727	27.9726	28.2632	27.1734	25.0464	24.421	23.5242	29.0125	28.8847	28.9218	28.9998	29.1017	28.8415	28.6023	28.5434	27.9807	28.2504	28.7486	28.4166	28.484	28.5743
27.9493	27.9248	27.8075	27.9152	27.7944	28.4392	28.7224	27.843	27.9251	27.8804	28.0863	27.9331	27.9408	27.8739	27.6581	27.9524	27.9927	28.146	28.1174	27.9828	27.622	27.8571	27.7866	27.8661	27.269	27.1293	26.8889	26.8895	27.3287	27.5822	27.5705	27.4689	27.7529	26.1068	26.8351	27.2605	27.0844	27.1965	27.1007	27.1532	27.166	27.5926	28.0376	27.9913	27.2699	27.2256	27.454	27.1619	27.1941	29.2667
31.58	31.3597	31.6471	31.4299	31.5316	28.1289	28.4875	27.9205	28.0946	30.5525	30.6306	30.309	30.488	29.5739	28.9594	28.1549	28.2449	27.9495	27.722	29.1259	30.9338	30.738	30.2397	30.3877	30.5749	30.3049	30.393	30.713	30.135	30.2935	30.337	30.5141	28.1598	24.2022	24.8378	24.8986	29.7913	29.8677	29.8939	29.8226	29.9304	29.0516	28.5952	28.7924	30.1706	30.4143	30.7937	30.5038	30.58	27.9196
30.9343	30.7456	28.9506	31.0629	31.6365	31.3141	28.075	26.992	27.0073	31.5808	31.4949	31.5939	31.8749	32.4643	32.0886	28.8849	28.8244	29.4179	29.9668	32.4394	31.1276	31.5815	31.2932	31.5829	31.669	30.6231	29.235	30.1556	30.0799	31.5332	32.4981	30.5271	33.4379	29.7689	30.4535	30.4673	28.3388	27.6777	27.1543	26.9347	29.0886	33.7378	32.214	31.8861	31.0532	31.9084	31.9126	31.9132	31.9045	30.3547
31.3896	31.9211	31.5675	31.2603	31.2111	28.6929	28.4014	26.6022	27.8851	31.7588	31.7162	31.6286	31.6549	30.8979	30.6664	28.4743	28.4815	29.2572	29.7547	31.6355	31.1444	31.5288	31.6014	31.4878	31.6407	31.6675	31.5698	31.3712	31.489	31.434	31.3035	31.6346	31.2099	21.6697	21.8633	24.8926	30.6885	30.1211	30.2296	30.5208	30.997	30.6149	31.3136	31.1547	31.1449	30.9358	31.1862	30.9114	30.9629	28.2858
27.6235	27.2459	27.5782	27.5495	27.4636	27.2402	26.921	25.7023	26.2226	27.1406	27.0119	27.0925	27.2191	26.0839	26.5534	26.2613	25.8046	25.8363	25.7782	27.0295	27.0447	27.3637	27.1958	27.1466	27.1604	26.7905	26.8342	26.9945	27.3974	27.3081	27.2623	27.5923	25.8597	23.8372	25.2533	24.1174	27.1101	27.05	26.6954	26.8275	26.904	26.5756	26.3853	26.346	27.7104	27.7689	28.0012	27.7585	27.8366	27.1991
27.5603	27.638	27.3565	27.8434	27.6975	26.322	23.9518	21.9991	27.5733	28.3684	28.2435	28.489	28.4719	28.2246	28.2195	26.4265	25.6526	26.5697	26.8404	29.2945	28.2634	28.3211	28.6717	28.6096	27.4421	27.6162	26.5829	27.2947	27.0976	27.871	27.8915	27.6127	28.3977	24.0378	25.9394	26.81	25.1746	24.6604	24.5667	24.3713	25.193	27.4672	27.868	27.1272	27.8497	27.1915	27.9564	27.7217	27.6493	25.5151
29.6937	29.8216	29.6733	29.8365	29.6596	28.3737	25.1193	22.2402	22.1456	30.4849	30.4807	30.6085	30.7074	30.3961	30.245	28.4354	27.7793	28.6163	29.224	31.286	30.3654	30.4309	30.7123	30.7728	29.1245	29.5032	28.4167	29.1958	29.0911	29.8002	29.7533	29.531	30.5803	27.1746	27.7735	28.7705	26.9082	26.5849	26.0817	26.0674	27.2831	29.3094	29.82	29.1839	29.8546	29.2703	29.823	29.931	29.5828	27.3092
30.32	30.4619	30.2985	30.3088	30.4117	29.7531	29.6824	28.3766	29.165	29.9365	29.7926	29.751	29.7739	29.7207	29.0383	28.8276	28.8123	29.0563	29.0217	28.7129	30.2991	30.1036	29.7214	29.3543	29.9218	30.0225	29.9489	29.9434	29.586	29.6429	29.7088	30.0497	28.6312	24.8968	26.4284	25.5575	30.3962	30.2279	30.0632	30.1925	30.1911	28.9624	28.7013	28.7302	29.689	29.9191	31.0225	30.6273	30.6099	29.9074
26.5218	26.6471	26.6082	26.4616	26.3845	26.3774	26.2464	26.9085	27.3206	26.6356	26.7814	26.1477	26.0944	26.6939	26.5057	24.8568	24.5249	26.1275	25.2579	26.0306	26.3425	26.2259	26.2669	27.4513	26.0569	26.2505	26.181	26.488	26.4229	26.5139	26.9441	26.6798	24.7906	29.178	29.0832	28.0014	26.4151	26.255	25.929	26.2042	25.8726	27.6363	27.0847	27.7101	27.0395	26.6199	27.2505	26.7552	27.1452	27.7176
25.677	25.7271	26.0902	25.5506	25.6226	25.4314	25.6371	25.2235	25.2955	25.7652	25.7047	25.6516	25.65	25.857	25.8897	24.9221	24.7284	24.9526	24.7009	25.7724	26.0745	25.7688	26.0232	25.9051	25.7544	26.0091	25.7496	25.7152	25.8865	26.0418	25.658	26.0704	25.6086	25.9044	25.4437	24.3569	25.6568	25.5106	25.1665	25.6052	25.3031	25.3928	25.6658	25.706	26.1951	25.9847	26.9449	26.2477	26.5082	26.4857
31.7951	31.9563	31.8563	31.8388	31.9364	32.2353	32.8547	30.8014	31.6963	31.6917	31.698	31.7609	31.7818	31.9445	32.1188	32.3505	32.1268	32.1433	31.7243	32.4001	31.7436	31.7913	32.1622	32.0615	31.5837	31.6481	31.8924	31.5626	31.6883	31.9057	32.006	31.7877	32.4863	28.4298	29.4756	28.5179	31.9876	31.6941	31.7899	32.0362	32.0142	31.6549	32.0069	32.2387	31.576	31.3838	31.7281	31.3855	31.5863	32.2013
30.5717	30.0906	30.3006	29.9214	30.0274	31.6764	30.5557	32.0226	32.255	30.1473	30.3061	30.0957	28.5739	30.8974	31.2619	29.2161	29.2044	29.4929	29.6349	31.3501	29.393	30.2693	30.6379	32.5524	30.2164	28.2611	29.5638	29.6275	31.6876	31.4794	32.6956	30.6074	29.583	33.2495	32.7667	32.9608	28.8643	28.3762	27.8233	28.9444	28.7488	34.552	32.5928	33.3808	32.8226	31.3973	28.4882	27.4223	27.009	29.6808
31.3654	30.624	30.9335	30.8635	30.6786	31.9977	32.3238	33.6029	34.0414	31.6782	30.7236	30.5897	29.7044	32.7724	32.4117	29.9904	30.0663	29.9635	30.0454	32.0779	30.7545	31.0364	32.448	33.8918	31.3595	31.0772	31.2439	30.9773	32.1525	32.492	32.72	31.9517	30.7266	34.8666	34.0003	34.2839	30.1085	28.8441	27.9744	29.7749	29.0875	34.5853	33.668	34.2862	33.3806	32.3476	29.9422	29.5267	29.1822	32.1353
29.4395	29.2721	28.9965	29.3869	29.3057	24.3389	22.6117	26.7142	22.1275	29.1229	29.3519	29.2356	29.4483	29.1643	28.9831	21.8368	23.1678	24.1526	24.7715	28.7516	29.1931	28.9313	28.8274	28.9166	29.1303	29.2172	29.2395	29.2395	29.0745	28.8932	28.8156	28.884	28.1463	24.4694	24.2922	24.6004	28.1401	28.1038	28.7067	28.6967	29.3552	28.2813	28.9665	28.7199	28.2104	28.4924	27.9931	27.9191	27.8945	28.2423
25.8657	26.2612	26.4232	25.9347	26.1932	26.3692	26.6406	25.3302	26.2572	26.2787	26.1461	26.2043	26.3115	26.3237	26.2018	26.6391	26.5454	26.2569	26.4493	25.5004	26.2647	26.1807	26.1173	25.6956	26.2636	26.7864	26.6316	26.4349	26.1635	26.2785	26.0276	26.5044	25.8891	21.7404	23.2628	23.3836	27.3825	27.3055	27.4869	27.6306	27.5154	25.5353	25.802	25.9525	26.6063	26.5205	27.0332	26.6527	26.7816	26.2641
[truncated: 86 more columns]

## Sheet: all identified proteins
ccRC_336_A	ccRC_336_B	ccRC_336_C	ccRC_336_D	ccRC_336_E	ccRC_620_A	ccRC_620_B	ccRC_620_C	ccRC_620_D	ccRC_545_A	ccRC_545_B	ccRC_545_C	ccRC_545_D	ccRC_853_A	ccRC_853_B	ccRC_999_A	ccRC_999_B	ccRC_999_C	ccRC_999_D	ccRC_310_A	ccRC_310_B	ccRC_310_C	ccRC_310_D	ccRC_310_E	ccRC_073_A	ccRC_073_B	ccRC_073_C	ccRC_073_D	ccRC_370_A	ccRC_370_B	ccRC_370_C	ccRC_370_D	ccRC_797_A	ccRC_797_B	ccRC_797_C	ccRC_797_D	ccRC_427_A	ccRC_427_B	ccRC_427_C	ccRC_427_D	ccRC_427_E	ccRC_930_A	ccRC_930_B	ccRC_930_C	ccRC_601_A	ccRC_601_B	ccRC_601_C	ccRC_601_D	ccRC_601_E	chRC_264_A1
NaN	NaN	NaN	NaN	NaN	NaN	NaN	NaN	NaN	NaN	NaN	NaN	NaN	NaN	NaN	NaN	NaN	NaN	NaN	NaN	NaN	NaN	NaN	NaN	NaN	NaN	NaN	NaN	NaN	NaN	NaN	NaN	NaN	NaN	NaN	NaN	NaN	NaN	NaN	NaN	NaN	NaN	NaN	NaN	NaN	NaN	NaN	NaN	NaN	NaN
NaN	NaN	NaN	NaN	NaN	NaN	NaN	NaN	NaN	NaN	NaN	NaN	NaN	NaN	NaN	NaN	NaN	NaN	NaN	NaN	NaN	NaN	NaN	NaN	NaN	NaN	NaN	NaN	NaN	NaN	NaN	NaN	NaN	NaN	NaN	NaN	NaN	NaN	NaN	NaN	NaN	NaN	NaN	NaN	NaN	NaN	NaN	NaN	NaN	NaN
NaN	NaN	NaN	NaN	NaN	NaN	NaN	NaN	NaN	NaN	NaN	NaN	NaN	NaN	NaN	NaN	NaN	NaN	NaN	NaN	NaN	NaN	NaN	NaN	NaN	NaN	NaN	NaN	NaN	NaN	NaN	NaN	NaN	NaN	NaN	NaN	NaN	NaN	NaN	NaN	NaN	NaN	NaN	NaN	NaN	NaN	NaN	NaN	NaN	NaN
NaN	NaN	NaN	NaN	NaN	NaN	NaN	NaN	NaN	NaN	NaN	NaN	NaN	NaN	NaN	NaN	NaN	NaN	NaN	NaN	NaN	NaN	NaN	NaN	NaN	NaN	NaN	NaN	NaN	NaN	NaN	NaN	NaN	NaN	NaN	NaN	NaN	NaN	NaN	NaN	NaN	NaN	NaN	NaN	NaN	NaN	NaN	NaN	NaN	NaN
23.586	22.9246	NaN	NaN	NaN	25.4408	23.9606	26.533	23.5897	NaN	NaN	NaN	NaN	24.6547	NaN	26.187	26.1506	NaN	25.8346	NaN	NaN	23.0088	22.8396	22.8574	22.9721	22.8369	22.7578	NaN	NaN	NaN	NaN	NaN	NaN	NaN	24.4003	23.9317	NaN	NaN	NaN	NaN	NaN	NaN	24.3828	NaN	24.0674	23.4685	24.2287	NaN	23.6531	NaN
NaN	NaN	NaN	NaN	NaN	NaN	NaN	NaN	NaN	NaN	NaN	NaN	NaN	NaN	NaN	NaN	NaN	NaN	NaN	NaN	NaN	NaN	NaN	NaN	NaN	NaN	NaN	NaN	NaN	NaN	NaN	NaN	NaN	NaN	NaN	NaN	NaN	NaN	NaN	NaN	NaN	NaN	NaN	NaN	NaN	NaN	NaN	NaN	NaN	NaN
NaN	NaN	NaN	NaN	NaN	NaN	NaN	NaN	NaN	NaN	NaN	NaN	NaN	NaN	NaN	NaN	NaN	NaN	NaN	NaN	NaN	NaN	NaN	NaN	NaN	NaN	NaN	NaN	NaN	NaN	NaN	NaN	NaN	NaN	NaN	NaN	NaN	NaN	NaN	NaN	NaN	NaN	NaN	NaN	24.0055	NaN	NaN	NaN	NaN	NaN
NaN	NaN	NaN	NaN	NaN	21.1185	NaN	NaN	NaN	NaN	NaN	NaN	NaN	NaN	NaN	23.9142	23.4251	22.2369	NaN	22.5642	NaN	NaN	NaN	NaN	NaN	NaN	NaN	NaN	NaN	NaN	NaN	NaN	NaN	NaN	NaN	NaN	NaN	NaN	NaN	NaN	NaN	NaN	NaN	21.2913	NaN	NaN	NaN	NaN	NaN	NaN
NaN	NaN	22.6971	NaN	22.4174	NaN	NaN	NaN	NaN	NaN	NaN	NaN	NaN	NaN	23.4039	NaN	22.4075	NaN	NaN	NaN	22.9605	NaN	NaN	NaN	NaN	NaN	23.1017	23.8194	23.1245	NaN	NaN	22.0084	NaN	NaN	NaN	NaN	NaN	NaN	22.5504	NaN	NaN	NaN	NaN	24.2084	22.7032	23.3949	22.223	22.7727	22.8472	NaN
NaN	NaN	NaN	NaN	NaN	NaN	NaN	NaN	NaN	NaN	NaN	NaN	NaN	NaN	NaN	NaN	NaN	NaN	NaN	NaN	NaN	NaN	NaN	NaN	NaN	NaN	NaN	NaN	NaN	NaN	NaN	NaN	NaN	NaN	NaN	NaN	NaN	NaN	NaN	NaN	NaN	NaN	NaN	NaN	NaN	NaN	NaN	NaN	NaN	NaN
NaN	NaN	NaN	NaN	NaN	NaN	NaN	NaN	NaN	NaN	NaN	NaN	NaN	NaN	NaN	NaN	NaN	NaN	NaN	NaN	NaN	NaN	NaN	NaN	NaN	NaN	NaN	NaN	NaN	NaN	NaN	NaN	NaN	NaN	NaN	NaN	NaN	NaN	NaN	NaN	NaN	NaN	NaN	NaN	NaN	NaN	NaN	NaN	NaN	NaN
NaN	NaN	NaN	NaN	NaN	NaN	NaN	NaN	NaN	NaN	NaN	NaN	NaN	NaN	NaN	NaN	NaN	NaN	NaN	NaN	NaN	NaN	NaN	NaN	NaN	NaN	NaN	NaN	NaN	NaN	NaN	NaN	NaN	NaN	NaN	NaN	NaN	NaN	NaN	NaN	NaN	NaN	NaN	NaN	NaN	NaN	NaN	NaN	NaN	NaN
NaN	NaN	NaN	NaN	NaN	NaN	NaN	NaN	NaN	NaN	NaN	NaN	NaN	NaN	NaN	NaN	NaN	NaN	NaN	NaN	NaN	NaN	NaN	NaN	NaN	NaN	NaN	NaN	NaN	NaN	NaN	NaN	NaN	NaN	NaN	NaN	NaN	NaN	NaN	NaN	NaN	NaN	NaN	NaN	NaN	NaN	NaN	NaN	NaN	NaN
NaN	NaN	NaN	NaN	NaN	NaN	NaN	NaN	NaN	NaN	NaN	NaN	NaN	NaN	NaN	NaN	NaN	NaN	NaN	NaN	NaN	NaN	NaN	NaN	NaN	NaN	NaN	NaN	NaN	NaN	NaN	NaN	NaN	NaN	NaN	NaN	NaN	NaN	NaN	NaN	NaN	NaN	NaN	NaN	NaN	NaN	NaN	NaN	NaN	NaN
NaN	NaN	NaN	NaN	NaN	NaN	NaN	NaN	NaN	NaN	NaN	NaN	NaN	NaN	NaN	NaN	NaN	NaN	NaN	NaN	NaN	NaN	NaN	NaN	NaN	NaN	NaN	NaN	NaN	NaN	NaN	NaN	NaN	NaN	NaN	NaN	NaN	NaN	NaN	NaN	NaN	NaN	NaN	NaN	NaN	NaN	NaN	NaN	NaN	NaN
NaN	NaN	23.9514	23.872	NaN	NaN	NaN	24.9034	NaN	NaN	23.9036	NaN	NaN	NaN	NaN	NaN	NaN	NaN	NaN	NaN	NaN	NaN	NaN	23.3248	NaN	NaN	NaN	NaN	22.6312	NaN	NaN	NaN	NaN	NaN	NaN	NaN	NaN	NaN	NaN	NaN	NaN	NaN	NaN	23.7453	NaN	NaN	NaN	NaN	NaN	24.9735
NaN	NaN	NaN	NaN	NaN	NaN	NaN	NaN	NaN	NaN	NaN	NaN	NaN	NaN	NaN	NaN	NaN	NaN	NaN	NaN	NaN	NaN	NaN	NaN	NaN	NaN	NaN	NaN	NaN	NaN	NaN	NaN	NaN	NaN	NaN	NaN	NaN	NaN	NaN	NaN	NaN	NaN	NaN	NaN	NaN	NaN	NaN	NaN	NaN	NaN
NaN	NaN	NaN	NaN	NaN	NaN	NaN	NaN	NaN	NaN	NaN	NaN	NaN	NaN	NaN	NaN	NaN	NaN	NaN	NaN	NaN	NaN	NaN	NaN	NaN	NaN	NaN	NaN	NaN	NaN	NaN	NaN	NaN	NaN	NaN	NaN	NaN	NaN	NaN	NaN	NaN	NaN	NaN	NaN	NaN	NaN	NaN	NaN	NaN	NaN
NaN	NaN	NaN	NaN	NaN	NaN	NaN	NaN	NaN	NaN	NaN	NaN	NaN	NaN	NaN	NaN	NaN	NaN	NaN	NaN	NaN	NaN	NaN	NaN	NaN	NaN	NaN	NaN	NaN	NaN	NaN	NaN	NaN	NaN	NaN	NaN	NaN	NaN	NaN	NaN	NaN	NaN	NaN	NaN	NaN	NaN	NaN	NaN	NaN	NaN
NaN	NaN	NaN	NaN	NaN	NaN	NaN	NaN	NaN	NaN	NaN	NaN	NaN	NaN	NaN	NaN	NaN	NaN	NaN	NaN	NaN	NaN	NaN	NaN	NaN	NaN	22.5459	NaN	NaN	NaN	NaN	NaN	NaN	NaN	NaN	NaN	NaN	NaN	NaN	NaN	NaN	NaN	NaN	NaN	NaN	NaN	NaN	NaN	NaN	NaN
NaN	NaN	NaN	NaN	NaN	NaN	NaN	NaN	NaN	NaN	NaN	NaN	NaN	NaN	NaN	NaN	NaN	NaN	NaN	NaN	NaN	NaN	NaN	NaN	NaN	NaN	NaN	NaN	NaN	NaN	NaN	NaN	NaN	NaN	NaN	NaN	NaN	NaN	NaN	NaN	NaN	NaN	NaN	NaN	NaN	NaN	NaN	NaN	NaN	NaN
NaN	NaN	NaN	NaN	NaN	NaN	NaN	NaN	NaN	NaN	NaN	NaN	NaN	NaN	NaN	NaN	NaN	NaN	NaN	NaN	NaN	NaN	NaN	NaN	NaN	NaN	NaN	NaN	NaN	NaN	NaN	NaN	NaN	NaN	NaN	NaN	NaN	NaN	NaN	NaN	NaN	NaN	NaN	NaN	NaN	NaN	NaN	NaN	NaN	NaN
NaN	NaN	NaN	NaN	NaN	NaN	NaN	NaN	NaN	NaN	NaN	NaN	NaN	NaN	NaN	NaN	NaN	NaN	NaN	NaN	NaN	NaN	NaN	NaN	NaN	NaN	NaN	NaN	NaN	NaN	NaN	NaN	NaN	NaN	NaN	NaN	NaN	NaN	NaN	NaN	NaN	NaN	NaN	NaN	NaN	NaN	NaN	NaN	NaN	NaN
NaN	NaN	NaN	NaN	NaN	NaN	NaN	NaN	NaN	NaN	NaN	NaN	NaN	NaN	NaN	NaN	NaN	NaN	NaN	NaN	NaN	NaN	NaN	NaN	NaN	NaN	NaN	NaN	NaN	NaN	NaN	NaN	NaN	NaN	NaN	NaN	NaN	NaN	NaN	NaN	NaN	NaN	NaN	NaN	NaN	NaN	NaN	NaN	NaN	NaN
NaN	NaN	NaN	NaN	NaN	NaN	NaN	NaN	NaN	NaN	NaN	NaN	NaN	NaN	NaN	NaN	NaN	NaN	NaN	NaN	NaN	NaN	NaN	NaN	NaN	NaN	NaN	NaN	NaN	NaN	NaN	NaN	NaN	NaN	NaN	NaN	23.4866	NaN	NaN	23.2822	NaN	NaN	NaN	NaN	NaN	NaN	NaN	NaN	NaN	NaN
NaN	NaN	NaN	NaN	NaN	NaN	NaN	NaN	NaN	NaN	NaN	NaN	NaN	NaN	NaN	NaN	NaN	NaN	NaN	NaN	NaN	NaN	NaN	NaN	NaN	NaN	NaN	NaN	NaN	NaN	NaN	NaN	NaN	NaN	NaN	NaN	NaN	NaN	NaN	NaN	NaN	NaN	NaN	NaN	NaN	NaN	NaN	NaN	NaN	NaN
23.031	23.3097	23.181	23.1004	23.1015	22.7303	NaN	NaN	NaN	23.304	23.1945	23.1096	23.1056	23.0874	23.1214	NaN	NaN	22.555	22.3594	NaN	23.1281	NaN	NaN	23.0602	NaN	NaN	NaN	NaN	23.1033	23.1363	NaN	23.2428	NaN	NaN	NaN	NaN	NaN	NaN	NaN	NaN	NaN	NaN	23.1354	NaN	22.9144	NaN	NaN	22.887	22.9687	23.4953
NaN	NaN	NaN	NaN	NaN	NaN	NaN	NaN	NaN	NaN	NaN	NaN	NaN	NaN	NaN	NaN	NaN	NaN	NaN	NaN	NaN	NaN	NaN	NaN	NaN	NaN	NaN	NaN	NaN	NaN	NaN	NaN	NaN	NaN	NaN	NaN	NaN	NaN	NaN	NaN	NaN	NaN	NaN	NaN	NaN	NaN	NaN	NaN	NaN	NaN
NaN	22.2727	22.0405	22.0809	NaN	NaN	NaN	NaN	NaN	NaN	NaN	NaN	NaN	NaN	NaN	NaN	NaN	NaN	NaN	NaN	22.4337	NaN	NaN	NaN	NaN	NaN	NaN	NaN	NaN	NaN	NaN	NaN	NaN	NaN	NaN	NaN	NaN	NaN	NaN	NaN	NaN	NaN	NaN	NaN	NaN	NaN	NaN	21.9589	NaN	22.3907
26.0547	24.2982	25.2718	26.0802	25.3844	27.3745	26.8496	28.0369	28.1179	25.5039	25.5124	25.3641	25.5298	26.3625	26.1351	28.1746	27.9054	27.4565	27.7432	25.435	25.4675	25.7739	24.5244	23.1506	24.5635	24.1928	23.4844	23.8979	24.9177	24.2616	24.2273	23.7206	23.5451	23.9368	NaN	24.3766	23.9761	24.6943	24.4667	23.4595	24.2736	NaN	26.5178	25.2761	27.329	27.5226	25.1798	26.0392	24.8444	23.8973
25.8428	25.7519	25.7629	25.0996	25.6534	NaN	NaN	NaN	NaN	26.1066	26.0685	25.8135	26.1307	25.7095	25.0081	NaN	NaN	NaN	NaN	25.6028	25.4054	25.0811	25.7753	26.1476	25.4436	25.3663	25.4115	25.2683	25.5086	24.9691	25.5882	25.3177	24.5	NaN	NaN	NaN	23.9106	24.4995	25.5901	24.9697	25.2839	24.5162	24.9467	25.5936	24.6648	25.1713	24.3935	24.6553	25.0494	22.343
20.4336	20.8108	20.7375	NaN	20.622	NaN	NaN	NaN	NaN	20.5039	NaN	20.173	NaN	20.834	NaN	NaN	NaN	NaN	NaN	NaN	NaN	NaN	NaN	20.2203	NaN	NaN	20.199	NaN	NaN	NaN	NaN	NaN	NaN	NaN	NaN	NaN	21.5617	21.39	21.458	22.0016	21.3477	NaN	NaN	20.361	NaN	NaN	NaN	NaN	NaN	21.9973
24.7669	24.479	24.1391	24.793	24.4634	NaN	NaN	NaN	NaN	24.1602	24.7513	24.2836	24.1205	24.2224	23.6763	NaN	NaN	NaN	NaN	24.8772	24.8251	25.1292	25.0786	23.8626	23.2748	23.5511	23.2299	23.3985	23.8119	24.4383	23.8724	23.8469	23.7038	NaN	NaN	NaN	22.9148	NaN	NaN	23.2114	23.2045	24.4434	24.6782	23.8336	23.8848	23.4655	23.0297	22.7263	NaN	NaN
NaN	NaN	NaN	NaN	NaN	NaN	NaN	NaN	NaN	NaN	NaN	NaN	NaN	NaN	NaN	NaN	NaN	NaN	NaN	NaN	NaN	NaN	NaN	NaN	NaN	NaN	NaN	NaN	NaN	NaN	NaN	NaN	NaN	NaN	NaN	NaN	NaN	NaN	NaN	NaN	NaN	NaN	21.237	NaN	NaN	NaN	NaN	NaN	NaN	NaN
NaN	NaN	NaN	NaN	NaN	NaN	NaN	NaN	NaN	NaN	NaN	NaN	NaN	NaN	NaN	NaN	NaN	NaN	NaN	NaN	NaN	NaN	NaN	NaN	NaN	NaN	NaN	NaN	NaN	NaN	NaN	NaN	NaN	NaN	NaN	NaN	NaN	NaN	NaN	NaN	NaN	NaN	NaN	NaN	NaN	NaN	NaN	NaN	NaN	NaN
NaN	NaN	NaN	NaN	NaN	NaN	NaN	NaN	NaN	NaN	NaN	NaN	NaN	NaN	NaN	NaN	NaN	NaN	NaN	NaN	NaN	NaN	NaN	NaN	NaN	NaN	NaN	NaN	NaN	NaN	NaN	NaN	NaN	NaN	NaN	NaN	NaN	NaN	NaN	NaN	NaN	NaN	NaN	NaN	NaN	NaN	NaN	NaN	NaN	NaN
NaN	NaN	NaN	NaN	NaN	NaN	NaN	NaN	NaN	NaN	NaN	NaN	NaN	NaN	NaN	NaN	NaN	NaN	NaN	NaN	NaN	NaN	NaN	NaN	NaN	NaN	NaN	NaN	NaN	NaN	NaN	NaN	NaN	NaN	NaN	NaN	NaN	NaN	NaN	NaN	NaN	NaN	NaN	NaN	NaN	NaN	NaN	NaN	NaN	NaN
NaN	NaN	NaN	NaN	NaN	NaN	NaN	NaN	NaN	NaN	NaN	NaN	NaN	NaN	NaN	NaN	NaN	NaN	NaN	NaN	NaN	NaN	NaN	NaN	NaN	NaN	NaN	NaN	NaN	NaN	NaN	NaN	NaN	NaN	NaN	NaN	NaN	NaN	NaN	NaN	NaN	NaN	NaN	NaN	NaN	NaN	NaN	NaN	NaN	NaN
NaN	NaN	NaN	NaN	NaN	NaN	NaN	NaN	NaN	NaN	NaN	NaN	NaN	NaN	NaN	NaN	NaN	NaN	NaN	NaN	NaN	NaN	NaN	NaN	NaN	NaN	NaN	NaN	NaN	NaN	NaN	NaN	NaN	NaN	NaN	NaN	NaN	NaN	NaN	NaN	NaN	NaN	NaN	NaN	NaN	NaN	NaN	NaN	NaN	NaN
23.9651	NaN	NaN	23.8145	23.9365	23.7045	NaN	NaN	NaN	24.7103	NaN	24.5916	NaN	NaN	24.1545	NaN	NaN	NaN	22.67	23.8066	25.7348	25.7366	24.6487	24.2768	24.6272	25.3446	25.3924	25.3559	23.9904	24.5747	NaN	NaN	23.7309	NaN	NaN	NaN	25.6237	25.5105	25.5539	25.856	25.8872	23.718	NaN	NaN	25.1511	25.0143	NaN	24.6073	NaN	24.1631
25.5873	25.5468	25.6767	25.4363	25.2317	25.8708	25.8783	24.4105	24.9522	25.4597	25.4208	24.4622	25.16	25.5927	25.2366	24.6784	24.7182	25.1434	24.9175	24.8488	25.6483	25.4776	25.7554	25.1648	25.4678	25.8291	25.2387	25.3252	25.6419	25.3259	24.2649	25.8415	NaN	NaN	NaN	NaN	25.6478	23.8999	24.8211	25.4283	25.6273	NaN	24.5958	24.8413	25.6331	25.741	25.7458	25.2942	25.7585	25.8776
NaN	NaN	NaN	NaN	NaN	NaN	NaN	NaN	NaN	NaN	NaN	NaN	NaN	NaN	NaN	NaN	NaN	NaN	NaN	NaN	NaN	NaN	NaN	NaN	NaN	NaN	NaN	NaN	NaN	NaN	NaN	NaN	NaN	NaN	NaN	NaN	NaN	NaN	NaN	NaN	NaN	NaN	NaN	NaN	NaN	NaN	NaN	NaN	NaN	NaN
NaN	22.0526	NaN	NaN	NaN	NaN	NaN	NaN	NaN	NaN	NaN	NaN	NaN	NaN	NaN	NaN	NaN	NaN	NaN	NaN	NaN	NaN	NaN	NaN	NaN	NaN	NaN	NaN	NaN	NaN	NaN	NaN	NaN	NaN	NaN	NaN	NaN	NaN	22.7271	22.4991	NaN	NaN	NaN	NaN	NaN	NaN	NaN	NaN	NaN	NaN
NaN	NaN	NaN	NaN	NaN	NaN	22.3926	NaN	24.3733	NaN	NaN	NaN	NaN	NaN	NaN	NaN	NaN	NaN	22.2812	NaN	NaN	NaN	NaN	NaN	NaN	NaN	NaN	NaN	NaN	NaN	NaN	NaN	NaN	NaN	NaN	NaN	NaN	NaN	NaN	NaN	NaN	NaN	NaN	NaN	NaN	NaN	NaN	NaN	NaN	NaN
NaN	NaN	NaN	NaN	NaN	NaN	NaN	NaN	NaN	NaN	NaN	NaN	NaN	NaN	NaN	NaN	NaN	NaN	NaN	NaN	NaN	NaN	NaN	NaN	NaN	NaN	NaN	NaN	NaN	NaN	NaN	NaN	NaN	NaN	NaN	NaN	NaN	NaN	NaN	NaN	NaN	NaN	NaN	NaN	NaN	NaN	NaN	NaN	NaN	NaN
22.4255	NaN	NaN	NaN	NaN	NaN	NaN	NaN	NaN	NaN	NaN	22.4547	NaN	NaN	NaN	NaN	NaN	NaN	NaN	NaN	NaN	NaN	NaN	NaN	NaN	22.792	NaN	22.527	NaN	NaN	NaN	NaN	NaN	NaN	NaN	NaN	NaN	NaN	NaN	NaN	NaN	NaN	22.4094	22.808	NaN	21.8942	22.2426	22.3092	22.5014	23.7912
26.0223	25.6722	26.7837	25.8791	25.9308	NaN	NaN	NaN	NaN	26.7013	26.8703	26.7735	26.9749	25.9285	24.6375	NaN	NaN	NaN	NaN	24.326	26.1739	26.1691	26.2572	25.9926	26.6126	26.6773	27.0979	26.9234	26.5185	25.939	25.4275	26.0418	NaN	NaN	NaN	NaN	NaN	NaN	NaN	23.0093	21.4825	25.0411	25.565	25.8205	23.6428	23.9457	24.0963	22.4418	22.5875	22.8388
NaN	NaN	NaN	NaN	NaN	NaN	NaN	NaN	NaN	NaN	NaN	NaN	NaN	NaN	NaN	NaN	NaN	NaN	NaN	NaN	NaN	NaN	NaN	NaN	NaN	NaN	NaN	NaN	NaN	NaN	NaN	NaN	NaN	NaN	NaN	NaN	NaN	NaN	NaN	NaN	NaN	NaN	NaN	NaN	NaN	NaN	NaN	NaN	NaN	NaN
NaN	NaN	NaN	NaN	NaN	NaN	NaN	NaN	NaN	NaN	NaN	NaN	NaN	NaN	NaN	NaN	NaN	NaN	NaN	NaN	NaN	NaN	NaN	NaN	NaN	NaN	NaN	NaN	NaN	NaN	NaN	NaN	NaN	NaN	NaN	NaN	NaN	NaN	NaN	NaN	NaN	NaN	NaN	NaN	NaN	NaN	NaN	NaN	NaN	NaN
NaN	NaN	NaN	NaN	NaN	23.0125	NaN	NaN	NaN	NaN	NaN	NaN	NaN	NaN	NaN	NaN	NaN	NaN	NaN	NaN	NaN	NaN	NaN	NaN	NaN	NaN	NaN	NaN	NaN	NaN	NaN	NaN	NaN	NaN	NaN	NaN	NaN	NaN	NaN	NaN	NaN	NaN	NaN	NaN	NaN	NaN	NaN	NaN	NaN	NaN
NaN	NaN	22.8565	NaN	NaN	NaN	NaN	NaN	NaN	23.0789	22.848	22.6682	22.8868	NaN	NaN	NaN	NaN	NaN	NaN	NaN	22.8499	NaN	22.8879	23.2237	NaN	NaN	NaN	22.6828	22.7559	22.4373	NaN	NaN	NaN	NaN	NaN	NaN	22.6869	22.2031	22.0376	22.3896	22.1629	NaN	NaN	NaN	NaN	NaN	NaN	NaN	NaN	23.72
23.462	NaN	23.7423	NaN	NaN	NaN	NaN	NaN	NaN	23.5411	24.6264	23.7543	24.0732	NaN	24.0352	NaN	NaN	NaN	NaN	NaN	23.5705	23.9958	NaN	NaN	24.1035	24.881	25.4143	25.2339	24.4806	23.1776	NaN	25.2871	NaN	NaN	NaN	NaN	24.7793	26.1446	26.5232	26.5316	26.4446	NaN	NaN	NaN	23.9611	23.69	NaN	NaN	NaN	NaN
NaN	NaN	NaN	NaN	NaN	NaN	NaN	NaN	NaN	NaN	21.6374	NaN	NaN	NaN	NaN	NaN	NaN	NaN	NaN	NaN	NaN	NaN	NaN	NaN	NaN	NaN	NaN	NaN	NaN	NaN	NaN	NaN	NaN	NaN	NaN	NaN	NaN	NaN	NaN	NaN	NaN	NaN	NaN	NaN	NaN	NaN	NaN	NaN	NaN	NaN
NaN	NaN	NaN	NaN	NaN	NaN	NaN	NaN	NaN	NaN	NaN	NaN	NaN	NaN	NaN	NaN	NaN	NaN	NaN	NaN	NaN	NaN	NaN	NaN	NaN	NaN	NaN	NaN	NaN	NaN	NaN	NaN	NaN	NaN	NaN	NaN	NaN	NaN	NaN	NaN	NaN	NaN	NaN	NaN	NaN	NaN	NaN	NaN	NaN	NaN
NaN	NaN	NaN	NaN	NaN	NaN	NaN	NaN	NaN	NaN	NaN	NaN	NaN	NaN	NaN	NaN	NaN	NaN	NaN	NaN	NaN	NaN	NaN	NaN	NaN	NaN	NaN	NaN	NaN	NaN	NaN	NaN	NaN	NaN	NaN	NaN	NaN	NaN	NaN	NaN	NaN	NaN	NaN	NaN	NaN	NaN	NaN	NaN	NaN	NaN
NaN	NaN	NaN	NaN	NaN	NaN	NaN	NaN	NaN	NaN	NaN	NaN	NaN	NaN	NaN	NaN	NaN	NaN	NaN	NaN	NaN	NaN	NaN	NaN	NaN	NaN	NaN	NaN	NaN	NaN	22.2097	NaN	NaN	NaN	NaN	NaN	NaN	NaN	25.1377	24.284	NaN	NaN	NaN	NaN	NaN	NaN	NaN	NaN	NaN	23.9377
23.5538	NaN	23.9105	NaN	NaN	NaN	NaN	NaN	NaN	NaN	NaN	NaN	NaN	NaN	NaN	NaN	21.6134	NaN	NaN	NaN	NaN	NaN	NaN	NaN	NaN	NaN	22.2129	21.6629	NaN	NaN	NaN	NaN	NaN	NaN	NaN	NaN	NaN	NaN	NaN	NaN	NaN	NaN	NaN	NaN	NaN	22.659	NaN	NaN	NaN	NaN
NaN	NaN	NaN	NaN	NaN	NaN	NaN	NaN	NaN	NaN	NaN	NaN	NaN	NaN	NaN	NaN	NaN	NaN	NaN	NaN	NaN	NaN	NaN	NaN	NaN	NaN	NaN	NaN	NaN	NaN	NaN	NaN	NaN	NaN	NaN	NaN	NaN	NaN	NaN	NaN	NaN	NaN	NaN	NaN	NaN	NaN	NaN	NaN	NaN	NaN
22.9783	NaN	NaN	NaN	23.1522	NaN	NaN	NaN	NaN	NaN	NaN	NaN	NaN	23.342	22.813	NaN	NaN	NaN	NaN	NaN	NaN	NaN	NaN	NaN	22.401	23.2582	NaN	23.1209	NaN	NaN	NaN	NaN	NaN	NaN	NaN	NaN	23.0917	NaN	NaN	NaN	NaN	NaN	NaN	NaN	23.1491	NaN	NaN	NaN	NaN	NaN
24.379	24.3158	24.2581	24.5539	24.1022	24.2633	NaN	NaN	NaN	25.3909	25.3597	24.9338	25.1765	24.4942	24.5896	NaN	NaN	NaN	NaN	NaN	24.8687	24.0621	23.6404	NaN	25.9016	25.7464	25.9184	26.4196	24.1904	23.939	24.4262	24.2502	NaN	NaN	NaN	NaN	23.6121	NaN	25.6213	25.5208	25.4855	NaN	24.6716	23.1421	24.5436	24.2623	24.0309	24.6693	24.5793	NaN
23.4571	26.0613	24.9625	24.3647	25.178	NaN	NaN	NaN	22.2475	24.7331	24.8481	24.7072	24.8283	24.1214	23.3367	21.0396	NaN	NaN	NaN	23.9198	24.9066	24.3641	24.734	23.3676	23.9911	24.2767	24.2631	24.3758	24.0876	23.0007	NaN	24.074	NaN	NaN	NaN	NaN	24.2785	24.4888	24.3708	24.6163	24.1017	24.0363	23.3113	24.1095	25.3937	24.8582	24.3305	25.017	24.6314	25.8909
NaN	NaN	NaN	NaN	NaN	24.3582	24.4546	26.1198	24.4103	NaN	NaN	NaN	NaN	NaN	NaN	24.2659	24.524	23.5297	NaN	23.9905	NaN	NaN	NaN	NaN	NaN	NaN	NaN	NaN	NaN	NaN	NaN	NaN	NaN	NaN	NaN	25.178	NaN	NaN	NaN	NaN	NaN	NaN	23.8246	23.6565	23.6912	NaN	NaN	23.5277	NaN	NaN
NaN	NaN	NaN	NaN	NaN	NaN	NaN	NaN	NaN	NaN	NaN	NaN	NaN	NaN	NaN	NaN	NaN	NaN	NaN	NaN	NaN	NaN	NaN	NaN	NaN	NaN	NaN	NaN	NaN	NaN	NaN	NaN	NaN	NaN	NaN	NaN	NaN	NaN	NaN	NaN	NaN	NaN	NaN	NaN	NaN	NaN	NaN	NaN	NaN	NaN
NaN	NaN	NaN	NaN	NaN	NaN	NaN	NaN	NaN	NaN	NaN	NaN	NaN	NaN	NaN	NaN	NaN	NaN	NaN	NaN	NaN	NaN	NaN	NaN	NaN	NaN	NaN	NaN	NaN	NaN	NaN	NaN	NaN	NaN	NaN	NaN	NaN	NaN	NaN	NaN	NaN	NaN	NaN	NaN	NaN	NaN	NaN	NaN	NaN	NaN
NaN	NaN	NaN	NaN	NaN	NaN	NaN	NaN	NaN	NaN	NaN	NaN	NaN	NaN	NaN	NaN	NaN	NaN	NaN	NaN	NaN	NaN	NaN	NaN	NaN	NaN	NaN	NaN	NaN	NaN	NaN	NaN	NaN	NaN	NaN	NaN	NaN	NaN	NaN	NaN	NaN	NaN	NaN	NaN	NaN	NaN	NaN	NaN	NaN	NaN
NaN	NaN	NaN	NaN	NaN	NaN	NaN	NaN	NaN	NaN	NaN	NaN	NaN	NaN	NaN	NaN	NaN	NaN	NaN	NaN	NaN	NaN	NaN	NaN	NaN	NaN	NaN	NaN	NaN	NaN	NaN	NaN	NaN	NaN	NaN	NaN	NaN	NaN	NaN	NaN	NaN	NaN	NaN	NaN	NaN	NaN	NaN	NaN	22.4905	NaN
21.1412	NaN	NaN	NaN	NaN	NaN	NaN	NaN	21.9908	NaN	NaN	NaN	21.3114	NaN	NaN	NaN	NaN	NaN	NaN	NaN	22.0817	NaN	NaN	NaN	NaN	NaN	NaN	NaN	NaN	NaN	NaN	NaN	NaN	NaN	NaN	NaN	NaN	21.9447	NaN	NaN	21.5887	NaN	NaN	NaN	NaN	NaN	NaN	NaN	21.457	22.1281
25.4685	25.4861	25.6658	25.5738	25.6277	NaN	NaN	NaN	NaN	25.4506	25.4521	25.5399	25.4322	25.3488	25.779	23.1745	23.2891	23.5503	23.4241	26.1489	25.3783	25.4781	25.9688	25.677	24.9014	25.0766	25.2888	24.7464	24.9941	25.3983	25.2522	25.6252	25.7359	NaN	NaN	NaN	25.1681	24.7064	25.019	25.1538	24.7578	25.0015	26.4159	26.21	25.4279	24.5914	25.3875	25.1385	25.171	24.8854
NaN	NaN	NaN	NaN	NaN	NaN	NaN	NaN	NaN	NaN	21.4371	NaN	NaN	NaN	NaN	NaN	NaN	NaN	NaN	NaN	NaN	NaN	NaN	NaN	NaN	NaN	NaN	NaN	NaN	NaN	NaN	NaN	NaN	NaN	NaN	NaN	NaN	NaN	NaN	NaN	NaN	NaN	NaN	NaN	NaN	NaN	NaN	NaN	NaN	NaN
NaN	NaN	NaN	NaN	NaN	NaN	NaN	NaN	NaN	NaN	NaN	NaN	NaN	NaN	NaN	NaN	NaN	NaN	NaN	NaN	NaN	NaN	NaN	NaN	NaN	NaN	NaN	NaN	NaN	NaN	NaN	NaN	NaN	NaN	NaN	NaN	NaN	NaN	NaN	NaN	NaN	NaN	NaN	NaN	NaN	NaN	NaN	NaN	NaN	NaN
NaN	NaN	NaN	NaN	NaN	NaN	NaN	NaN	NaN	NaN	NaN	NaN	NaN	NaN	NaN	NaN	NaN	NaN	NaN	NaN	NaN	NaN	NaN	NaN	NaN	NaN	NaN	NaN	NaN	NaN	NaN	NaN	NaN	NaN	NaN	NaN	NaN	NaN	NaN	NaN	NaN	NaN	NaN	NaN	NaN	NaN	NaN	NaN	NaN	NaN
NaN	NaN	NaN	NaN	NaN	NaN	NaN	NaN	NaN	NaN	NaN	NaN	NaN	NaN	NaN	NaN	NaN	NaN	NaN	NaN	NaN	NaN	NaN	NaN	NaN	NaN	NaN	NaN	NaN	NaN	NaN	NaN	NaN	NaN	NaN	NaN	NaN	NaN	NaN	NaN	NaN	NaN	NaN	NaN	NaN	NaN	NaN	NaN	NaN	NaN
NaN	NaN	NaN	NaN	NaN	NaN	NaN	NaN	NaN	20.4908	20.8935	NaN	NaN	NaN	NaN	NaN	NaN	NaN	NaN	NaN	NaN	20.6016	NaN	NaN	NaN	21.2549	NaN	NaN	NaN	NaN	NaN	21.2531	NaN	NaN	NaN	NaN	NaN	NaN	NaN	NaN	NaN	NaN	NaN	NaN	NaN	NaN	NaN	NaN	NaN	NaN
NaN	NaN	NaN	NaN	NaN	NaN	NaN	NaN	NaN	NaN	NaN	NaN	NaN	NaN	NaN	NaN	NaN	NaN	NaN	NaN	NaN	NaN	NaN	NaN	NaN	NaN	NaN	NaN	NaN	NaN	NaN	NaN	NaN	NaN	NaN	NaN	NaN	NaN	NaN	NaN	NaN	NaN	NaN	NaN	NaN	NaN	NaN	NaN	NaN	NaN
NaN	NaN	NaN	NaN	NaN	NaN	NaN	NaN	NaN	NaN	NaN	NaN	NaN	NaN	NaN	NaN	NaN	NaN	NaN	NaN	NaN	NaN	NaN	NaN	NaN	NaN	NaN	NaN	NaN	NaN	NaN	NaN	NaN	NaN	NaN	NaN	NaN	NaN	NaN	NaN	NaN	NaN	NaN	NaN	NaN	NaN	NaN	NaN	NaN	NaN
NaN	NaN	NaN	NaN	NaN	NaN	NaN	NaN	NaN	NaN	NaN	NaN	NaN	NaN	NaN	NaN	NaN	NaN	NaN	NaN	NaN	NaN	NaN	NaN	NaN	NaN	NaN	NaN	NaN	NaN	NaN	NaN	NaN	NaN	NaN	NaN	NaN	NaN	NaN	NaN	NaN	NaN	NaN	NaN	NaN	NaN	NaN	NaN	NaN	NaN
23.5478	24.0244	23.6297	23.6269	23.7437	24.8	24.9506	23.4349	23.431	23.9821	24.0281	23.6015	24.2074	NaN	NaN	23.603	24.1329	24.3886	24.2165	24.1391	23.8729	23.6752	23.9622	24.2222	23.7952	24.1217	23.9272	23.5889	24.04	23.3305	NaN	23.7792	24.8164	NaN	NaN	NaN	24.3964	24.3221	25.038	25.0866	24.6353	NaN	24.3706	24.5809	23.994	23.7628	24	24.2221	24.0219	24.9572
NaN	NaN	NaN	NaN	NaN	NaN	24.6801	NaN	NaN	NaN	NaN	NaN	NaN	NaN	NaN	24.2521	23.6331	NaN	23.3817	NaN	NaN	NaN	NaN	NaN	NaN	NaN	NaN	NaN	NaN	NaN	NaN	NaN	NaN	NaN	NaN	NaN	NaN	NaN	NaN	NaN	NaN	NaN	NaN	NaN	NaN	NaN	NaN	NaN	NaN	NaN
22.7841	NaN	NaN	NaN	22.8937	23.4202	NaN	NaN	NaN	NaN	22.4712	22.3725	22.3801	NaN	NaN	23.2423	NaN	NaN	22.0174	NaN	NaN	22.7204	NaN	NaN	NaN	22.8626	NaN	NaN	NaN	22.9902	22.7233	22.5441	NaN	NaN	NaN	NaN	23.6013	23.1339	NaN	NaN	23.1684	NaN	NaN	NaN	NaN	22.2171	22.3011	NaN	NaN	24.1185
23.7286	23.2278	22.9877	23.3358	23.4395	NaN	22.6827	NaN	NaN	23.4136	23.5857	23.4246	23.6379	22.4612	23.3819	22.4804	NaN	NaN	NaN	23.2037	23.237	23.7822	23.8825	23.3805	23.7252	24.1181	23.7766	23.8972	23.6436	23.4167	22.8962	23.4507	NaN	NaN	NaN	NaN	24.143	24.2626	24.0008	24.2903	24.2436	23.3384	23.042	23.0224	23.5717	23.4619	22.7286	23.196	23.0185	23.4558
27.5769	27.0403	27.606	27.5866	27.4558	NaN	NaN	NaN	NaN	27.4248	27.8434	27.4452	27.8344	26.4661	27.2757	NaN	22.3205	NaN	NaN	26.8812	27.3512	27.4518	27.4728	27.0513	27.6391	27.5887	27.6512	27.7841	27.3107	27.1856	27.3057	27.0972	24.3028	NaN	NaN	22.1689	21.7264	21.3365	NaN	21.5559	22.1974	26.1538	28.0227	27.9387	24.895	25.3917	24.2099	24.8935	25.2296	22.7214
NaN	NaN	NaN	NaN	NaN	NaN	NaN	NaN	NaN	NaN	NaN	NaN	NaN	NaN	NaN	NaN	NaN	NaN	NaN	NaN	NaN	NaN	NaN	NaN	NaN	NaN	NaN	NaN	NaN	NaN	NaN	NaN	NaN	NaN	NaN	NaN	NaN	NaN	NaN	NaN	NaN	NaN	NaN	NaN	NaN	NaN	NaN	NaN	NaN	NaN
NaN	NaN	NaN	NaN	NaN	NaN	NaN	NaN	NaN	NaN	NaN	NaN	NaN	NaN	NaN	NaN	NaN	NaN	NaN	NaN	NaN	NaN	NaN	NaN	NaN	NaN	NaN	NaN	NaN	NaN	NaN	NaN	NaN	NaN	NaN	NaN	NaN	NaN	NaN	NaN	NaN	NaN	NaN	NaN	NaN	NaN	NaN	NaN	NaN	NaN
NaN	NaN	NaN	NaN	NaN	NaN	NaN	NaN	NaN	NaN	NaN	NaN	NaN	NaN	NaN	NaN	NaN	NaN	NaN	NaN	NaN	NaN	NaN	NaN	NaN	NaN	NaN	NaN	NaN	NaN	NaN	NaN	NaN	NaN	NaN	NaN	NaN	NaN	NaN	NaN	NaN	NaN	NaN	NaN	NaN	NaN	NaN	NaN	NaN	NaN
NaN	NaN	NaN	NaN	NaN	NaN	NaN	NaN	NaN	NaN	NaN	NaN	NaN	NaN	NaN	NaN	NaN	NaN	NaN	NaN	NaN	NaN	NaN	NaN	NaN	NaN	NaN	NaN	NaN	NaN	NaN	NaN	NaN	NaN	NaN	NaN	NaN	NaN	NaN	NaN	NaN	NaN	NaN	NaN	NaN	NaN	NaN	NaN	NaN	NaN
NaN	NaN	NaN	NaN	NaN	NaN	NaN	NaN	NaN	NaN	NaN	NaN	NaN	NaN	NaN	NaN	NaN	NaN	NaN	NaN	NaN	NaN	NaN	NaN	NaN	NaN	NaN	NaN	NaN	NaN	NaN	NaN	NaN	NaN	NaN	NaN	NaN	NaN	NaN	NaN	NaN	NaN	NaN	NaN	NaN	NaN	NaN	NaN	NaN	NaN
NaN	NaN	NaN	NaN	NaN	NaN	NaN	NaN	NaN	NaN	NaN	NaN	NaN	NaN	NaN	NaN	NaN	NaN	NaN	NaN	NaN	NaN	NaN	NaN	NaN	NaN	NaN	NaN	NaN	NaN	NaN	NaN	NaN	NaN	NaN	NaN	NaN	NaN	NaN	NaN	NaN	NaN	NaN	NaN	NaN	NaN	NaN	NaN	NaN	NaN
NaN	NaN	NaN	NaN	NaN	NaN	NaN	NaN	NaN	NaN	NaN	NaN	NaN	NaN	NaN	NaN	NaN	NaN	NaN	NaN	NaN	NaN	21.2955	NaN	21.4351	22.2065	NaN	NaN	NaN	NaN	NaN	21.7532	NaN	NaN	NaN	NaN	NaN	21.4645	NaN	NaN	21.8062	NaN	NaN	NaN	22.0315	NaN	NaN	NaN	NaN	21.1648
NaN	NaN	22.0328	NaN	NaN	22.4509	NaN	NaN	NaN	NaN	NaN	NaN	22.4533	NaN	NaN	NaN	NaN	NaN	NaN	NaN	NaN	NaN	22.4264	NaN	NaN	22.6142	NaN	22.847	22.4014	NaN	NaN	22.4934	NaN	NaN	NaN	NaN	NaN	NaN	NaN	NaN	NaN	NaN	22.1632	NaN	NaN	NaN	22.1415	NaN	NaN	NaN
NaN	NaN	NaN	NaN	NaN	NaN	NaN	NaN	NaN	NaN	NaN	NaN	NaN	NaN	NaN	NaN	NaN	NaN	NaN	NaN	NaN	NaN	NaN	NaN	NaN	NaN	NaN	NaN	NaN	NaN	NaN	NaN	NaN	NaN	NaN	NaN	NaN	NaN	NaN	NaN	NaN	NaN	NaN	NaN	NaN	NaN	NaN	NaN	NaN	21.811
NaN	NaN	NaN	NaN	NaN	NaN	NaN	NaN	NaN	NaN	NaN	NaN	NaN	NaN	NaN	NaN	NaN	NaN	NaN	NaN	NaN	NaN	NaN	NaN	NaN	NaN	NaN	NaN	NaN	NaN	NaN	NaN	NaN	NaN	NaN	NaN	NaN	NaN	NaN	NaN	NaN	NaN	NaN	NaN	NaN	NaN	NaN	NaN	NaN	NaN
NaN	22.809	22.6939	22.5303	NaN	NaN	NaN	NaN	NaN	22.6118	22.4103	22.5002	NaN	22.5117	NaN	22.9137	NaN	NaN	NaN	NaN	23.8076	22.9305	NaN	22.7323	22.7394	23.0919	24.2785	22.7559	23.089	22.5585	NaN	22.4646	NaN	NaN	NaN	NaN	NaN	NaN	22.7694	24.5377	24.8984	NaN	23.6428	25.6002	NaN	22.6796	NaN	NaN	NaN	22.7289
NaN	NaN	23.0849	NaN	NaN	NaN	NaN	NaN	NaN	NaN	NaN	NaN	NaN	NaN	NaN	NaN	NaN	NaN	NaN	NaN	26.0693	25.8019	24.0485	24.0857	NaN	NaN	NaN	NaN	23.7781	23.7554	NaN	23.8207	NaN	NaN	NaN	NaN	NaN	NaN	NaN	NaN	NaN	NaN	NaN	NaN	NaN	NaN	NaN	NaN	NaN	NaN
NaN	NaN	21.8768	NaN	NaN	NaN	NaN	NaN	NaN	NaN	NaN	NaN	NaN	NaN	NaN	NaN	NaN	NaN	NaN	NaN	21.8326	NaN	NaN	NaN	NaN	NaN	NaN	NaN	NaN	NaN	NaN	NaN	NaN	NaN	NaN	NaN	NaN	NaN	21.8658	NaN	NaN	NaN	NaN	NaN	NaN	NaN	NaN	NaN	NaN	NaN
NaN	NaN	NaN	NaN	NaN	NaN	NaN	NaN	NaN	NaN	NaN	NaN	NaN	NaN	NaN	NaN	NaN	NaN	NaN	NaN	NaN	NaN	NaN	NaN	NaN	NaN	NaN	NaN	NaN	NaN	NaN	NaN	NaN	NaN	NaN	NaN	NaN	NaN	NaN	NaN	NaN	NaN	NaN	NaN	NaN	NaN	NaN	NaN	NaN	NaN
21.6598	NaN	20.8528	22.2476	22.0884	NaN	NaN	NaN	23.0157	25.7512	25.1063	25.5218	25.1558	25.6646	24.5523	NaN	NaN	NaN	NaN	23.3943	26.0336	24.9333	23.2235	22.4821	NaN	21.9837	NaN	NaN	22.572	23.0836	22.7289	23.3589	23.8234	NaN	NaN	NaN	NaN	NaN	NaN	NaN	21.4758	24.1748	21.5277	NaN	23.2966	24.4196	22.8371	22.4791	23.1837	25.3092
NaN	NaN	NaN	NaN	NaN	NaN	NaN	NaN	NaN	NaN	NaN	NaN	NaN	NaN	NaN	NaN	NaN	NaN	NaN	NaN	NaN	NaN	NaN	NaN	NaN	NaN	NaN	NaN	NaN	NaN	NaN	NaN	NaN	NaN	NaN	NaN	NaN	NaN	NaN	NaN	NaN	NaN	NaN	NaN	NaN	NaN	NaN	NaN	NaN	NaN
NaN	NaN	NaN	NaN	NaN	NaN	NaN	NaN	NaN	NaN	NaN	NaN	NaN	NaN	NaN	NaN	NaN	NaN	NaN	NaN	NaN	NaN	NaN	NaN	NaN	NaN	NaN	NaN	NaN	NaN	NaN	NaN	NaN	NaN	NaN	NaN	NaN	NaN	NaN	NaN	NaN	NaN	NaN	NaN	NaN	NaN	NaN	NaN	NaN	NaN
NaN	NaN	NaN	NaN	NaN	NaN	NaN	NaN	NaN	NaN	NaN	NaN	NaN	NaN	NaN	NaN	NaN	NaN	NaN	NaN	NaN	NaN	NaN	NaN	NaN	NaN	NaN	NaN	NaN	NaN	NaN	NaN	NaN	NaN	NaN	NaN	NaN	NaN	NaN	NaN	NaN	NaN	NaN	NaN	NaN	NaN	NaN	NaN	NaN	NaN
NaN	20.6983	NaN	NaN	NaN	NaN	NaN	NaN	NaN	23.1253	22.9166	23.1221	22.9765	23.6411	23.6298	NaN	NaN	NaN	NaN	NaN	22.0064	21.7886	22.012	21.8101	22.2218	23.4067	23.3374	23.0544	21.5595	21.5827	NaN	22.0349	22.4472	NaN	NaN	NaN	NaN	NaN	NaN	NaN	NaN	NaN	NaN	NaN	NaN	NaN	22.3172	21.9512	22.7462	NaN
23.5453	24.1039	24.3756	23.426	23.9404	NaN	23.7599	NaN	NaN	24.4125	24.3367	24.3611	24.3544	23.8606	23.3731	NaN	23.0951	NaN	NaN	23.4063	24.1021	24.2804	24.4857	24.138	24.0201	23.8412	24.1604	23.7435	24.3677	23.7219	24.4037	24.4323	23.4633	NaN	NaN	NaN	23.3244	23.1879	23.0867	23.3385	23.6589	NaN	23.5988	24.3177	22.9808	23.3192	23.0693	23.1179	23.2584	25.3113
21.5177	21.4753	21.9625	22.0707	22.0637	NaN	NaN	NaN	NaN	22.1877	22.2964	22.1546	21.9495	21.5606	21.9102	NaN	NaN	NaN	NaN	20.753	22.0858	22.0874	22.1476	NaN	22.1114	22.2101	22.7983	21.8965	22.5446	21.9104	21.879	22.3221	NaN	NaN	NaN	NaN	23.4509	NaN	22.6852	22.4439	21.8637	22.0305	21.7659	21.9306	21.7287	21.6105	21.138	21.4156	21.6708	22.2075
22.3571	22.2889	22.086	22.4762	22.903	NaN	NaN	NaN	NaN	23.1258	23.5776	23.22	22.9138	NaN	22.8903	NaN	NaN	NaN	NaN	NaN	23.2006	22.7014	22.4757	22.2378	NaN	23.9458	22.204	22.4898	22.9978	22.6765	NaN	22.7155	NaN	NaN	NaN	NaN	23.7658	24.6063	24.9442	24.8318	24.6944	NaN	21.9194	NaN	22.4402	23.9311	22.9108	22.9216	22.666	24.3057
NaN	NaN	NaN	NaN	NaN	22.0531	NaN	NaN	NaN	NaN	NaN	NaN	NaN	NaN	NaN	22.3439	NaN	NaN	22.1887	NaN	21.5209	NaN	NaN	NaN	NaN	NaN	NaN	NaN	NaN	NaN	NaN	NaN	NaN	NaN	NaN	NaN	NaN	NaN	NaN	NaN	NaN	NaN	NaN	NaN	NaN	NaN	NaN	NaN	NaN	NaN
25.8437	25.6737	26.581	25.6488	26.0745	NaN	22.736	NaN	NaN	24.4181	24.9729	25.2235	25.2037	NaN	24.1657	NaN	NaN	NaN	NaN	24.5453	26.4993	26.1917	NaN	24.1688	26.1115	25.9557	26.1705	26.4133	24.9108	25.164	24.5291	25.4474	NaN	NaN	NaN	NaN	23.4363	23.5386	23.1688	NaN	23.3258	NaN	23.4109	23.4555	25.3061	25.7687	25.3779	25.589	25.6509	23.8363
NaN	NaN	22.1538	21.6553	21.8391	NaN	NaN	NaN	NaN	NaN	22.7584	21.3449	NaN	22.7906	22.3326	NaN	NaN	21.9713	NaN	NaN	21.0135	21.4342	21.76	21.7601	22.7807	21.4533	23.0264	22.2031	22.2939	22.3124	NaN	22.7041	NaN	NaN	NaN	NaN	23.0766	21.6009	22.8906	21.755	23.2728	NaN	NaN	NaN	21.0871	21.6272	23.3652	22.6732	23.1931	NaN
23.2826	22.6916	23.4571	22.9688	23.0469	NaN	NaN	NaN	NaN	NaN	NaN	NaN	NaN	NaN	22.5226	NaN	NaN	NaN	NaN	NaN	23.3711	23.2648	22.6124	NaN	NaN	23.7891	NaN	24.2749	NaN	NaN	22.9648	NaN	NaN	NaN	NaN	NaN	23.5031	23.9786	NaN	NaN	NaN	NaN	NaN	NaN	NaN	23.335	NaN	NaN	23.3498	NaN
NaN	NaN	NaN	NaN	NaN	NaN	NaN	NaN	NaN	NaN	NaN	NaN	NaN	NaN	NaN	NaN	NaN	NaN	NaN	NaN	NaN	NaN	NaN	NaN	NaN	NaN	NaN	NaN	NaN	NaN	NaN	NaN	NaN	NaN	NaN	NaN	NaN	NaN	NaN	NaN	NaN	NaN	NaN	NaN	NaN	NaN	NaN	NaN	NaN	NaN
21.5722	21.8099	21.7001	21.5935	NaN	NaN	21.9715	NaN	NaN	21.5957	21.7402	22.2647	21.4625	21.8872	21.6266	NaN	NaN	NaN	NaN	21.5185	21.758	21.65	22.0332	NaN	NaN	22.7013	21.8538	21.9805	22.1833	21.7787	NaN	21.9907	NaN	NaN	NaN	NaN	22.6471	21.8198	22.7709	22.7647	21.9378	NaN	NaN	NaN	21.7905	21.5287	NaN	21.7712	22.4076	21.9411
27.7389	27.5191	27.7337	27.6063	27.6736	25.4469	25.2401	23.9934	23.5077	27.4525	27.4669	27.4496	27.4554	27.8531	28.1783	26.3391	25.6516	26.1131	26.196	28.4386	27.8696	27.9454	27.9652	27.847	27.6192	27.8547	27.636	27.4892	27.6167	27.6865	27.6633	27.767	27.2169	NaN	NaN	NaN	27.3403	26.8867	26.7243	27.0624	27.149	27.2189	27.9233	27.8938	27.4493	27.1601	27.7969	27.5431	27.7696	26.9244
NaN	NaN	NaN	NaN	NaN	NaN	NaN	NaN	NaN	NaN	NaN	NaN	NaN	NaN	NaN	NaN	NaN	NaN	NaN	NaN	NaN	NaN	NaN	NaN	NaN	NaN	NaN	NaN	NaN	NaN	NaN	NaN	NaN	NaN	NaN	NaN	NaN	NaN	NaN	NaN	NaN	NaN	NaN	NaN	NaN	NaN	NaN	NaN	NaN	NaN
NaN	NaN	NaN	NaN	NaN	NaN	NaN	NaN	NaN	NaN	NaN	NaN	NaN	NaN	NaN	NaN	NaN	NaN	NaN	NaN	NaN	NaN	NaN	NaN	NaN	NaN	NaN	NaN	NaN	NaN	NaN	NaN	NaN	NaN	NaN	NaN	NaN	NaN	NaN	NaN	NaN	NaN	NaN	NaN	NaN	NaN	NaN	NaN	NaN	NaN
NaN	NaN	NaN	NaN	NaN	NaN	NaN	NaN	NaN	NaN	NaN	NaN	NaN	NaN	NaN	NaN	NaN	NaN	NaN	NaN	NaN	NaN	NaN	NaN	NaN	NaN	NaN	NaN	NaN	NaN	NaN	NaN	NaN	NaN	NaN	NaN	NaN	NaN	NaN	NaN	NaN	NaN	NaN	NaN	NaN	NaN	NaN	NaN	NaN	NaN
NaN	NaN	23.133	NaN	NaN	NaN	NaN	NaN	NaN	NaN	NaN	NaN	NaN	NaN	22.8022	NaN	23.7995	22.9299	NaN	NaN	NaN	NaN	NaN	NaN	NaN	NaN	23.0335	22.8123	NaN	NaN	NaN	23.7759	NaN	NaN	NaN	NaN	23.9814	24.9118	24.3237	23.7684	23.827	NaN	NaN	NaN	NaN	22.6448	NaN	22.1579	22.4366	NaN
NaN	NaN	NaN	NaN	NaN	NaN	NaN	NaN	NaN	NaN	NaN	NaN	NaN	NaN	NaN	NaN	NaN	NaN	NaN	NaN	NaN	NaN	NaN	NaN	NaN	NaN	NaN	NaN	NaN	NaN	NaN	NaN	NaN	NaN	NaN	NaN	NaN	NaN	NaN	NaN	NaN	NaN	NaN	NaN	NaN	NaN	NaN	NaN	NaN	NaN
NaN	NaN	NaN	NaN	NaN	NaN	NaN	NaN	NaN	NaN	NaN	NaN	NaN	NaN	NaN	NaN	NaN	NaN	NaN	NaN	NaN	NaN	NaN	NaN	NaN	NaN	NaN	NaN	NaN	NaN	NaN	NaN	NaN	NaN	NaN	NaN	23.3214	NaN	NaN	23.0631	NaN	NaN	NaN	NaN	NaN	NaN	NaN	NaN	NaN	NaN
NaN	NaN	NaN	NaN	NaN	NaN	NaN	NaN	NaN	NaN	NaN	NaN	NaN	NaN	NaN	NaN	NaN	NaN	NaN	NaN	NaN	NaN	NaN	NaN	NaN	NaN	NaN	NaN	NaN	NaN	NaN	NaN	NaN	NaN	NaN	NaN	NaN	NaN	NaN	NaN	NaN	NaN	NaN	NaN	NaN	NaN	NaN	NaN	NaN	NaN
NaN	NaN	NaN	NaN	NaN	NaN	NaN	NaN	NaN	NaN	NaN	NaN	NaN	NaN	NaN	NaN	NaN	NaN	NaN	NaN	NaN	NaN	NaN	NaN	22.1193	NaN	NaN	NaN	NaN	NaN	NaN	NaN	NaN	NaN	NaN	NaN	NaN	NaN	NaN	NaN	NaN	NaN	NaN	NaN	NaN	NaN	NaN	NaN	NaN	NaN
NaN	NaN	NaN	NaN	NaN	NaN	NaN	NaN	NaN	NaN	NaN	NaN	NaN	NaN	NaN	NaN	NaN	NaN	NaN	NaN	NaN	NaN	NaN	NaN	NaN	NaN	NaN	NaN	NaN	NaN	NaN	NaN	NaN	NaN	NaN	NaN	NaN	NaN	NaN	NaN	NaN	NaN	NaN	NaN	NaN	NaN	NaN	NaN	NaN	NaN
22.0854	21.9968	21.966	NaN	22.0762	NaN	NaN	NaN	NaN	NaN	NaN	NaN	NaN	NaN	NaN	NaN	NaN	NaN	NaN	NaN	21.5093	NaN	NaN	NaN	NaN	NaN	NaN	NaN	NaN	NaN	NaN	NaN	NaN	NaN	NaN	NaN	23.8131	23.2256	23.9933	23.6576	23.9366	NaN	NaN	NaN	NaN	NaN	NaN	22.2814	NaN	24.3869
NaN	NaN	23.503	NaN	NaN	NaN	NaN	NaN	NaN	22.8824	NaN	NaN	22.2816	22.674	23.0601	NaN	NaN	NaN	NaN	NaN	23.1072	23.3955	NaN	NaN	NaN	NaN	22.6287	NaN	22.6053	NaN	NaN	NaN	NaN	NaN	NaN	NaN	23.1968	23.1348	NaN	NaN	NaN	NaN	NaN	NaN	NaN	NaN	23.8521	23.895	23.5757	NaN
NaN	NaN	NaN	NaN	NaN	NaN	NaN	NaN	NaN	NaN	NaN	NaN	NaN	NaN	NaN	NaN	NaN	NaN	NaN	NaN	NaN	NaN	NaN	NaN	NaN	NaN	24.2169	24.4718	NaN	NaN	NaN	NaN	NaN	NaN	NaN	NaN	NaN	23.7881	25.0883	23.743	NaN	NaN	NaN	NaN	NaN	NaN	NaN	NaN	NaN	NaN
NaN	NaN	NaN	NaN	NaN	NaN	NaN	NaN	NaN	NaN	NaN	NaN	NaN	NaN	NaN	NaN	NaN	NaN	NaN	NaN	NaN	NaN	NaN	NaN	NaN	NaN	NaN	NaN	NaN	NaN	NaN	NaN	NaN	NaN	NaN	NaN	NaN	NaN	NaN	NaN	NaN	NaN	NaN	NaN	NaN	NaN	NaN	NaN	NaN	NaN
NaN	NaN	NaN	NaN	NaN	NaN	NaN	NaN	NaN	NaN	NaN	NaN	NaN	NaN	NaN	NaN	NaN	NaN	NaN	NaN	NaN	NaN	NaN	NaN	NaN	NaN	NaN	NaN	NaN	NaN	NaN	NaN	NaN	NaN	NaN	NaN	NaN	NaN	NaN	NaN	NaN	NaN	NaN	NaN	NaN	NaN	NaN	NaN	NaN	NaN
NaN	NaN	NaN	NaN	NaN	NaN	NaN	NaN	NaN	NaN	NaN	NaN	NaN	NaN	NaN	NaN	NaN	NaN	NaN	NaN	NaN	NaN	NaN	NaN	NaN	NaN	NaN	NaN	NaN	NaN	NaN	NaN	NaN	NaN	NaN	NaN	NaN	NaN	NaN	NaN	NaN	NaN	NaN	NaN	NaN	NaN	NaN	NaN	NaN	NaN
NaN	NaN	NaN	NaN	NaN	NaN	NaN	NaN	NaN	NaN	NaN	NaN	NaN	NaN	NaN	NaN	NaN	NaN	NaN	NaN	NaN	NaN	NaN	NaN	NaN	NaN	NaN	NaN	NaN	NaN	NaN	NaN	NaN	NaN	NaN	NaN	NaN	NaN	NaN	NaN	NaN	NaN	NaN	NaN	NaN	NaN	NaN	NaN	NaN	NaN
22.528	22.6375	22.9941	NaN	NaN	NaN	22.6751	NaN	NaN	NaN	NaN	NaN	22.0664	NaN	NaN	NaN	NaN	NaN	NaN	22.1392	22.3448	22.4805	22.2518	22.6723	NaN	22.4742	22.4819	NaN	22.7364	22.2365	22.8261	NaN	NaN	NaN	NaN	NaN	NaN	NaN	NaN	NaN	NaN	NaN	NaN	NaN	NaN	22.0812	NaN	22.3391	NaN	21.8447
NaN	NaN	22.6769	NaN	22.7439	NaN	NaN	23.1839	NaN	23.3244	23.2328	22.7763	23.5124	NaN	23.2736	NaN	NaN	NaN	NaN	NaN	22.7976	22.6493	NaN	NaN	23.2656	23.4386	23.2325	25.1139	23.4161	NaN	23.0927	NaN	NaN	NaN	NaN	NaN	NaN	23.5116	NaN	NaN	NaN	NaN	NaN	NaN	NaN	22.986	NaN	22.3885	NaN	NaN
NaN	NaN	NaN	NaN	NaN	NaN	NaN	NaN	NaN	NaN	NaN	NaN	NaN	NaN	NaN	NaN	NaN	NaN	NaN	NaN	NaN	NaN	NaN	NaN	NaN	NaN	NaN	NaN	NaN	NaN	NaN	NaN	NaN	NaN	NaN	NaN	NaN	NaN	NaN	NaN	NaN	NaN	NaN	NaN	NaN	NaN	NaN	NaN	NaN	NaN
NaN	NaN	NaN	NaN	NaN	NaN	NaN	NaN	NaN	NaN	NaN	NaN	NaN	NaN	NaN	NaN	NaN	NaN	NaN	NaN	22.4549	NaN	NaN	NaN	NaN	NaN	NaN	NaN	NaN	NaN	NaN	NaN	NaN	NaN	NaN	NaN	NaN	NaN	NaN	NaN	NaN	NaN	NaN	NaN	NaN	NaN	NaN	NaN	NaN	22.7771
22.7472	NaN	NaN	NaN	NaN	NaN	NaN	NaN	NaN	NaN	NaN	NaN	NaN	NaN	NaN	NaN	NaN	NaN	NaN	NaN	NaN	NaN	NaN	NaN	NaN	NaN	NaN	NaN	NaN	NaN	NaN	NaN	NaN	NaN	NaN	NaN	23.4948	23.9845	24.2176	23.8351	23.3589	NaN	NaN	NaN	NaN	22.9543	NaN	NaN	NaN	24.0421
NaN	NaN	NaN	NaN	NaN	NaN	NaN	NaN	NaN	NaN	NaN	NaN	NaN	NaN	NaN	NaN	NaN	NaN	NaN	NaN	NaN	NaN	NaN	NaN	NaN	NaN	NaN	NaN	NaN	NaN	NaN	NaN	NaN	NaN	NaN	NaN	NaN	NaN	NaN	NaN	NaN	NaN	NaN	NaN	NaN	NaN	NaN	NaN	NaN	NaN
NaN	NaN	NaN	NaN	NaN	NaN	NaN	NaN	NaN	NaN	NaN	NaN	NaN	NaN	NaN	NaN	NaN	NaN	NaN	NaN	NaN	NaN	NaN	NaN	NaN	NaN	NaN	NaN	NaN	NaN	NaN	NaN	NaN	NaN	NaN	NaN	NaN	NaN	NaN	NaN	NaN	NaN	NaN	NaN	NaN	NaN	NaN	NaN	NaN	NaN
22.1879	22.3642	22.0822	21.9505	NaN	NaN	NaN	NaN	NaN	NaN	22.4124	22.3618	22.5518	NaN	22.7941	NaN	NaN	NaN	NaN	22.1957	22.8381	22.4467	NaN	NaN	NaN	NaN	NaN	NaN	NaN	NaN	NaN	22.6408	NaN	NaN	NaN	NaN	NaN	NaN	22.6715	NaN	22.9896	NaN	NaN	NaN	NaN	NaN	23.2551	23.2509	23.7404	24.4371
23.3531	25.3016	23.0843	NaN	22.9526	23.6446	NaN	NaN	NaN	NaN	NaN	22.2432	NaN	23.0893	NaN	NaN	NaN	NaN	NaN	NaN	22.9729	NaN	22.3913	22.9419	NaN	NaN	23.1493	NaN	NaN	NaN	22.4958	22.8477	NaN	NaN	NaN	NaN	NaN	23.6213	NaN	NaN	NaN	NaN	22.4344	NaN	23.0866	24.2195	25.1342	25.1266	25.039	NaN
NaN	NaN	NaN	NaN	NaN	NaN	NaN	NaN	NaN	NaN	NaN	NaN	NaN	NaN	NaN	NaN	NaN	NaN	NaN	NaN	NaN	NaN	NaN	NaN	NaN	NaN	NaN	NaN	NaN	NaN	NaN	NaN	NaN	NaN	NaN	NaN	NaN	NaN	NaN	NaN	NaN	NaN	NaN	NaN	NaN	NaN	NaN	NaN	NaN	NaN
24.5425	24.7352	25.2886	24.3022	24.8579	NaN	NaN	NaN	NaN	23.8308	24.357	23.7615	23.7002	23.6783	24.0304	NaN	NaN	NaN	NaN	23.7587	25.2757	25.5313	25.8583	24.2516	23.7383	24.5905	23.8382	23.9191	24.0367	25.055	24.1752	24.7794	NaN	NaN	NaN	NaN	23.2792	23.7625	22.6857	23.2618	23.4576	24.0488	23.3846	23.5401	23.7742	23.378	23.9512	23.8547	24.0038	22.863
22.3559	23.2278	22.4973	22.2568	22.5715	NaN	NaN	NaN	NaN	23.5341	23.2336	23.3943	23.1504	NaN	23.3399	NaN	NaN	NaN	NaN	23.0454	23.4911	23.1441	23.1008	23.1095	23.322	23.6184	23.0856	23.1269	24.1243	23.784	23.7012	23.5254	23.885	NaN	NaN	NaN	NaN	23.1234	23.1402	22.9014	23.1942	NaN	22.9998	23.133	22.8835	22.9553	22.616	22.5469	22.5971	23.2611
NaN	NaN	NaN	NaN	NaN	NaN	NaN	NaN	NaN	NaN	NaN	NaN	NaN	NaN	NaN	NaN	NaN	NaN	NaN	NaN	NaN	NaN	NaN	NaN	NaN	NaN	NaN	NaN	NaN	NaN	NaN	NaN	NaN	NaN	NaN	NaN	NaN	NaN	NaN	NaN	NaN	NaN	NaN	NaN	NaN	NaN	NaN	NaN	NaN	NaN
NaN	NaN	NaN	NaN	22.0323	NaN	NaN	NaN	NaN	NaN	NaN	NaN	NaN	NaN	NaN	NaN	NaN	NaN	NaN	NaN	NaN	NaN	NaN	21.6593	22.7978	22.9606	NaN	NaN	NaN	NaN	NaN	NaN	NaN	NaN	NaN	NaN	NaN	NaN	23.5412	NaN	NaN	NaN	NaN	NaN	NaN	NaN	NaN	NaN	NaN	NaN
NaN	NaN	NaN	NaN	NaN	NaN	NaN	NaN	NaN	NaN	NaN	NaN	NaN	NaN	NaN	NaN	NaN	NaN	NaN	NaN	NaN	NaN	NaN	NaN	NaN	NaN	NaN	NaN	NaN	NaN	NaN	NaN	NaN	NaN	NaN	NaN	NaN	NaN	NaN	NaN	NaN	NaN	NaN	NaN	NaN	NaN	NaN	NaN	NaN	NaN
NaN	NaN	NaN	NaN	NaN	NaN	NaN	NaN	NaN	NaN	NaN	NaN	NaN	NaN	NaN	NaN	NaN	NaN	NaN	NaN	NaN	NaN	NaN	NaN	NaN	NaN	NaN	NaN	NaN	NaN	NaN	NaN	NaN	NaN	NaN	NaN	NaN	NaN	NaN	NaN	NaN	NaN	NaN	NaN	NaN	NaN	NaN	NaN	NaN	NaN
NaN	NaN	NaN	NaN	NaN	NaN	NaN	NaN	NaN	NaN	NaN	NaN	NaN	NaN	NaN	NaN	NaN	NaN	NaN	NaN	NaN	NaN	NaN	NaN	NaN	NaN	NaN	NaN	NaN	NaN	NaN	NaN	NaN	NaN	NaN	NaN	NaN	NaN	NaN	NaN	NaN	NaN	NaN	NaN	NaN	NaN	NaN	NaN	NaN	NaN
NaN	NaN	NaN	NaN	NaN	NaN	NaN	NaN	NaN	NaN	NaN	NaN	NaN	NaN	NaN	NaN	NaN	NaN	NaN	NaN	NaN	NaN	NaN	NaN	NaN	NaN	NaN	NaN	NaN	NaN	NaN	NaN	NaN	NaN	NaN	NaN	NaN	NaN	NaN	NaN	NaN	NaN	NaN	NaN	NaN	NaN	NaN	NaN	NaN	NaN
NaN	NaN	21.7632	NaN	NaN	NaN	NaN	NaN	NaN	NaN	NaN	NaN	NaN	22.1601	NaN	NaN	NaN	NaN	NaN	NaN	NaN	21.8471	22.089	NaN	NaN	22.0323	22.2212	NaN	NaN	NaN	NaN	NaN	NaN	NaN	NaN	NaN	22.4719	22.2124	22.2604	NaN	NaN	NaN	NaN	NaN	NaN	NaN	NaN	NaN	22.1778	NaN
NaN	NaN	NaN	NaN	NaN	NaN	NaN	NaN	NaN	NaN	NaN	NaN	NaN	NaN	NaN	NaN	NaN	NaN	NaN	NaN	NaN	NaN	NaN	NaN	NaN	NaN	NaN	NaN	NaN	NaN	NaN	NaN	NaN	NaN	NaN	NaN	NaN	NaN	NaN	NaN	NaN	NaN	NaN	NaN	NaN	NaN	NaN	NaN	NaN	NaN
23.6064	24.11	23.4916	23.2718	23.5077	24.6863	25.2993	23.4242	23.4184	23.2928	23.1574	23.0169	22.9519	22.8938	22.4099	23.4176	23.2454	23.8361	23.9097	23.5197	23.2253	23.701	23.4595	23.7903	23.1023	23.0415	23.5099	22.8506	23.2192	23.3972	23.0456	23.451	NaN	NaN	NaN	NaN	23.3101	22.6581	23.1011	24.0321	23.9281	23.2723	23.503	23.6494	22.8962	22.9363	23.265	22.5531	23.335	22.9567
NaN	NaN	NaN	NaN	NaN	NaN	NaN	NaN	NaN	NaN	NaN	NaN	NaN	NaN	NaN	NaN	NaN	NaN	NaN	NaN	NaN	NaN	NaN	NaN	NaN	NaN	NaN	NaN	NaN	NaN	NaN	NaN	NaN	NaN	NaN	NaN	NaN	NaN	NaN	NaN	NaN	NaN	NaN	NaN	NaN	NaN	NaN	NaN	NaN	NaN
NaN	NaN	24.4975	NaN	NaN	25.9273	26.4192	24.6537	25.8398	22.9625	22.8666	22.7201	22.889	NaN	NaN	25.2184	24.4193	24.7241	24.4705	23.5578	24.1025	24.3216	24.492	NaN	NaN	NaN	NaN	NaN	24.4331	24.5255	NaN	24.1912	NaN	NaN	NaN	NaN	24.6378	24.5409	24.5103	24.5143	23.705	NaN	NaN	NaN	24.175	23.609	25.0383	24.8926	24.9659	22.9751
NaN	NaN	NaN	NaN	NaN	NaN	NaN	NaN	NaN	NaN	NaN	NaN	NaN	NaN	NaN	NaN	NaN	NaN	NaN	NaN	NaN	NaN	NaN	NaN	NaN	NaN	NaN	NaN	NaN	NaN	NaN	NaN	NaN	NaN	NaN	NaN	NaN	NaN	NaN	NaN	NaN	NaN	NaN	NaN	NaN	NaN	NaN	NaN	NaN	NaN
NaN	NaN	NaN	NaN	NaN	NaN	NaN	NaN	NaN	NaN	NaN	21.7376	NaN	NaN	NaN	NaN	NaN	NaN	NaN	NaN	NaN	NaN	NaN	NaN	NaN	NaN	NaN	NaN	NaN	NaN	NaN	NaN	NaN	NaN	NaN	NaN	NaN	NaN	22.5075	NaN	NaN	NaN	NaN	NaN	NaN	NaN	NaN	NaN	NaN	NaN
NaN	NaN	NaN	NaN	NaN	NaN	NaN	NaN	NaN	NaN	NaN	NaN	NaN	NaN	NaN	NaN	NaN	NaN	NaN	NaN	NaN	NaN	NaN	NaN	NaN	NaN	NaN	NaN	NaN	NaN	NaN	NaN	NaN	NaN	NaN	NaN	NaN	NaN	NaN	NaN	NaN	NaN	NaN	NaN	NaN	NaN	NaN	NaN	NaN	NaN
NaN	NaN	NaN	NaN	NaN	NaN	NaN	NaN	NaN	NaN	NaN	NaN	NaN	NaN	NaN	NaN	NaN	NaN	NaN	NaN	NaN	NaN	NaN	NaN	NaN	NaN	NaN	NaN	NaN	NaN	NaN	NaN	NaN	NaN	NaN	NaN	NaN	NaN	NaN	NaN	NaN	NaN	NaN	NaN	NaN	NaN	NaN	NaN	NaN	NaN
NaN	NaN	NaN	NaN	NaN	NaN	NaN	NaN	NaN	NaN	NaN	NaN	NaN	NaN	NaN	NaN	NaN	NaN	NaN	NaN	NaN	NaN	NaN	NaN	NaN	NaN	NaN	NaN	NaN	NaN	NaN	NaN	NaN	NaN	NaN	NaN	NaN	NaN	NaN	NaN	NaN	NaN	NaN	NaN	NaN	NaN	NaN	NaN	NaN	NaN
NaN	NaN	NaN	NaN	NaN	NaN	NaN	NaN	NaN	NaN	NaN	NaN	NaN	NaN	NaN	NaN	NaN	NaN	NaN	NaN	NaN	NaN	NaN	NaN	NaN	NaN	NaN	NaN	NaN	NaN	NaN	NaN	NaN	NaN	NaN	NaN	NaN	NaN	NaN	NaN	NaN	NaN	NaN	NaN	NaN	NaN	NaN	NaN	NaN	NaN
NaN	NaN	NaN	NaN	NaN	NaN	NaN	NaN	NaN	NaN	NaN	NaN	NaN	NaN	NaN	NaN	NaN	NaN	NaN	NaN	NaN	NaN	NaN	NaN	NaN	NaN	NaN	NaN	NaN	NaN	NaN	NaN	NaN	NaN	NaN	NaN	NaN	NaN	NaN	NaN	NaN	NaN	NaN	NaN	NaN	NaN	NaN	NaN	NaN	NaN
NaN	NaN	NaN	NaN	NaN	NaN	NaN	NaN	NaN	NaN	NaN	NaN	NaN	NaN	NaN	NaN	NaN	NaN	22.3216	NaN	NaN	NaN	NaN	NaN	NaN	NaN	NaN	NaN	NaN	NaN	NaN	NaN	NaN	NaN	NaN	NaN	NaN	NaN	24.1877	NaN	NaN	NaN	NaN	NaN	NaN	NaN	NaN	NaN	NaN	NaN
NaN	NaN	NaN	NaN	NaN	NaN	NaN	NaN	NaN	NaN	NaN	NaN	NaN	NaN	NaN	NaN	NaN	NaN	NaN	NaN	NaN	NaN	NaN	NaN	NaN	NaN	NaN	NaN	NaN	NaN	NaN	NaN	NaN	NaN	NaN	NaN	NaN	NaN	NaN	NaN	NaN	NaN	NaN	NaN	NaN	NaN	NaN	NaN	NaN	NaN
23.0718	NaN	NaN	NaN	NaN	NaN	NaN	NaN	NaN	NaN	NaN	NaN	NaN	NaN	NaN	NaN	NaN	NaN	NaN	NaN	NaN	NaN	NaN	NaN	NaN	NaN	NaN	NaN	NaN	NaN	NaN	NaN	NaN	NaN	NaN	NaN	NaN	NaN	NaN	NaN	NaN	NaN	NaN	NaN	NaN	NaN	NaN	NaN	NaN	NaN
NaN	NaN	NaN	NaN	NaN	NaN	NaN	NaN	NaN	NaN	NaN	NaN	NaN	NaN	NaN	NaN	NaN	NaN	NaN	NaN	NaN	NaN	NaN	NaN	NaN	NaN	NaN	NaN	NaN	NaN	NaN	NaN	NaN	NaN	NaN	NaN	NaN	NaN	NaN	NaN	NaN	NaN	NaN	NaN	NaN	NaN	NaN	NaN	NaN	NaN
25.2953	25.4413	25.6839	25.1923	25.3935	24.0257	24.2105	NaN	NaN	25.8832	25.8341	25.6827	25.6553	25.0899	24.8444	23.4784	24.2259	24.3473	24.0655	24.92	25.2413	25.051	25.1094	25.2407	25.4112	25.3569	25.5768	25.5854	25.5113	25.5721	25.3205	25.4869	24.9731	NaN	NaN	NaN	24.5422	24.9896	24.8132	24.7836	25.0167	25.2512	25.5719	25.8085	24.5249	24.8424	24.2864	24.3564	24.1528	24.8988
22.6028	21.9501	21.4259	22.3615	22.9106	NaN	NaN	NaN	NaN	NaN	22.6077	22.7093	22.3859	NaN	22.766	NaN	NaN	NaN	NaN	22.2477	22.7315	22.9837	23.0083	22.8001	22.6314	22.1697	22.2764	22.9599	21.6246	22.4686	NaN	22.7334	NaN	NaN	NaN	NaN	21.9365	NaN	21.7815	23.0279	22.704	NaN	22.1301	22.2185	NaN	22.034	NaN	22.5413	NaN	21.2823
27.5303	27.4051	27.6202	27.1867	27.3121	24.9058	23.3951	22.3847	22.3383	27.1878	27.157	27.0789	27.0299	27.9185	27.6767	23.5142	24.9702	24.04	25.4081	27.2618	27.5234	27.5103	27.5248	27.3989	27.3567	27.2254	27.2585	27.1446	27.6763	27.6982	27.4553	27.795	25.8771	24.0228	24.6175	23.6108	26.1801	26.2765	25.6998	26.1486	26.533	25.5851	26.6197	26.4774	28.1965	28.1073	29.0038	29.0341	29.195	25.7791
23.4725	23.3801	24.7883	23.5909	23.6838	25.062	23.5513	NaN	22.1491	23.4727	23.4722	23.4643	23.2859	23.357	23.7914	22.89	23.1537	21.903	21.0834	22.927	23.4347	23.4306	23.3012	22.9495	23.9365	24.2269	24.6807	25.1035	25.1608	24.1831	23.5737	23.6068	NaN	NaN	NaN	24.3221	26.0688	25.7425	26.0802	25.9388	25.6259	23.2221	23.3577	23.7721	25.5962	25.087	23.8385	23.5209	23.8128	25.0358
NaN	NaN	NaN	NaN	NaN	NaN	NaN	NaN	NaN	NaN	NaN	NaN	NaN	NaN	NaN	NaN	NaN	NaN	NaN	NaN	NaN	NaN	NaN	NaN	NaN	NaN	NaN	NaN	NaN	NaN	NaN	NaN	NaN	NaN	NaN	NaN	NaN	NaN	NaN	NaN	NaN	NaN	NaN	NaN	NaN	NaN	NaN	NaN	NaN	NaN
NaN	NaN	NaN	NaN	NaN	NaN	NaN	NaN	NaN	NaN	NaN	NaN	NaN	NaN	NaN	NaN	NaN	NaN	NaN	NaN	NaN	NaN	NaN	NaN	NaN	NaN	NaN	NaN	NaN	NaN	NaN	NaN	NaN	NaN	NaN	NaN	NaN	NaN	NaN	NaN	NaN	NaN	NaN	NaN	NaN	NaN	NaN	NaN	NaN	NaN
NaN	NaN	NaN	NaN	NaN	NaN	NaN	NaN	NaN	NaN	NaN	NaN	NaN	NaN	NaN	NaN	NaN	NaN	NaN	NaN	NaN	NaN	NaN	NaN	NaN	NaN	NaN	NaN	NaN	NaN	NaN	NaN	NaN	NaN	NaN	NaN	22.2516	NaN	NaN	NaN	NaN	NaN	NaN	NaN	NaN	NaN	NaN	NaN	NaN	NaN
NaN	NaN	NaN	20.953	NaN	20.8722	NaN	NaN	NaN	NaN	NaN	NaN	NaN	NaN	NaN	NaN	NaN	NaN	NaN	NaN	NaN	NaN	NaN	NaN	NaN	NaN	NaN	NaN	NaN	NaN	NaN	NaN	NaN	NaN	NaN	NaN	NaN	NaN	NaN	NaN	NaN	NaN	NaN	NaN	NaN	NaN	NaN	NaN	NaN	NaN
NaN	NaN	22.8522	NaN	NaN	NaN	NaN	NaN	NaN	NaN	NaN	NaN	NaN	NaN	NaN	NaN	NaN	NaN	NaN	NaN	NaN	NaN	NaN	NaN	NaN	NaN	NaN	NaN	NaN	NaN	NaN	NaN	NaN	NaN	NaN	NaN	NaN	NaN	NaN	NaN	NaN	NaN	NaN	NaN	NaN	NaN	NaN	NaN	NaN	NaN
NaN	NaN	NaN	22.9376	NaN	NaN	NaN	NaN	NaN	NaN	NaN	NaN	NaN	NaN	NaN	NaN	NaN	NaN	NaN	22.8308	NaN	NaN	NaN	NaN	NaN	NaN	22.8246	23.1748	22.9729	22.6759	NaN	NaN	NaN	NaN	NaN	NaN	NaN	NaN	NaN	23.2832	24.1818	NaN	NaN	23.2764	NaN	NaN	NaN	NaN	NaN	24.1275
NaN	NaN	NaN	21.636	NaN	NaN	NaN	NaN	NaN	NaN	NaN	NaN	NaN	NaN	NaN	NaN	NaN	NaN	NaN	NaN	NaN	NaN	NaN	22.0408	NaN	NaN	NaN	NaN	NaN	NaN	NaN	NaN	NaN	NaN	NaN	NaN	NaN	NaN	NaN	NaN	NaN	NaN	NaN	NaN	NaN	NaN	NaN	NaN	NaN	21.9059
NaN	NaN	NaN	NaN	NaN	NaN	NaN	NaN	NaN	NaN	NaN	NaN	NaN	NaN	NaN	NaN	NaN	NaN	NaN	NaN	NaN	NaN	NaN	NaN	NaN	NaN	NaN	NaN	NaN	NaN	NaN	NaN	NaN	NaN	NaN	NaN	NaN	NaN	NaN	NaN	NaN	NaN	NaN	NaN	NaN	NaN	NaN	NaN	NaN	NaN
NaN	NaN	NaN	NaN	NaN	NaN	NaN	NaN	NaN	NaN	NaN	NaN	NaN	NaN	NaN	NaN	NaN	NaN	NaN	NaN	NaN	NaN	NaN	NaN	NaN	NaN	NaN	NaN	NaN	NaN	NaN	NaN	NaN	NaN	NaN	NaN	NaN	NaN	NaN	NaN	NaN	NaN	NaN	NaN	NaN	NaN	NaN	NaN	NaN	NaN
NaN	NaN	NaN	NaN	NaN	NaN	NaN	NaN	NaN	22.0292	NaN	NaN	NaN	NaN	NaN	NaN	NaN	NaN	NaN	NaN	NaN	NaN	NaN	NaN	NaN	NaN	NaN	NaN	NaN	NaN	NaN	NaN	NaN	NaN	NaN	NaN	NaN	NaN	NaN	NaN	NaN	NaN	NaN	NaN	NaN	NaN	NaN	NaN	NaN	22.1063
NaN	NaN	NaN	NaN	NaN	NaN	NaN	NaN	NaN	NaN	NaN	NaN	NaN	NaN	NaN	NaN	NaN	NaN	NaN	NaN	NaN	NaN	NaN	NaN	NaN	NaN	NaN	NaN	NaN	NaN	NaN	NaN	NaN	NaN	NaN	NaN	NaN	NaN	NaN	23.7174	NaN	NaN	NaN	NaN	NaN	NaN	NaN	NaN	NaN	NaN
NaN	NaN	NaN	NaN	NaN	NaN	NaN	NaN	NaN	NaN	NaN	NaN	NaN	NaN	NaN	NaN	NaN	NaN	NaN	NaN	NaN	NaN	NaN	NaN	NaN	NaN	NaN	NaN	NaN	NaN	NaN	NaN	NaN	NaN	NaN	NaN	NaN	NaN	NaN	NaN	NaN	NaN	NaN	NaN	NaN	NaN	NaN	NaN	NaN	NaN
NaN	NaN	NaN	NaN	NaN	NaN	NaN	NaN	NaN	NaN	NaN	NaN	NaN	NaN	NaN	NaN	NaN	NaN	NaN	NaN	NaN	NaN	NaN	NaN	NaN	NaN	NaN	NaN	NaN	NaN	NaN	NaN	NaN	NaN	NaN	NaN	NaN	NaN	NaN	NaN	NaN	NaN	NaN	NaN	NaN	NaN	NaN	NaN	NaN	22.5459
NaN	NaN	NaN	NaN	NaN	NaN	NaN	NaN	NaN	NaN	NaN	NaN	NaN	NaN	NaN	NaN	NaN	NaN	NaN	NaN	NaN	NaN	NaN	NaN	NaN	NaN	NaN	NaN	NaN	NaN	NaN	NaN	NaN	NaN	NaN	NaN	NaN	NaN	NaN	NaN	NaN	NaN	NaN	NaN	NaN	NaN	NaN	NaN	NaN	NaN
NaN	NaN	NaN	NaN	NaN	NaN	NaN	NaN	NaN	NaN	NaN	NaN	NaN	NaN	NaN	NaN	NaN	NaN	NaN	NaN	NaN	NaN	NaN	NaN	NaN	NaN	NaN	NaN	NaN	NaN	NaN	NaN	NaN	NaN	NaN	NaN	NaN	NaN	NaN	NaN	NaN	NaN	NaN	NaN	NaN	NaN	NaN	NaN	NaN	NaN
NaN	NaN	NaN	NaN	NaN	NaN	NaN	NaN	NaN	NaN	NaN	NaN	NaN	NaN	NaN	NaN	NaN	NaN	NaN	NaN	NaN	NaN	NaN	NaN	NaN	NaN	NaN	NaN	NaN	NaN	NaN	NaN	NaN	NaN	NaN	NaN	NaN	NaN	NaN	NaN	NaN	NaN	NaN	NaN	NaN	NaN	NaN	NaN	NaN	NaN
NaN	NaN	NaN	NaN	NaN	NaN	NaN	NaN	NaN	NaN	NaN	NaN	NaN	NaN	NaN	NaN	NaN	NaN	NaN	NaN	NaN	NaN	NaN	NaN	NaN	NaN	NaN	NaN	NaN	NaN	NaN	NaN	NaN	NaN	NaN	NaN	NaN	NaN	NaN	NaN	NaN	NaN	NaN	NaN	NaN	NaN	NaN	NaN	NaN	NaN
NaN	22.2534	NaN	NaN	NaN	NaN	NaN	NaN	NaN	22.705	NaN	22.684	22.8121	NaN	22.698	NaN	NaN	NaN	NaN	NaN	22.52	22.4943	NaN	22.4495	22.5412	22.8822	22.967	NaN	22.706	NaN	NaN	22.7368	NaN	NaN	NaN	NaN	NaN	NaN	25.2627	23.4136	NaN	NaN	NaN	NaN	NaN	22.1793	NaN	21.8883	22.678	23.7215
NaN	NaN	NaN	NaN	NaN	NaN	NaN	NaN	NaN	NaN	NaN	NaN	NaN	NaN	NaN	NaN	NaN	NaN	NaN	NaN	NaN	NaN	NaN	NaN	NaN	NaN	NaN	NaN	NaN	NaN	NaN	NaN	NaN	NaN	NaN	NaN	NaN	NaN	NaN	NaN	NaN	NaN	NaN	NaN	NaN	NaN	NaN	NaN	NaN	NaN
23.4161	24.9968	24.4103	24.1717	24.2481	NaN	NaN	NaN	NaN	23.1786	23.841	23.7388	23.7912	23.5844	24.3747	NaN	NaN	23.1373	NaN	23.3173	23.2026	23.8153	23.4107	23.2751	23.2346	23.8452	NaN	23.6436	23.213	22.8927	23.201	23.5798	23.7013	NaN	NaN	NaN	25.3835	25.0029	25.4221	25.0631	24.6177	23.077	22.7595	23.4078	25.155	24.4998	25.3008	25.1215	24.8394	25.213
NaN	NaN	NaN	NaN	NaN	NaN	NaN	NaN	NaN	NaN	NaN	NaN	NaN	NaN	NaN	NaN	NaN	NaN	NaN	NaN	NaN	NaN	NaN	NaN	21.3636	NaN	NaN	NaN	NaN	NaN	NaN	NaN	NaN	NaN	NaN	NaN	NaN	NaN	NaN	NaN	NaN	NaN	NaN	NaN	NaN	NaN	NaN	NaN	NaN	NaN
21.6504	21.6222	NaN	NaN	NaN	NaN	NaN	NaN	NaN	NaN	NaN	NaN	NaN	21.6708	NaN	NaN	NaN	NaN	NaN	NaN	NaN	21.9343	NaN	21.8582	21.5991	21.6772	NaN	NaN	21.735	NaN	NaN	21.8163	NaN	NaN	NaN	NaN	NaN	23.5678	NaN	NaN	NaN	NaN	NaN	NaN	NaN	NaN	NaN	NaN	NaN	NaN
24.6865	24.2912	25.3578	25.0662	24.9952	NaN	NaN	NaN	NaN	23.7943	23.5721	23.8113	22.1518	NaN	23.3155	NaN	NaN	NaN	NaN	NaN	25.1054	24.775	23.796	22.3426	25.422	24.9669	26.1402	25.9651	24.7324	24.6025	24.5115	25.3444	NaN	NaN	NaN	NaN	NaN	NaN	NaN	NaN	NaN	22.891	NaN	NaN	24.2592	24.5688	24.1184	23.9638	24.1027	24.0086
NaN	NaN	NaN	NaN	NaN	NaN	NaN	NaN	NaN	NaN	NaN	NaN	NaN	NaN	NaN	NaN	NaN	NaN	NaN	NaN	NaN	NaN	NaN	NaN	NaN	NaN	NaN	NaN	NaN	NaN	NaN	NaN	NaN	NaN	NaN	NaN	NaN	NaN	NaN	NaN	NaN	NaN	NaN	NaN	NaN	NaN	NaN	NaN	NaN	NaN
23.8328	23.769	23.718	23.6021	23.6297	23.8179	24.2869	NaN	NaN	23.2998	23.3317	23.1479	22.8178	22.5701	NaN	23.1378	23.0114	22.7145	22.8751	23.544	24.2989	24.3692	NaN	23.7306	NaN	23.9229	23.9979	23.5914	24.2654	NaN	23.6089	23.0582	24.5504	NaN	NaN	NaN	25.6226	25.5542	25.3765	25.6054	NaN	NaN	23.853	23.9819	NaN	23.0675	23.1862	22.4165	23.4656	24.5442
NaN	NaN	NaN	NaN	NaN	NaN	NaN	NaN	NaN	NaN	NaN	NaN	NaN	NaN	NaN	NaN	NaN	NaN	NaN	NaN	NaN	NaN	NaN	NaN	NaN	NaN	NaN	NaN	NaN	22.5477	NaN	NaN	NaN	NaN	NaN	NaN	NaN	NaN	NaN	NaN	NaN	NaN	NaN	NaN	NaN	NaN	NaN	NaN	NaN	NaN
23.4442	NaN	23.9453	NaN	23.4237	NaN	NaN	NaN	NaN	23.6773	NaN	NaN	NaN	NaN	23.9983	NaN	NaN	NaN	NaN	NaN	24.3231	23.8894	23.9465	NaN	24.5694	24.7433	24.9365	25.7471	24.0114	23.9985	NaN	24.6643	NaN	NaN	NaN	NaN	NaN	NaN	NaN	NaN	NaN	NaN	NaN	NaN	NaN	NaN	23.9655	NaN	23.6046	NaN
23.0048	NaN	22.8248	22.972	NaN	NaN	22.6435	NaN	NaN	NaN	NaN	NaN	NaN	22.3009	NaN	21.8631	22.2075	22.2876	NaN	NaN	NaN	NaN	NaN	NaN	23.5011	23.4655	24.5561	24.2314	24.0522	NaN	NaN	23.4584	NaN	NaN	NaN	NaN	23.362	NaN	NaN	NaN	NaN	NaN	NaN	NaN	22.6813	NaN	NaN	22.3653	NaN	23.3074
NaN	NaN	NaN	NaN	NaN	NaN	NaN	NaN	NaN	NaN	NaN	NaN	NaN	NaN	NaN	NaN	NaN	NaN	NaN	NaN	NaN	NaN	NaN	NaN	21.4092	NaN	NaN	NaN	NaN	NaN	NaN	21.1377	NaN	NaN	NaN	NaN	NaN	NaN	NaN	NaN	NaN	NaN	NaN	NaN	NaN	NaN	NaN	NaN	NaN	NaN
20.9438	21.4362	NaN	21.1353	21.0656	NaN	NaN	NaN	NaN	21.8149	21.5199	21.2751	21.3644	NaN	NaN	NaN	NaN	NaN	NaN	NaN	21.5337	21.5201	NaN	NaN	NaN	21.8359	NaN	21.969	22.0851	NaN	NaN	NaN	NaN	NaN	NaN	NaN	21.3941	NaN	NaN	NaN	NaN	NaN	NaN	NaN	21.0924	NaN	NaN	21.4125	21.2268	22.9669
25.304	22.8022	25.5582	25.9632	26.0341	NaN	NaN	NaN	NaN	NaN	NaN	NaN	NaN	NaN	NaN	NaN	NaN	NaN	NaN	NaN	22.3831	22.1223	21.9429	NaN	NaN	NaN	NaN	NaN	21.5588	NaN	NaN	NaN	NaN	NaN	NaN	NaN	NaN	NaN	NaN	NaN	NaN	NaN	NaN	NaN	NaN	NaN	NaN	NaN	NaN	NaN
NaN	NaN	NaN	NaN	NaN	NaN	NaN	NaN	NaN	NaN	NaN	NaN	NaN	NaN	NaN	NaN	NaN	NaN	NaN	NaN	NaN	NaN	NaN	NaN	NaN	NaN	NaN	NaN	NaN	NaN	NaN	NaN	NaN	NaN	NaN	NaN	NaN	NaN	NaN	NaN	NaN	NaN	NaN	NaN	NaN	NaN	NaN	NaN	NaN	NaN
NaN	NaN	NaN	NaN	NaN	NaN	NaN	NaN	NaN	NaN	NaN	NaN	NaN	NaN	NaN	NaN	NaN	NaN	NaN	NaN	NaN	NaN	NaN	NaN	NaN	NaN	NaN	NaN	NaN	NaN	NaN	NaN	NaN	NaN	NaN	NaN	NaN	NaN	NaN	NaN	NaN	NaN	NaN	NaN	NaN	NaN	NaN	NaN	NaN	NaN
26.4021	26.6741	26.4802	25.9879	26.336	NaN	NaN	NaN	NaN	26.2519	25.6904	25.4828	26.229	24.7631	26.0447	NaN	NaN	NaN	22.4316	24.4434	26.9694	26.5203	26.1529	25.2774	27.0321	27.3113	27.3593	26.9354	26.3612	26.2276	26.3953	26.5443	NaN	NaN	NaN	NaN	24.4806	25.6876	25.8904	24.8649	25.4972	23.3283	24.4608	24.6012	25.6782	26.2754	27.228	27.0289	27.0363	NaN
NaN	NaN	NaN	NaN	NaN	NaN	NaN	NaN	NaN	NaN	NaN	NaN	NaN	NaN	NaN	NaN	NaN	NaN	NaN	NaN	NaN	NaN	NaN	NaN	NaN	NaN	NaN	NaN	NaN	NaN	NaN	NaN	NaN	NaN	NaN	NaN	NaN	NaN	NaN	NaN	NaN	NaN	NaN	NaN	NaN	NaN	NaN	NaN	NaN	NaN
NaN	NaN	22.6158	NaN	NaN	NaN	NaN	NaN	NaN	NaN	NaN	NaN	NaN	NaN	NaN	NaN	NaN	NaN	NaN	NaN	NaN	NaN	NaN	NaN	NaN	NaN	23.0421	NaN	NaN	NaN	NaN	NaN	NaN	NaN	NaN	NaN	22.8086	NaN	22.9999	23.0398	22.8561	NaN	NaN	NaN	NaN	NaN	NaN	NaN	NaN	22.8639
NaN	NaN	NaN	NaN	NaN	NaN	NaN	NaN	NaN	NaN	NaN	23.1458	NaN	NaN	NaN	NaN	NaN	NaN	NaN	NaN	NaN	NaN	NaN	NaN	NaN	NaN	NaN	NaN	NaN	NaN	NaN	NaN	NaN	NaN	NaN	NaN	NaN	NaN	NaN	NaN	NaN	NaN	NaN	NaN	NaN	NaN	NaN	NaN	NaN	NaN
NaN	NaN	NaN	NaN	NaN	NaN	NaN	NaN	NaN	NaN	NaN	NaN	NaN	NaN	NaN	NaN	NaN	NaN	NaN	NaN	NaN	NaN	NaN	NaN	NaN	NaN	NaN	NaN	NaN	NaN	NaN	NaN	NaN	NaN	NaN	NaN	NaN	NaN	NaN	NaN	NaN	NaN	NaN	NaN	NaN	NaN	NaN	NaN	NaN	NaN
NaN	NaN	NaN	NaN	NaN	NaN	NaN	NaN	NaN	NaN	NaN	NaN	22.2143	NaN	NaN	NaN	NaN	NaN	NaN	NaN	NaN	NaN	NaN	NaN	23.2079	NaN	23.6238	24.4218	NaN	NaN	NaN	NaN	NaN	NaN	NaN	NaN	NaN	NaN	NaN	NaN	NaN	NaN	NaN	NaN	NaN	NaN	NaN	NaN	NaN	NaN
NaN	NaN	NaN	NaN	NaN	NaN	NaN	NaN	NaN	NaN	NaN	NaN	NaN	NaN	NaN	NaN	NaN	NaN	NaN	NaN	NaN	NaN	NaN	NaN	NaN	NaN	NaN	NaN	NaN	NaN	NaN	NaN	NaN	NaN	NaN	NaN	NaN	NaN	NaN	NaN	NaN	NaN	NaN	NaN	NaN	NaN	NaN	NaN	NaN	NaN
NaN	NaN	NaN	NaN	NaN	NaN	NaN	NaN	NaN	NaN	NaN	NaN	NaN	NaN	NaN	NaN	NaN	NaN	NaN	NaN	NaN	NaN	NaN	NaN	NaN	NaN	NaN	NaN	NaN	NaN	NaN	NaN	NaN	NaN	NaN	NaN	NaN	NaN	NaN	NaN	NaN	NaN	NaN	NaN	NaN	NaN	NaN	NaN	NaN	NaN
NaN	NaN	22.0925	NaN	21.4634	NaN	NaN	NaN	NaN	23.2554	NaN	NaN	NaN	NaN	NaN	NaN	NaN	NaN	NaN	NaN	NaN	NaN	NaN	NaN	NaN	NaN	NaN	NaN	NaN	NaN	NaN	NaN	NaN	NaN	NaN	NaN	24.498	24.8505	24.8177	23.8106	23.4795	NaN	NaN	NaN	NaN	NaN	22.7459	22.5045	NaN	23.3147
NaN	NaN	22.9334	NaN	NaN	22.7879	NaN	NaN	NaN	NaN	23.1444	NaN	NaN	NaN	22.7498	NaN	NaN	NaN	NaN	NaN	23.3676	22.5611	NaN	NaN	NaN	NaN	NaN	22.737	NaN	NaN	NaN	NaN	NaN	NaN	NaN	NaN	22.6194	NaN	22.8294	23.1367	NaN	NaN	NaN	22.9439	NaN	NaN	NaN	23.0693	NaN	24.4176
22.7815	22.0879	24.3322	22.9612	23.5413	NaN	NaN	NaN	NaN	23.0711	22.7039	22.9971	22.2965	22.5532	24.795	NaN	NaN	NaN	NaN	NaN	24.245	22.9277	22.3688	NaN	23.2957	25.1624	25.0719	25.7402	23.1366	23.2784	23.8677	25.1839	NaN	NaN	NaN	NaN	22.8602	23.1537	24.7447	23.3488	NaN	NaN	NaN	NaN	23.6728	24.0788	23.4291	24.1832	24.4557	NaN
NaN	NaN	NaN	NaN	NaN	NaN	NaN	NaN	NaN	NaN	NaN	NaN	NaN	NaN	NaN	NaN	NaN	NaN	NaN	NaN	NaN	NaN	NaN	NaN	NaN	NaN	NaN	NaN	NaN	NaN	NaN	NaN	NaN	NaN	NaN	NaN	NaN	NaN	NaN	NaN	NaN	NaN	NaN	NaN	NaN	NaN	NaN	NaN	NaN	21.3287
NaN	NaN	NaN	NaN	NaN	NaN	NaN	NaN	NaN	NaN	NaN	NaN	NaN	NaN	NaN	NaN	NaN	NaN	NaN	NaN	NaN	NaN	NaN	NaN	NaN	NaN	NaN	NaN	NaN	NaN	NaN	NaN	NaN	NaN	NaN	NaN	NaN	NaN	NaN	NaN	21.1446	NaN	NaN	NaN	NaN	NaN	NaN	NaN	NaN	NaN
NaN	NaN	NaN	NaN	NaN	NaN	NaN	NaN	NaN	NaN	NaN	NaN	NaN	NaN	NaN	NaN	NaN	NaN	NaN	NaN	NaN	NaN	NaN	NaN	NaN	NaN	NaN	NaN	NaN	NaN	NaN	NaN	NaN	NaN	NaN	NaN	NaN	NaN	NaN	NaN	NaN	NaN	NaN	NaN	NaN	NaN	NaN	NaN	NaN	NaN
NaN	NaN	NaN	NaN	NaN	NaN	NaN	NaN	NaN	NaN	NaN	NaN	NaN	NaN	NaN	NaN	NaN	NaN	NaN	NaN	NaN	NaN	NaN	NaN	NaN	NaN	NaN	NaN	NaN	NaN	NaN	NaN	NaN	NaN	NaN	NaN	22.4349	NaN	NaN	NaN	NaN	NaN	NaN	NaN	NaN	NaN	NaN	NaN	NaN	22.751
23.0502	23.4643	23.9566	23.2403	23.4287	22.7146	23.3838	23.0835	23.0207	23.392	23.3606	23.2288	23.5295	23.0845	22.9963	22.1911	22.3137	22.1984	22.2025	22.7205	23.5249	23.3762	23.5607	23.1564	23.539	23.6276	23.7431	23.5874	23.9883	23.1057	23.3204	23.7767	NaN	NaN	NaN	NaN	23.5805	23.2469	23.443	23.7627	23.7977	22.6331	NaN	22.4852	23.014	23.4364	23.8535	23.5193	23.297	23.7834
NaN	23.9305	22.9481	NaN	NaN	22.3768	23.0138	NaN	NaN	NaN	NaN	NaN	NaN	NaN	NaN	25.781	26.5629	22.4762	21.9556	NaN	NaN	NaN	NaN	22.2723	NaN	NaN	NaN	NaN	NaN	NaN	NaN	NaN	NaN	NaN	NaN	NaN	23.2023	23.2696	NaN	NaN	23.1128	NaN	NaN	NaN	NaN	NaN	NaN	NaN	NaN	22.0279
20.6857	20.7923	20.5869	NaN	20.8978	20.0691	NaN	NaN	NaN	NaN	21.0608	20.688	20.6092	NaN	NaN	NaN	NaN	20.5835	20.8391	NaN	20.3337	NaN	NaN	20.7623	NaN	NaN	NaN	NaN	20.4395	NaN	NaN	NaN	NaN	NaN	NaN	NaN	NaN	NaN	NaN	NaN	NaN	NaN	NaN	NaN	20.0821	20.45	NaN	NaN	NaN	25.2815
NaN	NaN	NaN	NaN	NaN	NaN	NaN	NaN	NaN	NaN	NaN	NaN	NaN	NaN	NaN	NaN	NaN	NaN	NaN	NaN	NaN	NaN	NaN	NaN	NaN	NaN	NaN	NaN	NaN	NaN	NaN	NaN	NaN	NaN	NaN	NaN	NaN	NaN	NaN	NaN	NaN	NaN	NaN	NaN	NaN	NaN	NaN	NaN	NaN	NaN
NaN	NaN	NaN	NaN	NaN	NaN	NaN	NaN	NaN	NaN	NaN	NaN	NaN	NaN	NaN	NaN	NaN	NaN	NaN	NaN	NaN	NaN	NaN	NaN	NaN	NaN	NaN	NaN	NaN	NaN	NaN	NaN	NaN	NaN	NaN	NaN	NaN	NaN	NaN	NaN	NaN	NaN	NaN	NaN	NaN	NaN	NaN	NaN	NaN	NaN
NaN	NaN	NaN	NaN	NaN	NaN	NaN	NaN	NaN	NaN	NaN	NaN	NaN	NaN	NaN	NaN	NaN	21.8227	NaN	NaN	NaN	NaN	NaN	NaN	NaN	NaN	NaN	NaN	NaN	NaN	NaN	NaN	NaN	NaN	NaN	NaN	NaN	NaN	NaN	NaN	NaN	NaN	NaN	NaN	NaN	NaN	NaN	NaN	NaN	NaN
22.3899	NaN	22.912	NaN	22.6734	NaN	NaN	NaN	NaN	NaN	NaN	22.0848	NaN	NaN	NaN	NaN	22.2201	NaN	NaN	NaN	NaN	NaN	NaN	NaN	NaN	NaN	NaN	22.2306	NaN	NaN	NaN	NaN	NaN	NaN	NaN	NaN	23.2676	24.1581	24.5799	23.9051	23.1224	22.5137	NaN	NaN	NaN	NaN	NaN	22.5429	NaN	NaN
NaN	NaN	23.6786	NaN	NaN	NaN	NaN	NaN	NaN	NaN	NaN	NaN	NaN	NaN	NaN	NaN	NaN	NaN	NaN	NaN	NaN	NaN	NaN	NaN	22.141	NaN	NaN	22.5536	NaN	NaN	NaN	NaN	NaN	NaN	NaN	NaN	NaN	NaN	NaN	NaN	NaN	NaN	NaN	NaN	NaN	NaN	NaN	NaN	NaN	NaN
NaN	NaN	NaN	NaN	NaN	NaN	NaN	NaN	NaN	NaN	NaN	NaN	NaN	NaN	NaN	NaN	NaN	NaN	NaN	NaN	NaN	NaN	NaN	NaN	NaN	NaN	NaN	21.5048	NaN	NaN	NaN	NaN	NaN	NaN	NaN	NaN	22.5795	NaN	22.2937	22.1676	22.4048	NaN	NaN	NaN	NaN	NaN	NaN	NaN	NaN	22.5478
NaN	NaN	NaN	NaN	NaN	NaN	NaN	NaN	NaN	NaN	NaN	NaN	NaN	NaN	NaN	NaN	NaN	NaN	NaN	NaN	NaN	NaN	NaN	NaN	NaN	NaN	NaN	NaN	NaN	NaN	NaN	NaN	NaN	NaN	NaN	NaN	NaN	NaN	NaN	NaN	NaN	NaN	NaN	NaN	NaN	NaN	NaN	NaN	NaN	NaN
NaN	NaN	NaN	NaN	NaN	NaN	NaN	NaN	NaN	NaN	NaN	NaN	NaN	NaN	NaN	NaN	NaN	NaN	NaN	NaN	NaN	NaN	NaN	NaN	NaN	NaN	NaN	NaN	NaN	NaN	NaN	NaN	NaN	NaN	NaN	NaN	NaN	NaN	NaN	NaN	NaN	NaN	NaN	NaN	NaN	NaN	NaN	NaN	NaN	NaN
NaN	NaN	NaN	NaN	NaN	NaN	NaN	NaN	NaN	NaN	NaN	NaN	NaN	NaN	NaN	NaN	NaN	NaN	NaN	NaN	NaN	NaN	NaN	NaN	NaN	NaN	NaN	NaN	NaN	NaN	NaN	NaN	NaN	NaN	NaN	NaN	NaN	NaN	NaN	NaN	NaN	NaN	NaN	NaN	NaN	NaN	NaN	NaN	NaN	NaN
NaN	NaN	23.7259	NaN	NaN	NaN	NaN	NaN	NaN	NaN	23.2385	23.1985	NaN	NaN	NaN	NaN	NaN	NaN	NaN	NaN	NaN	NaN	NaN	NaN	NaN	NaN	23.7066	24.0344	NaN	NaN	23.0514	NaN	NaN	NaN	NaN	NaN	NaN	NaN	NaN	23.3015	NaN	NaN	NaN	NaN	NaN	23.25	NaN	NaN	NaN	NaN
NaN	NaN	NaN	NaN	NaN	NaN	NaN	NaN	NaN	NaN	NaN	NaN	NaN	NaN	NaN	NaN	NaN	NaN	NaN	NaN	NaN	NaN	NaN	NaN	NaN	NaN	NaN	NaN	NaN	NaN	NaN	NaN	NaN	NaN	NaN	NaN	NaN	NaN	NaN	NaN	NaN	NaN	NaN	NaN	NaN	NaN	NaN	NaN	NaN	NaN
24.054	24.3471	25.8776	24.0744	24.4914	NaN	NaN	NaN	NaN	24.5758	24.3018	24.4561	24.0707	NaN	24.6021	NaN	23.9623	NaN	NaN	22.6896	23.8689	24.0109	24.0576	NaN	25.0385	24.3766	25.2155	25.5942	25.481	24.1305	23.6562	24.2264	NaN	NaN	NaN	NaN	25.4921	25.8125	25.7266	25.3489	25.3511	NaN	NaN	23.4294	24.5651	24.8628	22.6118	23.1861	23.5093	23.049
22.3946	NaN	NaN	NaN	NaN	NaN	NaN	NaN	NaN	NaN	NaN	22.5284	NaN	NaN	NaN	NaN	NaN	NaN	NaN	NaN	NaN	21.9526	NaN	NaN	NaN	NaN	NaN	NaN	NaN	NaN	NaN	NaN	NaN	NaN	NaN	NaN	NaN	NaN	NaN	NaN	NaN	NaN	NaN	NaN	NaN	22.868	NaN	NaN	NaN	NaN
NaN	NaN	NaN	NaN	NaN	NaN	NaN	NaN	NaN	NaN	NaN	NaN	NaN	NaN	23.1267	NaN	NaN	NaN	NaN	NaN	22.3335	22.4766	22.6242	NaN	NaN	24.918	23.9489	24.1399	NaN	NaN	NaN	23.1174	NaN	NaN	NaN	NaN	NaN	NaN	NaN	NaN	NaN	NaN	NaN	NaN	NaN	22.8737	23.9236	25.1812	24.9989	NaN
NaN	NaN	NaN	NaN	NaN	NaN	NaN	NaN	NaN	NaN	21.6532	NaN	NaN	NaN	NaN	NaN	NaN	NaN	NaN	NaN	NaN	NaN	NaN	NaN	NaN	NaN	NaN	NaN	NaN	NaN	NaN	NaN	NaN	NaN	NaN	NaN	NaN	NaN	NaN	NaN	NaN	NaN	NaN	NaN	NaN	NaN	NaN	NaN	NaN	NaN
NaN	NaN	NaN	NaN	NaN	NaN	NaN	NaN	NaN	NaN	NaN	NaN	NaN	NaN	NaN	NaN	NaN	NaN	NaN	NaN	NaN	NaN	NaN	NaN	NaN	NaN	NaN	NaN	NaN	NaN	NaN	NaN	NaN	NaN	NaN	NaN	NaN	NaN	NaN	NaN	NaN	NaN	NaN	NaN	NaN	NaN	NaN	NaN	NaN	NaN
NaN	NaN	NaN	NaN	NaN	NaN	NaN	NaN	NaN	NaN	NaN	NaN	NaN	NaN	NaN	NaN	NaN	NaN	NaN	NaN	NaN	NaN	NaN	NaN	NaN	NaN	NaN	NaN	NaN	NaN	NaN	NaN	NaN	NaN	NaN	NaN	NaN	NaN	NaN	NaN	NaN	NaN	NaN	NaN	NaN	NaN	NaN	NaN	NaN	NaN
23.9716	23.5292	25.3839	23.3233	23.7307	NaN	NaN	NaN	NaN	25.5631	25.4079	25.2885	25.3246	24.2768	24.493	21.8687	22.1376	NaN	22.427	22.6156	25.7964	25.0662	23.5515	23.1219	25.7033	26.3924	26.3931	26.3038	25.3433	23.9805	24.8998	25.5708	NaN	NaN	NaN	NaN	24.7876	24.8251	25.2061	25.5883	25.7147	23.6546	23.6282	23.7411	25.7554	25.6033	25.1913	25.0166	24.2594	NaN
NaN	NaN	NaN	NaN	25.1679	NaN	NaN	NaN	NaN	25.2401	25.1137	NaN	NaN	24.6116	25.0772	NaN	NaN	NaN	NaN	24.8791	23.5546	23.7079	24.3101	NaN	NaN	NaN	NaN	NaN	NaN	NaN	24.3802	25.1485	NaN	NaN	NaN	NaN	NaN	NaN	NaN	NaN	NaN	26.2554	NaN	26.0215	NaN	NaN	NaN	NaN	NaN	NaN
29.1013	29.4466	29.2939	29.248	29.2707	25.6831	25.4313	25.156	24.893	28.1928	28.1317	27.971	27.8511	27.8894	27.4871	26.3481	26.0826	26.4353	26.6812	26.8838	28.9907	28.9317	28.5464	27.7523	28.5023	28.4693	28.6505	28.6412	28.1591	28.258	28.0256	28.643	26.6278	NaN	23.59	NaN	29.7392	29.6067	29.4807	29.6381	29.23	27.4964	26.6718	27.0163	28.2224	28.3132	29.2951	28.9394	29.3133	27.5555
28.1829	28.6508	28.7761	29.1047	28.8563	22.0956	22.9378	23.5849	23.379	27.6108	27.8174	27.2953	27.2731	27.2208	27.2089	20.9185	22.2291	NaN	21.1679	26.299	27.8034	27.5017	27.3376	27.9158	28.035	26.7852	27.9243	28.1707	27.8783	27.4071	27.6942	27.5705	24.9088	23.6835	22.8343	NaN	26.856	26.9464	27.4569	26.7305	26.7822	28.8519	27.3779	27.5054	26.9673	27.2026	27.2905	27.3192	27.5042	NaN
25.6983	25.1212	26.3908	25.7155	25.8808	23.778	20.7364	NaN	20.8249	24.5576	23.4891	24.5966	23.9885	21.1073	25.2819	21.6811	23.1395	22.6334	22.6549	22.1944	24.7683	23.7779	24.0428	22.0946	24.6557	25.5421	25.3329	25.7358	24.3402	25.0587	23.2664	25.122	23.6844	NaN	NaN	NaN	26.6648	26.442	26.5344	26.5567	26.3223	25.3973	24.1078	25.2878	26.0276	26.1331	24.4394	23.5811	24.0233	23.3773
25.9077	25.8882	26.1754	25.8927	25.6579	24.3874	23.6586	25.0098	NaN	25.0604	25.1517	25.2327	25.1106	25.4833	25.3783	24.8197	25.0825	24.6639	24.8817	25.5161	25.8733	26.0409	26.0418	25.6789	25.9766	26.1021	25.956	25.6625	26.0331	26.0068	25.5157	26.0222	26.1008	NaN	NaN	22.9517	26.9936	27.0913	26.9596	26.8569	26.6653	25.6343	25.6735	25.7555	26.648	25.9218	25.2187	26.131	25.991	25.2405
NaN	NaN	NaN	NaN	NaN	NaN	NaN	NaN	NaN	NaN	NaN	NaN	NaN	NaN	NaN	NaN	NaN	NaN	NaN	NaN	NaN	NaN	NaN	NaN	NaN	NaN	NaN	NaN	NaN	NaN	NaN	NaN	NaN	NaN	NaN	NaN	NaN	NaN	NaN	NaN	NaN	NaN	NaN	NaN	22.844	NaN	NaN	NaN	NaN	NaN
NaN	NaN	NaN	NaN	NaN	NaN	NaN	NaN	NaN	NaN	NaN	NaN	NaN	NaN	NaN	NaN	NaN	NaN	NaN	NaN	NaN	NaN	NaN	NaN	NaN	NaN	NaN	NaN	NaN	NaN	NaN	NaN	NaN	NaN	NaN	NaN	NaN	NaN	NaN	NaN	NaN	NaN	NaN	NaN	NaN	NaN	NaN	NaN	NaN	NaN
23.0365	NaN	24.609	NaN	NaN	23.8137	24.7195	NaN	23.52	NaN	NaN	24.5005	NaN	NaN	24.9807	23.2196	22.8048	22.6197	22.2543	22.8922	24.7536	NaN	23.3217	NaN	23.4296	NaN	NaN	NaN	24.7948	NaN	NaN	23.8971	NaN	NaN	NaN	NaN	24.3563	23.3602	23.6664	24.3537	NaN	24.8022	NaN	NaN	23.0505	NaN	NaN	NaN	NaN	NaN
NaN	NaN	NaN	NaN	NaN	NaN	NaN	NaN	NaN	NaN	NaN	NaN	NaN	NaN	NaN	NaN	NaN	NaN	NaN	NaN	NaN	NaN	NaN	NaN	NaN	NaN	NaN	NaN	NaN	NaN	NaN	NaN	NaN	NaN	NaN	NaN	NaN	NaN	NaN	NaN	NaN	NaN	NaN	NaN	NaN	NaN	NaN	NaN	NaN	NaN
25.8573	26.092	25.5506	25.8689	25.5082	NaN	NaN	NaN	NaN	NaN	NaN	NaN	24.2819	24.8649	24.6608	NaN	NaN	NaN	NaN	NaN	25.4394	25.198	25.0126	25.0454	26.1843	25.3539	26.4616	25.9135	25.0118	25.7967	25.5885	25.8418	NaN	23.8536	23.6501	NaN	25.5581	NaN	25.6391	25.4148	25.4347	NaN	NaN	23.5358	25.0494	25.3766	26.684	25.8933	26.1074	24.2354
26.2221	25.9611	25.6034	25.9498	25.6602	27.8234	28.1754	28.4477	28.0064	25.4653	25.7108	25.828	25.9284	25.7241	25.2839	28.616	29.0317	28.586	28.9562	24.7681	24.0897	23.7891	24.1351	24.2797	25.0548	25.1355	24.6874	24.1987	25.1997	26.0127	24.2066	24.9225	25.7479	26.437	25.0202	26.8746	26.4505	26.6235	26.4639	25.6755	26.115	23.4634	25.1068	24.7165	26.3984	26.6421	26.3258	25.7733	26.2707	24.5811
NaN	NaN	NaN	NaN	NaN	24.306	NaN	NaN	NaN	23.4765	NaN	23.2019	NaN	23.6769	NaN	25.645	25.4508	25.9646	25.7395	25.8465	NaN	23.5285	23.798	NaN	NaN	NaN	NaN	NaN	22.801	23.8423	NaN	23.1528	24.6733	NaN	NaN	23.9059	24.3169	25.1676	24.2204	23.8424	NaN	NaN	25.1631	NaN	25.1014	23.6251	23.6714	NaN	23.7075	23.7205
22.5215	NaN	22.7661	22.4892	NaN	NaN	NaN	NaN	NaN	22.7108	22.5829	NaN	NaN	22.9223	23.1253	NaN	NaN	NaN	NaN	NaN	23.2633	NaN	23.1796	23.1178	23.0147	NaN	23.2771	23.4836	23.168	23.1236	23.4815	23.7756	NaN	NaN	23.0186	NaN	22.7954	23.04	NaN	22.8659	22.7801	23.1397	NaN	23.2713	23.1895	23.3283	23.1619	23.5412	23.2943	22.5463
NaN	21.8005	22.521	NaN	NaN	NaN	NaN	NaN	NaN	NaN	22.6454	22.6496	22.3671	NaN	NaN	NaN	NaN	NaN	NaN	NaN	NaN	NaN	NaN	NaN	NaN	NaN	22.1764	22.0849	NaN	NaN	NaN	21.6957	NaN	NaN	NaN	NaN	22.8569	22.2421	22.0295	22.4154	NaN	NaN	NaN	NaN	NaN	NaN	NaN	NaN	NaN	23.147
23.1493	23.8303	24.0112	25.2938	23.8374	NaN	23.6638	26.4839	NaN	22.0485	22.0533	23.0397	22.5605	NaN	22.1291	NaN	24.4986	NaN	NaN	NaN	23.2448	24.3524	22.179	22.3176	23.9297	23.7933	23.8365	22.082	23.3962	NaN	22.9825	22.3814	NaN	NaN	NaN	23.1961	24.9877	25.5481	25.1649	24.6782	24.6261	NaN	22.9592	22.9171	23.2693	23.1449	23.3273	22.8892	22.5374	24.0015
30.82	30.5028	31.1178	30.7833	30.9109	28.8505	29.3994	28.4018	28.5071	30.2291	30.1995	29.9814	29.915	29.9314	29.4775	28.8082	28.7041	28.6719	28.7798	28.9706	30.4728	30.5278	30.457	30.1176	30.6896	30.4862	30.4852	30.6537	30.5054	30.2725	29.9509	30.4649	28.6837	26.2566	25.8611	26.5397	29.5666	29.5109	30.3479	30.5264	30.226	29.1499	28.6564	28.9418	30.4857	30.3133	31.1158	31.0062	31.0092	28.8792
NaN	NaN	NaN	NaN	NaN	NaN	NaN	NaN	NaN	NaN	NaN	NaN	NaN	NaN	NaN	NaN	NaN	NaN	NaN	NaN	NaN	NaN	NaN	NaN	NaN	NaN	NaN	NaN	NaN	NaN	NaN	NaN	NaN	NaN	NaN	NaN	NaN	NaN	NaN	NaN	NaN	NaN	NaN	NaN	NaN	NaN	NaN	NaN	NaN	NaN
23.9845	23.4456	NaN	24.3703	23.3789	27.9708	28.534	27.7482	27.3517	NaN	NaN	NaN	25.2836	NaN	NaN	26.3914	27.0822	26.2644	25.5381	NaN	22.8082	NaN	NaN	NaN	NaN	NaN	NaN	NaN	NaN	24.0789	NaN	NaN	NaN	23.3665	27.3818	25.5976	NaN	NaN	NaN	NaN	NaN	NaN	23.7245	NaN	24.1196	24.5156	23.6074	24.8527	24.4428	NaN
NaN	NaN	NaN	NaN	NaN	NaN	NaN	NaN	24.4347	NaN	NaN	NaN	NaN	NaN	NaN	NaN	NaN	NaN	NaN	NaN	NaN	NaN	NaN	NaN	NaN	NaN	NaN	NaN	NaN	NaN	NaN	NaN	NaN	NaN	NaN	NaN	NaN	NaN	NaN	NaN	NaN	NaN	NaN	NaN	NaN	NaN	NaN	NaN	NaN	NaN
27.7312	27.2189	26.8307	27.0896	25.9484	27.8332	28.4107	29.3554	29.0208	24.0339	24.8316	24.7075	25.6593	28.6084	27.9317	30.7173	30.2949	29.698	29.7081	25.9242	25.3948	23.0964	NaN	23.5868	25.2498	NaN	24.6905	NaN	NaN	NaN	NaN	NaN	25.7989	NaN	23.2778	NaN	29.0914	29.1253	29.3985	28.2115	28.8977	26.6239	27.2423	26.3729	29.6047	29.7683	29.9326	29.5903	29.3956	27.9055
22.4441	NaN	NaN	22.6146	22.6242	NaN	NaN	NaN	NaN	22.9071	22.7196	NaN	22.6787	NaN	NaN	22.7678	NaN	NaN	NaN	NaN	22.5522	22.3203	22.3784	NaN	22.3568	NaN	22.5214	22.3876	NaN	NaN	NaN	21.9936	NaN	NaN	NaN	NaN	NaN	NaN	NaN	NaN	NaN	NaN	NaN	NaN	NaN	NaN	NaN	22.4948	NaN	NaN
NaN	NaN	NaN	NaN	NaN	NaN	NaN	NaN	NaN	NaN	NaN	NaN	NaN	NaN	NaN	NaN	NaN	NaN	NaN	NaN	NaN	NaN	NaN	NaN	NaN	NaN	NaN	NaN	NaN	NaN	NaN	NaN	NaN	NaN	NaN	NaN	NaN	NaN	NaN	NaN	NaN	NaN	NaN	NaN	NaN	NaN	NaN	NaN	NaN	NaN
19.8839	NaN	19.572	19.9993	NaN	25.8015	26.8054	26.4251	27.5365	NaN	NaN	NaN	19.8402	NaN	NaN	24.3614	21.8722	21.3415	NaN	NaN	NaN	NaN	19.8186	NaN	NaN	NaN	19.5398	NaN	NaN	NaN	NaN	NaN	NaN	NaN	NaN	NaN	NaN	NaN	NaN	NaN	NaN	NaN	NaN	NaN	21.5338	21.035	20.8735	21.5541	21.2326	NaN
24.774	23.9117	22.3223	23.1032	22.9242	29.6183	30.5474	31.2293	31.6509	24.8232	25.1292	24.1761	25.5189	25.0721	24.8214	29.9228	29.5575	29.3068	29.2922	25.883	23.2139	23.2012	22.6496	20.7901	NaN	20.1857	NaN	20.252	24.5394	23.6091	NaN	22.8484	24.1554	29.3174	28.8181	30.5315	23.2778	23.7132	19.7777	20.5569	22.3645	23.1936	23.2985	24.2051	25.5206	25.3063	24.8107	25.7991	24.9041	21.3585
NaN	NaN	NaN	23.1794	NaN	22.4343	NaN	NaN	NaN	NaN	NaN	NaN	NaN	NaN	NaN	NaN	NaN	22.5587	NaN	NaN	NaN	NaN	NaN	NaN	NaN	NaN	NaN	NaN	NaN	NaN	NaN	NaN	NaN	NaN	NaN	NaN	NaN	NaN	NaN	NaN	NaN	NaN	NaN	NaN	NaN	NaN	NaN	NaN	NaN	NaN
26.2521	25.0023	24.9571	26.423	25.5394	24.6584	25.2283	26.4102	26.254	24.4865	24.2933	24.6483	24.9771	25.9638	25.3446	26.5525	26.5405	25.8561	25.8091	24.0434	23.9027	23.7669	23.5128	23.6508	24.0255	23.8815	23.4843	23.4782	25.3356	25.9845	24.7976	24.399	25.6425	25.014	25.5135	26.0723	23.6785	23.9419	25.049	24.5796	25.034	24.4554	23.8932	23.1135	25.9467	25.9891	26.1584	25.8743	25.6222	24.4043
24.1174	23.3242	23.219	22.2052	23.1891	23.9541	24.7938	24.661	24.8239	23.9562	23.2153	22.9035	21.6912	25.8508	25.5435	22.4883	NaN	21.3392	22.4612	24.7211	20.849	23.9506	25.6871	28.6386	24.3397	25.0474	25.1725	23.3744	26.1627	25.9912	25.6284	25.9506	NaN	27.1326	26.5965	23.9367	21.7827	NaN	NaN	22.8297	21.7822	29.2252	27.9803	28.8635	27.7546	26.8677	22.2484	NaN	NaN	20.5306
25.6023	25.4897	26.0932	24.8484	24.865	24.7408	24.9584	24.5386	25.9885	24.9892	24.4808	24.5635	24.4754	25.8654	25.9948	22.989	NaN	NaN	21.3054	24.2343	26.0406	25.5509	25.2289	26.32	26.5005	26.3445	26.679	26.3949	25.9781	25.5978	25.9361	25.8419	NaN	24.2608	24.5945	NaN	23.2798	22.316	23.4882	23.6023	23.0455	26.9203	26.1624	26.9813	25.7008	25.1835	26.1394	25.5187	25.6709	22.8294
22.8011	23.114	21.8193	22.5751	23.195	20.8681	NaN	NaN	NaN	21.3514	NaN	21.6468	21.5657	23.2273	26.0148	NaN	NaN	NaN	NaN	22.0127	22.4154	23.3302	22.0869	22.3883	21.4255	22.4099	24.965	23.2633	24.0422	23.3521	NaN	24.541	NaN	NaN	NaN	NaN	NaN	22.3844	NaN	21.4077	21.6067	23.0009	NaN	21.3429	24.3988	22.7841	26.1938	25.856	25.7541	NaN
26.3522	24.1189	25.606	26.2607	25.5436	26.7528	26.5255	27.5438	27.5499	26.3873	26.4823	26.7233	27.1022	26.2097	26.1294	26.4686	26.167	25.7891	26.3339	24.1387	25.1461	24.6379	24.9059	24.4176	26.0597	25.8395	25.9179	25.379	26.3854	26.6853	25.9757	25.406	25.054	25.491	27.0256	26.8551	23.9921	23.4973	24.4889	24.0632	23.1624	26.2948	25.717	25.4174	26.6733	26.0679	26.0134	25.9458	25.1539	23.4744
30.2854	29.3026	28.9478	30.2689	29.7024	29.2494	29.6226	29.939	29.9242	28.5436	28.6116	28.9032	29.4324	29.5974	29.3593	31.4411	31.3746	31.2289	31.2215	28.7616	28.2807	28.8508	28.6436	28.8206	28.7055	28.4843	27.9647	27.0959	29.5022	30.1178	29.45	29.1668	26.9166	27.215	27.9048	28.2033	28.2283	28.1458	28.7998	27.9828	28.5391	28.2768	28.1507	27.5336	30.3249	30.3155	30.3942	30.2035	30.0614	29.2509
25.9565	24.8753	24.4608	25.8523	25.0136	28.3244	27.9087	27.2882	27.1758	24.3143	24.1393	24.7654	25.367	26.1024	25.5567	28.5905	28.8767	28.8294	28.966	25.2432	24.2405	24.7828	23.8476	24.4646	24.7777	24.6059	23.2107	23.2486	26.244	26.9974	25.8541	25.8643	25.4391	NaN	26.0619	25.5599	25.0105	24.4679	25.4986	23.278	24.9792	24.4432	25.3887	24.2037	27.0216	27.1659	27.5558	27.1371	26.8994	26.2003
NaN	NaN	NaN	23.425	NaN	24.1978	25.6528	26.5921	27.4518	23.155	23.5127	23.7242	24.9671	24.1266	NaN	26.3984	25.6257	25.1857	23.9122	23.4303	22.8686	23.8129	NaN	NaN	NaN	NaN	NaN	NaN	22.4274	22.6493	NaN	NaN	NaN	NaN	NaN	NaN	NaN	NaN	22.3936	NaN	23.1933	21.8557	NaN	NaN	25.1507	23.6526	25.3179	25.0042	24.3126	22.0853
25.77	25.2933	25.1025	25.1937	24.6784	27.3432	27.6434	29.0326	28.9037	24.2933	25.1212	24.9838	24.9464	26.8484	26.1025	27.2782	27.177	26.0645	26.5488	26.2742	25.5626	25.4635	25.5555	25.7012	25.9308	25.432	25.4519	25.2344	26.9954	26.5684	25.523	26.3082	26.6926	26.2965	25.8911	26.482	25.623	26.1462	26.5245	25.2867	25.4937	24.3786	25.0274	22.6198	26.5869	26.0605	26.6938	26.4669	26.5251	25.071
28.278	27.7025	27.3087	28.0422	27.4322	28.4773	28.856	29.4869	29.0987	28.0818	27.8891	27.6262	27.7932	28.8369	28.4754	29.2506	29.1124	28.7122	28.9014	28.2814	27.1975	27.4901	27.2625	27.2393	27.2809	27.1628	26.6747	26.641	27.5769	27.6164	27.0077	26.8212	28.3396	28.1637	27.8432	28.8686	27.9162	28.0314	27.5827	27.1281	27.5568	28.3629	28.1809	27.934	28.972	28.8692	28.4424	28.5233	28.3954	26.9528
22.451	22.3938	22.2279	22.7819	NaN	26.0618	25.578	26.4521	26.2485	NaN	NaN	22.1532	NaN	NaN	NaN	24.8642	25.9415	25.3288	24.492	22.1061	22.5472	NaN	22.6221	22.8081	NaN	NaN	NaN	NaN	22.6258	NaN	NaN	NaN	NaN	24.9482	24.3712	25.2989	23.3327	23.0345	NaN	NaN	NaN	23.6914	22.4246	NaN	23.1021	NaN	23.2314	23.0653	23.4202	NaN
NaN	NaN	NaN	NaN	NaN	NaN	23.0349	NaN	23.1768	NaN	NaN	NaN	NaN	NaN	NaN	NaN	NaN	NaN	NaN	NaN	NaN	NaN	NaN	NaN	NaN	NaN	NaN	NaN	NaN	NaN	NaN	NaN	NaN	NaN	NaN	NaN	NaN	NaN	NaN	NaN	NaN	NaN	NaN	NaN	NaN	NaN	NaN	NaN	NaN	NaN
23.7915	22.9589	22.8722	23.783	NaN	25.1638	25.6374	25.1235	25.7922	24.26	24.1857	24.7996	25.3962	24.0547	24.2819	25.3798	24.6478	24.3072	25.0141	23.8643	23.3589	24.0143	23.9628	24.8853	23.1068	NaN	NaN	NaN	23.3516	24.7304	23.9135	22.7542	24.5879	NaN	25.2291	24.0914	NaN	NaN	22.1897	NaN	22.758	23.5422	23.597	23.2768	24.8866	25.2133	24.8384	24.8031	24.8771	21.8425
NaN	NaN	NaN	NaN	NaN	NaN	NaN	NaN	NaN	NaN	NaN	NaN	NaN	NaN	NaN	NaN	NaN	NaN	NaN	NaN	NaN	NaN	NaN	NaN	NaN	NaN	NaN	NaN	NaN	NaN	NaN	NaN	NaN	NaN	NaN	NaN	NaN	NaN	NaN	NaN	NaN	NaN	NaN	NaN	NaN	NaN	NaN	NaN	NaN	NaN
NaN	NaN	NaN	NaN	NaN	NaN	NaN	NaN	NaN	NaN	NaN	NaN	NaN	21.7254	21.8919	21.5472	21.5562	21.4457	21.2081	21.3331	20.8338	20.6427	NaN	21.29	NaN	NaN	20.2717	NaN	NaN	20.6769	NaN	NaN	NaN	NaN	NaN	NaN	NaN	NaN	NaN	NaN	NaN	NaN	NaN	NaN	NaN	NaN	21.5801	21.3105	21.28	NaN
NaN	NaN	NaN	NaN	NaN	NaN	NaN	NaN	NaN	NaN	NaN	NaN	NaN	NaN	NaN	NaN	NaN	NaN	NaN	NaN	NaN	NaN	NaN	NaN	NaN	NaN	NaN	NaN	NaN	NaN	NaN	NaN	NaN	NaN	NaN	NaN	NaN	NaN	NaN	NaN	NaN	NaN	NaN	NaN	NaN	NaN	NaN	NaN	NaN	NaN
24.7992	24.0731	23.2657	24.7827	23.7655	26.4087	NaN	25.7166	27.7631	24.0642	24.0164	23.7509	24.9031	26.4003	NaN	26.7567	27.0304	26.3166	26.7557	25.8504	23.857	24.675	24.3483	23.7846	NaN	25.6603	NaN	23.9965	NaN	NaN	NaN	NaN	26.0807	NaN	27.1847	26.7366	NaN	NaN	NaN	NaN	24.4872	NaN	24.4105	24.0155	25.2746	25.0597	NaN	25.5518	24.8579	23.1536
NaN	NaN	NaN	NaN	NaN	NaN	NaN	NaN	NaN	NaN	NaN	NaN	NaN	NaN	NaN	NaN	NaN	NaN	NaN	NaN	NaN	NaN	NaN	NaN	NaN	NaN	NaN	NaN	NaN	NaN	NaN	NaN	NaN	NaN	NaN	NaN	NaN	NaN	NaN	NaN	NaN	22.5032	NaN	NaN	NaN	NaN	NaN	NaN	NaN	NaN
NaN	NaN	NaN	NaN	NaN	NaN	NaN	NaN	NaN	NaN	NaN	NaN	NaN	NaN	NaN	23.6135	23.2246	22.6092	22.7406	21.7442	NaN	NaN	NaN	NaN	NaN	NaN	NaN	NaN	NaN	NaN	NaN	NaN	NaN	NaN	NaN	NaN	NaN	NaN	NaN	NaN	NaN	NaN	21.3868	NaN	NaN	NaN	NaN	NaN	NaN	NaN
NaN	NaN	NaN	NaN	NaN	NaN	NaN	NaN	NaN	NaN	NaN	NaN	NaN	NaN	NaN	NaN	NaN	NaN	NaN	NaN	NaN	NaN	NaN	NaN	NaN	24.7262	NaN	NaN	NaN	NaN	NaN	NaN	NaN	26.4891	26.3455	NaN	23.6802	NaN	23.9802	NaN	24.6985	NaN	NaN	NaN	NaN	NaN	NaN	NaN	NaN	22.6145
28.9757	28.1183	28.1382	29.0087	28.2474	30.5007	30.8932	31.4554	31.1308	28.5317	28.3921	28.2322	28.1817	29.997	30.0083	30.75	30.6199	30.2269	30.2867	29.7671	28.7661	28.9967	28.9281	28.7944	29.3869	29.3717	28.5667	28.6235	29.1234	29.488	28.5129	28.0831	29.1296	27.9249	26.9367	28.9567	29.0744	29.0968	28.8435	28.1439	28.3944	28.8586	29.2465	28.818	30.7811	30.1872	29.4734	30.1908	30.0093	27.3991
29.4357	28.78	28.6512	29.4188	28.6701	30.826	31.1031	31.9089	31.6449	29.2342	29.2206	29.1862	29.3974	30.1185	29.9912	30.9992	30.7874	30.6041	30.5688	30.0784	29.2422	29.4354	28.9299	28.978	29.9642	29.6906	29.3034	29.0753	29.197	29.5885	28.5852	28.6969	29.8447	29.8322	30.2398	30.7355	29.5138	29.7452	29.3604	28.6599	29.2362	29.6271	29.7629	29.2742	30.6184	30.3498	30.6196	30.5052	30.1505	28.369
27.6094	26.7492	26.8433	27.6271	27.1068	NaN	NaN	28.8491	28.4265	24.6621	24.5206	24.5908	24.5674	27.2845	27.2222	29.101	29.0965	28.7138	28.5642	27.2455	25.1351	25.4146	24.8545	25.2604	24.7937	24.7229	24.4072	NaN	24.3634	24.5714	24.2241	NaN	NaN	NaN	NaN	NaN	24.8864	25.6735	25.4574	24.7395	25.0808	24.9447	25.1887	NaN	28.4825	28.3038	25.3686	28.1143	27.2501	24.545
23.1753	22.2499	22.5457	22.8546	23.0012	NaN	NaN	NaN	NaN	NaN	NaN	NaN	NaN	NaN	22.4657	24.8765	24.7846	23.4395	23.5868	NaN	NaN	NaN	NaN	22.9604	NaN	NaN	NaN	NaN	NaN	NaN	NaN	NaN	NaN	NaN	NaN	NaN	NaN	NaN	NaN	NaN	NaN	NaN	NaN	NaN	NaN	23.3303	NaN	NaN	NaN	NaN
NaN	NaN	NaN	NaN	NaN	NaN	NaN	NaN	NaN	NaN	NaN	NaN	NaN	NaN	NaN	NaN	NaN	NaN	NaN	NaN	NaN	NaN	NaN	NaN	NaN	NaN	NaN	NaN	NaN	NaN	NaN	NaN	NaN	NaN	NaN	NaN	NaN	NaN	NaN	NaN	NaN	NaN	NaN	NaN	NaN	NaN	NaN	NaN	NaN	NaN
23.0578	22.873	22.439	22.3438	21.5985	25.0431	24.9834	25.2949	26.0423	22.3228	22.341	22.6897	22.9312	25.3395	24.9621	27.0844	26.6081	25.6471	25.7463	25.97	25.2293	25.1766	24.491	25.3637	23.5436	22.6207	23.0542	22.4573	24.6599	24.7588	22.6961	22.779	25.0783	24.4656	24.4607	25.1276	26.0204	25.9546	26.0854	25.4848	25.8608	24.3496	24.7605	24.4024	24.3598	24.3968	24.7259	24.9708	24.1207	23.6388
28.2859	27.4255	27.3803	28.0282	27.2253	29.6564	29.9671	30.7777	30.5452	27.2814	27.1583	26.8943	27.4131	30.0969	29.601	30.7301	30.6203	29.9803	30.1599	28.4739	27.6333	27.7227	27.5251	27.5527	26.7451	26.9025	26.6274	26.3354	28.3037	28.6269	27.8844	27.5725	29.194	29.2617	29.3485	29.8688	27.5287	27.5674	27.8431	26.7995	27.3526	28.7727	28.6365	28.162	29.9512	30.0284	30.0421	29.8177	29.5983	26.9524
NaN	NaN	NaN	NaN	NaN	NaN	NaN	NaN	NaN	NaN	NaN	NaN	NaN	NaN	NaN	NaN	NaN	NaN	NaN	NaN	NaN	NaN	NaN	NaN	NaN	NaN	NaN	NaN	NaN	NaN	NaN	NaN	NaN	NaN	NaN	NaN	NaN	NaN	NaN	NaN	NaN	NaN	NaN	NaN	NaN	NaN	NaN	NaN	NaN	NaN
NaN	NaN	NaN	NaN	NaN	NaN	NaN	NaN	NaN	21.7847	NaN	NaN	NaN	NaN	NaN	24.8487	24.9236	24.847	23.5022	NaN	NaN	NaN	NaN	NaN	NaN	NaN	NaN	NaN	NaN	NaN	NaN	NaN	NaN	NaN	NaN	NaN	NaN	NaN	NaN	NaN	NaN	NaN	NaN	NaN	NaN	NaN	NaN	21.3772	NaN	NaN
NaN	NaN	NaN	NaN	NaN	NaN	NaN	NaN	NaN	NaN	NaN	NaN	NaN	NaN	NaN	NaN	NaN	NaN	NaN	NaN	NaN	NaN	NaN	NaN	NaN	NaN	NaN	NaN	23.4878	NaN	NaN	23.1088	NaN	NaN	NaN	NaN	NaN	NaN	NaN	NaN	NaN	NaN	24.599	25.809	NaN	NaN	NaN	NaN	NaN	NaN
NaN	NaN	22.1685	22.0519	22.1117	NaN	NaN	NaN	NaN	21.9822	NaN	NaN	NaN	NaN	NaN	NaN	NaN	NaN	NaN	NaN	NaN	NaN	NaN	NaN	23.3844	24.0599	23.2696	23.8492	22.1198	22.3231	NaN	22.1546	NaN	NaN	NaN	NaN	22.7682	23.7737	23.9115	24.5345	23.1744	NaN	24.215	25.0272	23.366	NaN	21.7675	23.045	21.9368	22.0515
NaN	NaN	NaN	NaN	NaN	NaN	NaN	NaN	NaN	NaN	NaN	NaN	NaN	NaN	NaN	NaN	NaN	NaN	NaN	NaN	NaN	NaN	NaN	NaN	NaN	NaN	NaN	NaN	NaN	NaN	NaN	NaN	NaN	NaN	NaN	NaN	NaN	NaN	NaN	NaN	NaN	NaN	NaN	NaN	NaN	NaN	NaN	NaN	NaN	NaN
NaN	NaN	NaN	NaN	NaN	NaN	NaN	NaN	NaN	NaN	NaN	NaN	NaN	NaN	NaN	NaN	NaN	NaN	NaN	NaN	NaN	NaN	NaN	NaN	NaN	NaN	NaN	NaN	NaN	NaN	NaN	NaN	NaN	NaN	NaN	NaN	NaN	NaN	NaN	NaN	NaN	NaN	NaN	NaN	NaN	NaN	NaN	NaN	NaN	NaN
24.1626	23.9596	25.5208	23.9868	23.6802	26.1892	24.4208	24.8408	25.1108	26.3077	23.8543	23.226	22.9905	25.5932	26.2488	NaN	24.2213	NaN	NaN	24.6537	23.4363	24.0064	26.7714	28.707	25.2148	23.9261	25.0123	24.8886	26.9215	26.5752	27.5555	25.7778	NaN	29.6304	NaN	26.9132	24.1345	NaN	NaN	24.8068	NaN	29.4856	27.8221	28.1973	27.8534	27.285	NaN	NaN	NaN	24.6207
30.7638	30.5752	28.8077	31.0443	31.5962	30.6543	27.433	25.7945	26.2002	31.5756	31.4999	31.6681	31.7431	32.2694	31.9047	28.5962	28.3933	29.0099	29.595	32.2996	31.1489	31.5839	31.1396	31.457	31.6132	30.5159	29.1234	30.1977	29.7839	31.3078	32.4942	30.2361	33.4048	29.5305	30.1881	29.6291	28.1575	27.4903	26.9703	26.7505	28.9908	32.3693	31.8535	31.4703	30.5069	31.4674	31.5812	31.6913	31.5737	28.4298
NaN	NaN	NaN	NaN	NaN	NaN	NaN	NaN	NaN	NaN	NaN	NaN	NaN	NaN	NaN	NaN	NaN	NaN	NaN	NaN	NaN	NaN	NaN	NaN	NaN	NaN	NaN	NaN	NaN	NaN	NaN	NaN	NaN	NaN	NaN	NaN	NaN	NaN	NaN	NaN	NaN	NaN	NaN	NaN	NaN	NaN	NaN	NaN	NaN	NaN
23.0667	NaN	23.1405	24.4801	23.6178	NaN	NaN	NaN	NaN	NaN	22.6807	NaN	NaN	NaN	NaN	NaN	NaN	NaN	NaN	NaN	22.7195	22.7251	22.855	23.0339	22.7116	22.851	22.2367	22.687	NaN	NaN	NaN	NaN	NaN	NaN	NaN	NaN	NaN	NaN	NaN	NaN	NaN	23.7282	22.8448	NaN	NaN	NaN	NaN	NaN	NaN	NaN
29.8944	30.6324	30.2336	29.7345	29.9577	29.3293	29.1769	26.3689	26.096	29.2787	29.2373	29.4271	29.2909	27.1502	27.4253	28.5422	29.3167	27.1846	26.5792	27.2116	29.5303	29.9355	29.3721	28.5821	29.3966	29.0006	29.7031	29.7364	29.8522	29.8029	29.0269	29.7864	27.1847	NaN	NaN	NaN	29.8323	30.4875	30.8911	30.4807	30.0696	27.9338	26.7257	26.6626	29.2839	29.3932	28.9395	28.6859	28.5931	23.7573
29.8886	29.6977	29.8299	29.7667	29.9097	26.3934	26.2436	24.4079	30.0585	29.8031	29.7586	29.8057	29.5433	29.641	29.7713	26.2846	26.054	27.5522	27.9246	30.2134	29.8857	30.0833	30.3324	30.1559	29.7333	29.6951	29.5436	29.5268	29.8545	29.9586	29.7987	29.986	29.7474	26.342	28.8798	30.1079	27.8475	27.5876	27.5396	27.8078	28.2639	29.6125	30.3426	30.3722	29.5892	29.4701	29.3743	29.4153	29.1938	30.8391
NaN	NaN	NaN	NaN	NaN	23.7099	NaN	24.0926	23.7626	NaN	NaN	NaN	NaN	23.7786	NaN	NaN	NaN	NaN	NaN	NaN	NaN	NaN	23.3357	24.2066	NaN	NaN	NaN	NaN	NaN	22.8015	NaN	NaN	NaN	26.9986	25.8348	25.7444	NaN	NaN	NaN	NaN	23.1676	26.1917	25.4957	25.3944	24.0786	23.7071	NaN	NaN	NaN	NaN
29.7234	28.516	28.2419	29.5175	28.7485	30.1728	31.0394	32.0176	32.1787	30.2224	30.0561	29.9073	30.3988	30.7275	30.489	30.5081	30.1921	29.7373	29.4402	29.8865	29.5389	29.7868	29.6452	29.6533	29.1698	28.7205	28.4994	28.2289	29.1529	29.2725	28.73	28.5148	29.9178	30.6772	30.5387	31.2134	25.9804	26.2498	28.8552	27.4106	28.0857	29.0631	29.0857	28.5314	29.5693	29.7839	29.8532	29.5496	29.458	27.4288
23.8819	22.1283	22.8821	23.5047	22.0469	27.4054	27.5183	30.7376	30.452	23.3881	23.4991	24.031	23.7622	23.666	26.2209	27.4286	27.4974	26.3922	25.6432	24.4665	22.356	22.8706	24.9627	24.163	23.9113	21.6764	21.135	22.7311	23.4473	24.2343	23.9817	23.6259	NaN	28.4565	28.4968	29.9133	22.6918	22.3822	24.0638	22.9393	23.1724	26.3644	25.2109	23.8047	24.2337	25.2473	25.5976	26.0283	25.4339	24.695
25.5783	NaN	NaN	NaN	25.0558	26.0576	NaN	NaN	NaN	NaN	NaN	NaN	NaN	NaN	26.1702	25.7094	NaN	25.3416	NaN	NaN	25.3593	NaN	NaN	NaN	NaN	NaN	NaN	NaN	NaN	NaN	NaN	NaN	NaN	NaN	NaN	NaN	NaN	NaN	NaN	NaN	NaN	NaN	NaN	NaN	NaN	NaN	NaN	NaN	NaN	NaN
NaN	NaN	NaN	NaN	NaN	22.5438	23.3856	24.8524	25.2299	NaN	NaN	NaN	NaN	NaN	NaN	23.5742	22.8198	22.4032	22.2943	NaN	NaN	NaN	NaN	NaN	NaN	NaN	NaN	NaN	NaN	NaN	NaN	NaN	NaN	NaN	NaN	NaN	NaN	NaN	NaN	NaN	NaN	NaN	NaN	NaN	NaN	NaN	NaN	NaN	NaN	NaN
NaN	NaN	NaN	NaN	NaN	NaN	NaN	NaN	NaN	NaN	NaN	NaN	NaN	NaN	NaN	NaN	NaN	NaN	NaN	NaN	NaN	NaN	NaN	NaN	NaN	NaN	NaN	NaN	NaN	NaN	NaN	NaN	NaN	NaN	NaN	NaN	NaN	NaN	NaN	NaN	NaN	NaN	NaN	NaN	NaN	NaN	NaN	NaN	NaN	NaN
27.792	27.2132	26.8853	26.9127	26.5603	32.6978	32.2767	33.3608	31.6245	25.2226	23.6556	24.3947	24.4133	28.5902	27.9715	33.5522	33.5184	33.8458	33.1782	28.6132	27.5507	27.391	26.8757	27.3388	26.7956	25.716	26.5365	25.7881	27.5876	26.9863	25.7725	26.4117	27.6951	32.526	32.1397	32.2964	30.1923	30.1558	27.9515	27.8038	28.3184	28.8059	29.4711	29.0145	29.0918	29.2044	29.4812	30.8364	29.9459	28.4655
26.9048	26.5052	26.3865	26.8612	25.8541	34.0831	34.5546	35.1689	34.0844	25.3195	24.5164	23.9308	23.3677	29.4492	27.5981	34.2024	33.9772	34.1358	33.8503	28.5183	27.237	26.8593	26.3005	25.9987	26.5607	25.851	26.4868	25.9951	26.9932	26.1027	25.6065	25.6439	28.1045	34.2586	33.8878	34.4792	31.7539	31.2598	28.5093	28.6924	28.6367	29.376	29.7378	29.3021	28.784	28.3491	29.9014	31.4704	30.2965	27.6077
25.918	25.1938	25.0845	25.4123	24.8517	31.5944	31.6666	32.478	31.7405	22.5857	21.9141	21.5173	21.9402	26.7393	24.9435	32.136	32.3319	32.3225	32.1705	26.1457	24.8841	20.3462	22.3995	23.0383	22.9852	21.614	21.9574	21.4109	22.8022	22.1318	22.4501	22.4572	25.3426	31.4536	30.2203	32.3902	29.6517	29.306	26.1943	26.3516	26.1688	26.3081	28.2768	26.7297	26.757	26.1943	25.9977	29.5216	27.5207	24.628
NaN	NaN	NaN	NaN	NaN	NaN	NaN	NaN	NaN	NaN	NaN	NaN	NaN	NaN	NaN	NaN	NaN	NaN	NaN	NaN	NaN	NaN	NaN	NaN	NaN	NaN	NaN	NaN	NaN	NaN	NaN	NaN	NaN	NaN	NaN	NaN	NaN	NaN	NaN	NaN	NaN	NaN	NaN	NaN	NaN	NaN	NaN	NaN	NaN	NaN
24.8723	24.5963	24.7301	23.4266	23.5055	28.2365	28.3383	30.0512	28.6911	24.845	23.1715	23.2792	22.4185	25.3778	25.0219	25.273	23.4184	25.1295	23.8732	25.7697	23.8845	23.9117	26.3057	28.187	23.5459	23.1936	21.5705	22.9232	25.8954	25.2538	26.3083	25.4703	21.9462	30.1481	30.848	29.5277	22.6706	20.3682	NaN	22.5442	NaN	29.2558	27.475	28.7494	27.2752	25.9573	20.417	21.7894	21.6429	22.5957
NaN	NaN	NaN	NaN	NaN	NaN	NaN	NaN	NaN	NaN	NaN	NaN	NaN	NaN	NaN	24.5503	NaN	NaN	NaN	NaN	NaN	NaN	NaN	NaN	NaN	NaN	NaN	NaN	NaN	NaN	NaN	NaN	NaN	NaN	NaN	NaN	NaN	NaN	NaN	NaN	NaN	NaN	NaN	NaN	23.4069	NaN	NaN	NaN	NaN	NaN
24.0534	NaN	23.3562	23.6218	23.3786	25.3055	26.0491	26.4604	26.8998	NaN	NaN	NaN	NaN	24.3285	25.2591	23.6264	24.0332	23.7588	23.8989	26.1481	23.8281	NaN	23.5927	23.9981	NaN	NaN	NaN	NaN	NaN	NaN	24.1462	NaN	23.4757	NaN	NaN	NaN	NaN	NaN	NaN	NaN	23.5679	24.5157	23.0545	23.1342	25.002	23.796	24.5072	23.8632	24.3968	NaN
NaN	NaN	NaN	NaN	NaN	25.2864	25.3736	26.0606	26.1482	NaN	NaN	NaN	NaN	NaN	NaN	25.482	25.2351	25.0799	25.3551	23.2748	NaN	NaN	NaN	NaN	NaN	NaN	NaN	NaN	NaN	NaN	NaN	NaN	24.7825	23.2524	NaN	24.1179	NaN	NaN	NaN	NaN	NaN	22.7208	25.5213	23.2565	NaN	23.0747	NaN	22.9431	NaN	22.4364
NaN	NaN	NaN	NaN	NaN	24.5484	NaN	26.6674	26.834	NaN	NaN	NaN	NaN	NaN	23.5329	25.5534	24.1452	24.1869	25.7134	24.2557	22.0715	NaN	NaN	NaN	NaN	NaN	NaN	NaN	21.7051	NaN	23.6764	NaN	24.9804	NaN	24.2608	NaN	NaN	NaN	NaN	NaN	NaN	23.7608	26.0796	25.0427	NaN	NaN	NaN	24.1534	24.4483	NaN
NaN	NaN	NaN	NaN	NaN	23.551	24.9292	25.721	25.2587	NaN	NaN	NaN	NaN	NaN	NaN	25.2457	25.0408	23.6549	24.7192	22.8336	NaN	NaN	NaN	22.8962	NaN	NaN	NaN	NaN	NaN	NaN	NaN	NaN	24.4364	NaN	NaN	NaN	NaN	NaN	NaN	NaN	NaN	22.9835	25.009	24.5796	22.7782	22.9235	22.5822	23.3494	22.747	NaN
25.2782	24.5104	23.9259	25.1696	24.7368	27.4588	27.3832	28.6599	28.6942	22.2197	22.5415	22.7116	23.1132	NaN	24.7707	27.8832	28.2083	27.6614	27.6135	24.2234	NaN	NaN	23.6237	23.6612	22.652	22.788	22.4854	NaN	24.4995	25.0172	23.9846	24.106	NaN	27.036	27.3723	27.8406	24.5679	24.9822	22.7763	23.5221	NaN	26.8891	26.3576	25.6311	25.518	25.0812	23.0477	25.3286	25.3655	22.9983
NaN	NaN	NaN	NaN	NaN	NaN	NaN	NaN	NaN	NaN	NaN	NaN	NaN	NaN	NaN	NaN	NaN	NaN	NaN	NaN	NaN	NaN	NaN	NaN	NaN	NaN	NaN	NaN	NaN	NaN	NaN	NaN	NaN	NaN	NaN	NaN	NaN	NaN	NaN	NaN	NaN	NaN	NaN	NaN	NaN	NaN	NaN	NaN	NaN	NaN
23.9897	23.8025	NaN	24.3536	23.9887	23.7421	23.901	25.0707	24.7253	NaN	NaN	NaN	22.8463	NaN	NaN	25.9866	25.8364	25.4562	25.5951	NaN	NaN	NaN	NaN	NaN	NaN	NaN	NaN	NaN	NaN	24.9436	NaN	NaN	NaN	NaN	NaN	NaN	23.3048	24.314	23.7223	NaN	23.9427	NaN	NaN	NaN	24.2243	24.709	24.8458	24.5196	24.1781	NaN
27.8816	27.7566	27.5649	27.898	27.8885	31.6346	31.4153	29.9709	28.8792	28.1353	28.0772	28.1547	28.1442	30.4033	29.3531	31.1068	31.0585	31.3917	31.8103	29.7098	28.1364	28.2658	28.8031	28.7901	26.9307	26.2954	26.8482	26.2695	27.7332	28.3127	28.2959	27.6889	29.6091	30.3041	30.2319	30.5997	30.0567	31.1432	30.0865	29.6608	28.2626	28.3853	29.0612	28.5168	28.969	28.2286	29.2664	29.7587	29.3318	28.08
NaN	NaN	NaN	NaN	NaN	NaN	NaN	NaN	NaN	NaN	NaN	22.7324	NaN	NaN	NaN	NaN	NaN	NaN	NaN	NaN	NaN	NaN	NaN	NaN	NaN	NaN	NaN	NaN	NaN	NaN	NaN	NaN	NaN	NaN	NaN	NaN	NaN	NaN	NaN	NaN	NaN	NaN	NaN	NaN	NaN	22.8578	NaN	NaN	NaN	NaN
21.432	19.8129	NaN	21.2702	20.5764	27.0763	27.7538	28.9657	29.0179	NaN	20.4308	21.1568	20.8327	NaN	22.1048	24.8492	22.3875	22.377	21.9012	23.0016	20.9065	21.3548	21.0507	21.5285	NaN	NaN	NaN	NaN	19.8483	NaN	NaN	NaN	NaN	NaN	22.2687	22.5159	NaN	NaN	NaN	NaN	NaN	22.2468	22.1365	NaN	25.3391	NaN	22.5959	23.2808	22.7367	NaN
25.4999	24.3516	23.605	25.227	23.8629	24.9322	24.9049	22.7016	22.4865	NaN	NaN	21.2538	22.0383	23.4212	NaN	27.0259	26.9191	26.3726	26.3638	21.8554	NaN	20.5751	NaN	21.657	21.9146	21.602	21.5357	NaN	24.1967	25.1766	22.8511	24.1409	NaN	22.6568	24.3976	23.68	23.8327	23.8614	24.7767	23.3469	22.7972	21.7225	21.884	20.91	25.3907	25.1781	26.4295	25.8546	25.607	23.7209
24.6497	23.0159	23.2476	24.2146	23.6702	23.6772	24.1293	24.497	24.5971	24.5663	24.6703	24.4952	25.444	24.792	23.5778	24.5673	24.2591	23.7025	23.5963	24.0286	23.3534	24.0838	23.7075	23.7323	23.3017	23.1386	NaN	22.5733	NaN	23.8222	NaN	22.9686	24.3574	24.5702	NaN	25.05	NaN	NaN	NaN	NaN	NaN	NaN	NaN	NaN	23.8654	NaN	NaN	23.8943	NaN	NaN
24.1399	21.7779	22.6445	24.5547	23.9448	25.2275	NaN	24.471	26.8648	25.4139	25.8709	25.612	26.6101	23.0015	23.4959	26.3904	25.9996	24.7118	25.4665	NaN	24.0833	24.4151	24.3681	24.7402	23.6181	24.5035	23.5841	23.1208	23.8348	25.2568	22.8036	23.238	23.9385	NaN	NaN	25.1122	NaN	NaN	NaN	NaN	22.3033	25.1398	24.1244	23.6522	23.7355	24.9331	24.2405	23.9274	23.9423	21.6223
27.6597	26.9889	26.6468	27.6979	27.3872	28.0553	27.6882	28.0229	27.6923	27.1711	27.266	27.3353	27.9195	26.2681	25.8656	28.567	28.4439	28.4173	28.6242	27.1548	26.1797	26.231	26.3309	26.4525	25.0235	26.1232	26.1721	24.097	27.0783	27.3173	26.7614	26.7948	26.3928	26.1626	26.8147	27.3334	25.7893	26.6626	26.1181	24.923	25.9393	26.9866	27.1535	26.8482	27.5888	27.5129	27.8138	27.4661	27.0348	24.3308
NaN	NaN	NaN	NaN	NaN	NaN	NaN	NaN	NaN	NaN	NaN	NaN	NaN	NaN	NaN	NaN	NaN	NaN	NaN	NaN	NaN	NaN	NaN	NaN	NaN	NaN	NaN	NaN	NaN	NaN	NaN	NaN	NaN	NaN	NaN	NaN	22.9766	NaN	22.7692	22.7939	22.1715	NaN	NaN	NaN	NaN	NaN	NaN	NaN	NaN	22.8746
28.938	27.9066	27.7551	28.6899	28.1688	28.235	28.6962	29.3316	28.7556	29.2022	29.1351	29.2356	29.6764	29.0861	28.637	28.8679	28.8372	28.5354	28.5463	28.5875	28.0043	28.4501	28.2368	28.3126	28.1207	28.2583	27.5301	26.8326	28.6296	29.235	28.424	28.3755	28.0591	27.527	27.8902	28.0849	26.847	26.8992	27.3894	26.2452	26.5382	28.262	28.3592	27.9302	28.7495	28.7357	29.2211	28.8899	28.8405	26.5164
20.2119	25.5008	19.8053	NaN	NaN	28.6651	28.3857	25.9409	27.7214	NaN	NaN	19.9982	NaN	NaN	NaN	29.7489	30.2219	30.2577	30.4892	NaN	20.0778	NaN	NaN	NaN	NaN	NaN	NaN	NaN	18.9971	NaN	NaN	NaN	NaN	19.0392	NaN	19.6931	23.1506	24.5189	22.355	21.2283	20.9464	NaN	NaN	NaN	NaN	NaN	20.273	NaN	20.587	NaN
27.1462	25.7146	26.1107	27.3392	26.7212	24.9433	25.4528	26.5965	26.771	26.6123	26.6351	26.9974	27.2502	26.2996	25.9099	27.92	27.8503	27.4981	27.6563	25.8159	25.8087	26.2549	26.3908	26.0728	25.517	25.6495	24.9565	24.3782	24.7511	24.976	24.7188	24.7535	24.8214	25.4279	25.2591	26.0592	25.6934	25.714	25.769	25.2554	25.7406	26.3268	26.1476	25.6314	27.1101	26.5751	26.3928	26.2898	26.3318	25.3181
27.4309	28.549	26.4962	26.9726	27.1413	27.6227	26.1933	26.8711	26.6143	24.7684	24.1558	24.5362	NaN	27.135	25.9843	26.0682	25.6981	25.7962	25.5012	31.0085	27.1966	28.8514	28.0207	29.5221	27.2638	26.8294	27.4151	27.0715	27.5543	27.4502	27.602	27.4769	29.7802	25.097	NaN	NaN	26.9208	26.897	24.958	24.1935	24.8934	30.2084	29.3921	29.0195	30.0243	29.7598	28.3405	28.6346	28.5018	25.0243
28.9365	29.7831	28.4432	28.5009	28.6875	26.724	26.4289	28.1023	27.2865	25.346	25.0511	25.2715	25.0077	27.7971	26.8998	28.1704	27.258	27.4443	27.5465	28.3311	28.44	29.3547	28.8967	29.1258	27.6931	27.1443	27.7085	26.8053	28.0844	28.125	28.7213	28.3449	27.2451	NaN	NaN	24.2022	26.2867	26.7438	25.3039	24.6401	24.6732	28.7872	28.0197	27.8174	29.5837	29.4307	29.6727	29.5911	29.5358	24.6989
NaN	NaN	NaN	NaN	NaN	NaN	NaN	NaN	NaN	NaN	NaN	NaN	NaN	NaN	NaN	NaN	NaN	NaN	NaN	NaN	NaN	NaN	NaN	NaN	NaN	NaN	NaN	NaN	NaN	NaN	NaN	NaN	NaN	NaN	NaN	NaN	NaN	NaN	NaN	NaN	NaN	NaN	NaN	NaN	NaN	NaN	NaN	NaN	NaN	NaN
NaN	22.8016	NaN	NaN	NaN	26.0264	26.0549	NaN	26.1891	NaN	NaN	NaN	NaN	NaN	NaN	26.6377	26.1677	25.3049	24.5657	NaN	NaN	NaN	NaN	NaN	NaN	NaN	NaN	NaN	NaN	NaN	NaN	NaN	NaN	NaN	NaN	24.4898	NaN	NaN	NaN	NaN	NaN	NaN	NaN	NaN	NaN	NaN	NaN	NaN	NaN	NaN
25.6944	24.4116	23.5097	25.5292	25.218	30.4845	31.1215	31.7355	32.1993	25.4296	25.6703	25.7036	26.0221	26.7766	26.6494	30.2575	30.2657	30.0761	29.4602	26.6994	25.4934	25.8956	25.9282	25.8984	23.647	24.0329	23.2358	21.9564	25.4549	26.2216	25.2895	24.7217	25.9462	29.6548	29.9205	30.9597	25.7033	25.3363	23.8397	24.3309	24.5309	26.936	26.33	25.6673	26.1326	26.3574	26.1204	26.9817	26.4101	22.0154
24.2509	24.0599	24.7918	24.0099	23.565	26.525	26.5433	26.9232	25.9205	25.4202	25.1553	24.8569	24.3111	25.1589	25.4078	25.8546	25.8489	26.6925	26.6923	24.2434	23.9223	24.4315	25.3989	26.3093	25.1959	25.4326	25.3943	25.3276	26.1577	25.8055	25.6844	25.7253	21.9373	28.9992	28.4635	28.044	24.7891	24.8672	24.6955	24.8992	24.8869	27.4671	26.6707	27.5659	25.7515	24.5487	23.2336	23.0597	22.877	23.8046
NaN	NaN	NaN	NaN	NaN	NaN	NaN	NaN	NaN	NaN	NaN	NaN	NaN	NaN	NaN	NaN	NaN	NaN	NaN	NaN	NaN	NaN	NaN	NaN	NaN	NaN	NaN	NaN	NaN	NaN	NaN	NaN	NaN	NaN	NaN	NaN	NaN	NaN	NaN	NaN	NaN	NaN	NaN	NaN	NaN	NaN	NaN	NaN	NaN	NaN
28.384	28.6012	28.3719	28.3147	28.2281	27.2768	27.179	25.8964	25.739	28.8514	28.6248	28.4341	28.3842	28.168	28.0004	26.6122	26.8523	27.2656	27.2122	27.1902	28.2269	28.2575	27.9771	27.9027	28.2232	28.4005	28.4652	28.4622	28.1325	28.0727	27.9726	28.2632	27.1734	25.0464	24.421	23.5242	29.0125	28.8847	28.9218	28.9998	29.1017	28.8415	28.6023	28.5434	27.9807	28.2504	28.7486	28.4166	28.484	28.2544
23.5667	25.0942	23.7836	23.5813	23.3764	NaN	NaN	NaN	NaN	NaN	NaN	22.9646	NaN	NaN	23.1598	NaN	NaN	NaN	NaN	NaN	24.2094	23.7133	23.797	NaN	23.6172	24.3494	24.5683	24.0169	23.7025	23.775	23.7059	24.3606	NaN	NaN	NaN	NaN	NaN	NaN	24.0571	23.947	NaN	NaN	NaN	22.7934	23.8008	23.9004	24.1631	24.2554	24.2877	24.4305
28.2692	28.3354	28.2864	27.9884	28.2181	27.9195	27.7065	27.3104	27.4433	27.4143	27.3532	27.0366	27.1561	27.0621	26.902	27.1863	27.2755	27.9271	27.6765	26.7754	26.0093	25.9394	26.493	26.7221	27.6013	26.6348	27.5558	27.3601	25.5487	25.7422	24.7717	24.5329	26.8935	NaN	23.7401	24.3689	27.0584	27.3157	26.5839	26.597	26.7064	27.1421	27.2823	27.4151	25.3464	24.2897	24.246	24.843	24.4066	26.2854
22.4445	NaN	NaN	NaN	NaN	22.4803	22.9558	24.2159	24.0154	NaN	NaN	22.2769	NaN	NaN	23.7329	24.9098	24.7741	22.9479	22.5117	22.2146	23.3856	NaN	NaN	NaN	NaN	NaN	NaN	NaN	NaN	NaN	NaN	NaN	23.8626	23.0805	25.1404	23.4838	NaN	NaN	NaN	NaN	22.0393	NaN	22.9462	NaN	22.7193	22.902	23.2985	23.0791	23.3148	21.9861
26.2364	27.2949	27.4626	25.4775	26.0699	25.4978	24.9285	NaN	NaN	26.1692	26.063	25.4866	25.4318	24.4257	25.3089	25.0564	25.2411	25.7651	25.7696	NaN	24.825	24.3296	24.6275	24.4859	27.2405	25.2257	27.5762	27.1525	27.4956	26.165	25.8715	26.493	24.9962	NaN	NaN	NaN	29.4019	29.9262	29.5989	29.3367	28.8785	24.9045	25.9087	26.3479	27.378	26.6241	26.6005	26.1519	25.8077	22.5654
25.8699	23.5336	23.6289	26.0836	24.3566	27.3108	25.8581	28.1996	28.0163	25.3135	25.9799	25.4964	25.0509	25.3716	24.6953	27.2328	27.1147	27.8136	27.1625	26.9529	25.3384	26.1765	25.3379	24.0925	23.6801	23.5875	23.5167	23.3802	23.1705	25.2534	23.5781	22.7819	25.4438	26.6301	27.8809	28.1571	21.6265	23.2117	22.4678	23.3485	22.2299	23.3692	22.7815	NaN	25.6178	25.147	NaN	23.8451	23.5679	22.2065
NaN	NaN	NaN	NaN	NaN	NaN	NaN	NaN	NaN	NaN	NaN	NaN	NaN	NaN	NaN	NaN	NaN	NaN	NaN	NaN	NaN	NaN	NaN	NaN	NaN	NaN	NaN	NaN	NaN	NaN	NaN	NaN	NaN	NaN	NaN	NaN	NaN	NaN	NaN	NaN	NaN	NaN	NaN	NaN	NaN	NaN	NaN	NaN	NaN	NaN
25.657	24.8424	24.3894	25.4053	24.9195	24.1567	24.2893	25.3879	25.2176	24.8615	24.9179	25.247	25.8974	25.2539	24.7883	25.8935	26.0663	25.4372	25.474	23.4966	24.2035	24.5263	24.2188	24.304	23.6715	22.8964	23.9745	NaN	24.4164	25.0254	24.4849	24.5755	NaN	23.9464	24.6869	23.2522	23.6299	24.0608	24.5007	NaN	23.4354	24.6705	24.6381	22.6964	25.1927	25.322	25.445	25.2193	24.5782	23.1845
NaN	NaN	NaN	NaN	NaN	NaN	NaN	NaN	NaN	NaN	NaN	NaN	NaN	NaN	NaN	NaN	NaN	NaN	NaN	NaN	NaN	NaN	NaN	NaN	23.3999	23.7052	23.7145	23.2295	NaN	NaN	NaN	NaN	NaN	NaN	NaN	NaN	NaN	NaN	23.0754	23.4684	23.4886	NaN	NaN	NaN	NaN	NaN	23.0213	NaN	22.8836	22.8598
24.3819	24.5055	24.2073	24.6285	24.4706	NaN	NaN	NaN	NaN	25.3574	25.4948	25.5334	25.3417	22.9953	21.6218	22.9047	22.3594	22.3829	NaN	26.5513	23.3598	24.5885	24.7218	24.6469	24.1934	23.8287	22.7815	23.0117	25.9119	25.6707	25.0233	25.7125	24.0753	NaN	NaN	23.6162	NaN	NaN	22.8053	NaN	22.0004	23.7552	24.0602	24.12	24.954	24.3909	23.4486	23.0757	23.2763	NaN
29.929	30.5244	30.5218	30.1441	29.9335	29.1471	29.125	28.7672	28.9758	29.8595	29.8944	29.5547	29.5932	29.6477	29.0844	28.9271	29.1835	28.9457	28.7302	28.6909	30.0317	29.8001	29.8	29.4661	30.2231	30.0534	30.1716	30.3302	29.6383	29.46	29.6878	29.9776	28.0911	NaN	27.1988	27.0535	30.9261	30.7026	30.4892	30.5788	30.4572	28.8809	28.6165	28.6178	29.8049	30.1637	30.4108	30.3349	30.2922	29.5183
NaN	23.1009	22.3849	NaN	22.2253	NaN	NaN	NaN	NaN	NaN	NaN	NaN	NaN	21.95	NaN	NaN	NaN	NaN	NaN	NaN	21.6681	21.2937	NaN	NaN	22.5004	NaN	23.6572	23.65	22.8311	NaN	22.2716	22.6621	NaN	NaN	NaN	NaN	24.4087	24.477	24.229	24.0856	23.6599	NaN	NaN	NaN	22.5969	22.0485	25.164	24.6826	25.0049	NaN
NaN	NaN	NaN	NaN	NaN	NaN	NaN	NaN	NaN	NaN	NaN	NaN	NaN	NaN	NaN	NaN	NaN	NaN	NaN	NaN	NaN	NaN	NaN	NaN	NaN	NaN	NaN	NaN	NaN	NaN	NaN	NaN	NaN	NaN	NaN	NaN	NaN	NaN	NaN	NaN	NaN	NaN	NaN	NaN	NaN	NaN	NaN	NaN	NaN	NaN
NaN	NaN	NaN	NaN	NaN	NaN	NaN	NaN	NaN	NaN	NaN	NaN	NaN	NaN	NaN	NaN	NaN	NaN	NaN	NaN	NaN	NaN	NaN	NaN	NaN	NaN	NaN	NaN	NaN	NaN	NaN	NaN	NaN	NaN	NaN	NaN	NaN	NaN	NaN	NaN	NaN	NaN	NaN	NaN	NaN	NaN	NaN	NaN	NaN	NaN
22.9456	23.5582	23.5883	23.9538	23.9397	NaN	NaN	NaN	NaN	22.3392	23.0984	23.0674	23.0689	NaN	22.4996	NaN	NaN	NaN	NaN	NaN	22.8209	22.6938	22.8066	NaN	22.7953	22.4873	NaN	23.3499	22.4588	22.4212	NaN	23.0029	NaN	NaN	NaN	NaN	22.9902	NaN	22.9524	22.8996	NaN	NaN	22.5525	22.5857	22.7455	22.8946	23.5407	23.3893	23.5165	21.5983
[truncated: 1,775 more rows]
[truncated: 93 more columns]

## Sheet: cancer group overlap  
overlap of identified proteins within cancer groups
ccRCC						RO						ChRCC
[truncated: 507 more rows]
