# Supplementary material for: Histo-molecular differentiation of renal cancer subtypes by mass spectrometry imaging and rapid proteome profiling of formalin-fixed paraffin-embedded tumor tissue sections
Source: Oncotarget. 2020 Nov 3;11(44):3998–4015. doi: 10.18632/oncotarget.27787 (PMC7646834; doi:10.18632/oncotarget.27787)
Supplement: Supplementary file 10 [file oncotarget-11-3998-s010.xlsx]

## Sheet: feature optimization 
k-fold cross validation							feature optimization		k=5		k=6
							Kernel	RBF			Kernel	Linear
70% valid values with imputation							sigma	1			sigma	1
							C:	10			C:	10
kernel	linear		RBF					Number of features	Error percentage		Number of features	Error percentage
k	error	error %	error	error %				346	0		346	0
2	4	3.4188	3	2.5641				245	0		245	0
3	2	1.7094	2	1.7094				173	0		173	0
4	0	0	0	0				122	0		122	0
5	0	0	0	0				86	0		86	0
6	0	0	0	0				61	0		61	0
7	0	0	0	0				43	0		43	0
8	0	0	0	0				30	0		30	0
10	0	0	0	0				21	0.854701		21	0.854701
11	0	0	0	0				15	0.854701		15	1.7094
12	0	0	0	0				11	2.5641		11	3.4188
13	0	0	0	0				8	4.2735		8	5.12821
								6	6.83761		6	8.54701
								4	7.69231		4	5.98291
100% valid values no imputation								3	6.83761		3	8.54701
								2	6.83761		2	10.2564
kernel	linear		RBF					1	17.9487		1	17.9487
k	error	error %	error	error %
2	7	5.98291	4	3.4188			Parameter optimization RBF				Parameter optimization linear kernel
3	2	1.7094	0	0				Sigma	Error [%]
4	4	3.4188	0	0				0.6	0		no sigma value in linear kernel
5	1	0.854701	1	0.854701				0.8	0
6	2	1.7094	0	0				1	0
7	0	0	0	0				2	0
8	0	0	0	0				3	0
10	1	0.854701	0	0				4	0
11	0	0	0	0				6	0
12	2	1.7094	0	0				8	0
13	1	0.854701	0	0				10	0
								12	0.854701
								14	10.2564
								16	17.9487
								18	17.9487
								20	17.9487
								28	18.8034
								30	19.6581
								40	58.1197
								C	Error [%]		C	Error [%]
								10	0		10	0
								20	0		20	0
								30	0		30	0
								40	0		40	0
								50	0		50	0
								60	0		60	0
								70	0		70	0
								80	0		80	0
								90	0		90	0
								100	0		100	0

## Sheet: results cross validation
note: names in the Sample column reffer to the names of the MS rawfiles ,which used non WHO abbreveations for the cancer types (OC=RO,ccRC=ccRCC, chRC=ChRCC
with 346 feature										with 30 feature
ccRCC	ChRCC	RO	C: New grouping	C: Winner	C: Winners	T: Sample				ccRCC	ChRCC	RO	C: New grouping	C: Winner	C: Winners	T: Sample
0.711885	-0.91669	-0.787546	ccRCC	ccRCC	ccRCC	ccRC_797_D				0.564105	-0.913266	-0.677476	ccRCC	ccRCC	ccRCC	ccRC_797_B
0.628582	-0.889381	-0.736698	ccRCC	ccRCC	ccRCC	ccRC_797_B				0.759668	-0.946214	-0.829864	ccRCC	ccRCC	ccRCC	ccRC_620_D
0.684654	-0.92351	-0.75708	ccRCC	ccRCC	ccRCC	ccRC_797_A				0.727492	-0.927712	-0.819273	ccRCC	ccRCC	ccRCC	ccRC_797_C
0.669822	-0.906533	-0.759527	ccRCC	ccRCC	ccRCC	ccRC_797_C				0.718951	-0.914103	-0.813433	ccRCC	ccRCC	ccRCC	ccRC_999_B
0.66963	-0.905421	-0.763797	ccRCC	ccRCC	ccRCC	ccRC_620_D				0.707592	-0.923238	-0.805688	ccRCC	ccRCC	ccRCC	ccRC_620_C
0.654079	-0.901119	-0.749265	ccRCC	ccRCC	ccRCC	ccRC_620_C				0.800894	-0.976628	-0.835486	ccRCC	ccRCC	ccRCC	ccRC_797_D
0.795952	-1.03996	-0.762024	ccRCC	ccRCC	ccRCC	ccRC_853_B				0.804426	-0.977126	-0.837258	ccRCC	ccRCC	ccRCC	ccRC_999_A
0.789275	-0.997737	-0.801527	ccRCC	ccRCC	ccRCC	ccRC_073_D				0.818004	-0.988371	-0.837327	ccRCC	ccRCC	ccRCC	ccRC_427_B
0.788153	-0.937998	-0.844027	ccRCC	ccRCC	ccRCC	ccRC_999_A				0.794764	-0.989488	-0.808639	ccRCC	ccRCC	ccRCC	ccRC_427_C
0.754853	-0.927583	-0.820194	ccRCC	ccRCC	ccRCC	ccRC_999_D				1.19518	-1.02388	-1.16627	ccRCC	ccRCC	ccRCC	ccRC_370_B
0.766218	-0.931651	-0.832447	ccRCC	ccRCC	ccRCC	ccRC_620_B				1.2018	-1.02546	-1.17171	ccRCC	ccRCC	ccRCC	ccRC_073_A
0.876057	-0.96141	-0.91812	ccRCC	ccRCC	ccRCC	ccRC_930_A				1.19696	-1.06113	-1.12897	ccRCC	ccRCC	ccRCC	ccRC_853_A
0.899842	-0.954866	-0.940767	ccRCC	ccRCC	ccRCC	ccRC_427_D				0.937228	-0.988794	-0.962639	ccRCC	ccRCC	ccRCC	ccRC_370_A
0.884415	-0.945077	-0.938085	ccRCC	ccRCC	ccRCC	ccRC_073_C				0.958512	-0.98891	-0.977122	ccRCC	ccRCC	ccRCC	ccRC_601_D
0.884631	-0.933461	-0.952223	ccRCC	ccRCC	ccRCC	ccRC_427_C				0.956048	-0.992811	-0.969407	ccRCC	ccRCC	ccRCC	ccRC_853_B
0.928876	-1.00409	-0.932119	ccRCC	ccRCC	ccRCC	ccRC_930_C				0.870962	-0.984463	-0.891787	ccRCC	ccRCC	ccRCC	ccRC_999_C
0.915326	-0.974482	-0.940957	ccRCC	ccRCC	ccRCC	ccRC_999_B				0.89394	-1.0043	-0.889701	ccRCC	ccRCC	ccRCC	ccRC_073_C
0.904566	-0.975971	-0.929093	ccRCC	ccRCC	ccRCC	ccRC_620_A				0.898226	-0.976241	-0.942298	ccRCC	ccRCC	ccRCC	ccRC_427_A
0.870029	-0.986292	-0.884219	ccRCC	ccRCC	ccRCC	ccRC_427_B				0.883484	-0.972749	-0.91995	ccRCC	ccRCC	ccRCC	ccRC_073_D
0.878119	-0.980568	-0.892921	ccRCC	ccRCC	ccRCC	ccRC_427_A				0.893741	-0.968187	-0.928049	ccRCC	ccRCC	ccRCC	ccRC_310_A
0.827979	-0.948948	-0.873879	ccRCC	ccRCC	ccRCC	ccRC_999_C				0.913131	-0.989201	-0.92792	ccRCC	ccRCC	ccRCC	ccRC_999_D
1.00768	-1.02472	-1.00671	ccRCC	ccRCC	ccRCC	ccRC_601_A				0.919918	-0.963015	-0.959186	ccRCC	ccRCC	ccRCC	ccRC_601_E
1.01037	-1.02303	-1.00867	ccRCC	ccRCC	ccRCC	ccRC_545_D				1.0214	-0.994112	-1.04043	ccRCC	ccRCC	ccRCC	ccRC_601_A
1.00874	-1.03069	-0.990736	ccRCC	ccRCC	ccRCC	ccRC_073_A				1.02826	-1.00166	-1.03112	ccRCC	ccRCC	ccRCC	ccRC_427_D
0.996011	-1.03139	-0.981124	ccRCC	ccRCC	ccRCC	ccRC_545_C				1.03163	-1.00387	-1.03362	ccRCC	ccRCC	ccRCC	ccRC_545_B
0.9815	-1.0291	-0.963726	ccRCC	ccRCC	ccRCC	ccRC_601_B				1.0432	-1.00157	-1.0508	ccRCC	ccRCC	ccRCC	ccRC_601_C
1.01422	-0.982724	-1.03607	ccRCC	ccRCC	ccRCC	ccRC_310_E				1.04761	-1.01134	-1.04099	ccRCC	ccRCC	ccRCC	ccRC_310_B
1.00813	-0.992848	-1.03769	ccRCC	ccRCC	ccRCC	ccRC_853_A				1.04947	-1.01079	-1.03946	ccRCC	ccRCC	ccRCC	ccRC_620_A
1.02689	-1.00731	-1.02441	ccRCC	ccRCC	ccRCC	ccRC_427_E				1.00322	-0.984041	-1.03953	ccRCC	ccRCC	ccRCC	ccRC_336_D
1.02518	-1.00767	-1.02558	ccRCC	ccRCC	ccRCC	ccRC_370_C				0.97861	-0.983506	-0.998349	ccRCC	ccRCC	ccRCC	ccRC_545_A
1.01244	-1.0066	-1.02311	ccRCC	ccRCC	ccRCC	ccRC_601_E				0.999842	-1.00226	-0.99921	ccRCC	ccRCC	ccRCC	ccRC_930_A
1.03586	-1.02902	-1.03089	ccRCC	ccRCC	ccRCC	ccRC_545_B				0.992293	-0.997708	-0.99947	ccRCC	ccRCC	ccRCC	ccRC_930_B
1.03647	-1.02883	-1.03148	ccRCC	ccRCC	ccRCC	ccRC_545_A				0.989855	-0.997342	-0.993775	ccRCC	ccRCC	ccRCC	ccRC_620_B
0.975511	-0.992027	-0.995968	ccRCC	ccRCC	ccRCC	ccRC_601_D				1.01467	-1.00689	-1.0082	ccRCC	ccRCC	ccRCC	ccRC_310_E
0.983719	-0.998654	-0.99884	ccRCC	ccRCC	ccRCC	ccRC_370_D				1.01193	-1.00457	-1.0085	ccRCC	ccRCC	ccRCC	ccRC_545_D
0.943341	-0.988355	-0.959	ccRCC	ccRCC	ccRCC	ccRC_930_B				1.01782	-1.01326	-1.01072	ccRCC	ccRCC	ccRCC	ccRC_336_C
0.958921	-0.990342	-0.982221	ccRCC	ccRCC	ccRCC	ccRC_370_A				1.12078	-1.00561	-1.11956	ccRCC	ccRCC	ccRCC	ccRC_073_B
0.943162	-0.979805	-0.978859	ccRCC	ccRCC	ccRCC	ccRC_310_A				1.10932	-1.00639	-1.10603	ccRCC	ccRCC	ccRCC	ccRC_370_C
0.947409	-0.966652	-0.990331	ccRCC	ccRCC	ccRCC	ccRC_601_C				1.06014	-1.00726	-1.06274	ccRCC	ccRCC	ccRCC	ccRC_601_B
0.938658	-0.96914	-0.989651	ccRCC	ccRCC	ccRCC	ccRC_336_C				1.07723	-1.02002	-1.0525	ccRCC	ccRCC	ccRCC	ccRC_797_A
1.06745	-1.00682	-1.08052	ccRCC	ccRCC	ccRCC	ccRC_310_D				1.07481	-1.02097	-1.05014	ccRCC	ccRCC	ccRCC	ccRC_310_D
1.11102	-1.04417	-1.08726	ccRCC	ccRCC	ccRCC	ccRC_310_B				1.0753	-1.01833	-1.05738	ccRCC	ccRCC	ccRCC	ccRC_310_C
1.08802	-1.01705	-1.07085	ccRCC	ccRCC	ccRCC	ccRC_073_B				1.09995	-1.02171	-1.07941	ccRCC	ccRCC	ccRCC	ccRC_930_C
1.09042	-1.02355	-1.08735	ccRCC	ccRCC	ccRCC	ccRC_310_C				1.09611	-1.02153	-1.07565	ccRCC	ccRCC	ccRCC	ccRC_370_D
1.09949	-1.02724	-1.08469	ccRCC	ccRCC	ccRCC	ccRC_336_E				1.08774	-1.01515	-1.07657	ccRCC	ccRCC	ccRCC	ccRC_545_C
1.12198	-0.995643	-1.14019	ccRCC	ccRCC	ccRCC	ccRC_336_B				1.07835	-1.01567	-1.06891	ccRCC	ccRCC	ccRCC	ccRC_336_B
1.16904	-1.05105	-1.13368	ccRCC	ccRCC	ccRCC	ccRC_370_B				1.08801	-0.994878	-1.10134	ccRCC	ccRCC	ccRCC	ccRC_427_E
1.13812	-1.05873	-1.09976	ccRCC	ccRCC	ccRCC	ccRC_336_D				1.08812	-1.00865	-1.08967	ccRCC	ccRCC	ccRCC	ccRC_336_E
1.20568	-1.05723	-1.17199	ccRCC	ccRCC	ccRCC	ccRC_336_A				1.09001	-1.00728	-1.09023	ccRCC	ccRCC	ccRCC	ccRC_336_A
-0.980817	0.432873	-0.53058	ChRCCC	ChRCC	ChRCC	chRC_923_D				-1.05248	0.241139	-0.183374	ChRCC	ChRCC	ChRCC	chRC_756_B
-0.873118	0.515491	-0.647364	ChRCCC	ChRCC	ChRCC	chRC_756_B				-0.942364	1.2808	-1.36932	ChRCC	ChRCC	ChRCC	chRC_756_A
-1.05255	1.1326	-1.11755	ChRCCC	ChRCC	ChRCC	chRC_634_D2				-0.942073	1.25514	-1.36426	ChRCC	ChRCC	ChRCC	chRC_634_C1
-1.04769	1.05844	-1.06015	ChRCCC	ChRCC	ChRCC	chRC_835_C				-1.05852	1.32391	-1.38029	ChRCC	ChRCC	ChRCC	chRC_634_D2
-1.08007	1.05362	-1.0132	ChRCCC	ChRCC	ChRCC	chRC_634_D1				-1.06834	1.29796	-1.25976	ChRCC	ChRCC	ChRCC	chRC_634_D1
-1.07781	1.04028	-1.01476	ChRCCC	ChRCC	ChRCC	chRC_835_B				-1.06502	1.24837	-1.22384	ChRCC	ChRCC	ChRCC	chRC_835_E
-0.919485	0.950816	-1.04655	ChRCCC	ChRCC	ChRCC	chRC_634_B1				-0.990472	1.19819	-1.2756	ChRCC	ChRCC	ChRCC	chRC_634_B1
-0.914905	0.89195	-0.995133	ChRCCC	ChRCC	ChRCC	chRC_756_A				-1.0055	1.22228	-1.24503	ChRCC	ChRCC	ChRCC	chRC_835_C
-0.865928	0.829785	-0.966653	ChRCCC	ChRCC	ChRCC	chRC_634_B2				-1.07701	0.811295	-0.805325	ChRCC	ChRCC	ChRCC	chRC_923_B
-0.854443	0.746691	-0.896005	ChRCCC	ChRCC	ChRCC	chRC_835_D				-1.01711	0.827838	-0.923401	ChRCC	ChRCC	ChRCC	chRC_923_D
-0.958754	0.782846	-0.85273	ChRCCC	ChRCC	ChRCC	chRC_634_A2				-1.00845	0.841461	-0.897367	ChRCC	ChRCC	ChRCC	chRC_835_D
-1.14797	0.88048	-0.790239	ChRCCC	ChRCC	ChRCC	chRC_923_C				-1.05758	0.880131	-0.907565	ChRCC	ChRCC	ChRCC	chRC_634_C2
-1.12687	0.872995	-0.814957	ChRCCC	ChRCC	ChRCC	chRC_923_A				-1.06247	0.934313	-0.895209	ChRCC	ChRCC	ChRCC	chRC_634_A1
-0.979849	0.883723	-0.897961	ChRCCC	ChRCC	ChRCC	chRC_756_D				-1.11713	0.965738	-0.902679	ChRCC	ChRCC	ChRCC	chRC_923_C
-1.00534	0.899036	-0.934586	ChRCCC	ChRCC	ChRCC	chRC_756_C				-1.04183	0.967579	-0.986507	ChRCC	ChRCC	ChRCC	chRC_634_A2
-1.08298	0.890458	-0.887385	ChRCCC	ChRCC	ChRCC	chRC_923_B				-1.04693	0.957216	-0.94018	ChRCC	ChRCC	ChRCC	chRC_756_D
-1.04737	0.871089	-0.88773	ChRCCC	ChRCC	ChRCC	chRC_835_E				-1.02323	0.982618	-0.950155	ChRCC	ChRCC	ChRCC	chRC_835_B
-1.07319	0.937098	-0.870014	ChRCCC	ChRCC	ChRCC	chRC_634_C2				-0.970781	0.970003	-1.07978	ChRCC	ChRCC	ChRCC	chRC_634_B2
-1.04535	0.970851	-0.988396	ChRCCC	ChRCC	ChRCC	chRC_634_C1				-1.06442	0.989451	-1.0416	ChRCC	ChRCC	ChRCC	chRC_756_C
-1.01862	0.955091	-0.954403	ChRCCC	ChRCC	ChRCC	chRC_634_A1				-1.06505	1.06515	-1.06654	ChRCC	ChRCC	ChRCC	chRC_923_A
-1.04798	0.951674	-0.952988	ChRCCC	ChRCC	ChRCC	chRC_835_A				-1.00247	1.13458	-1.14109	ChRCC	ChRCC	ChRCC	chRC_835_A
-0.653641	-0.923451	0.560849	RO	RO	RO	OC_527_F				-0.393167	-0.964682	0.33724	RO	RO	RO	OC_527_E
-0.680555	-0.984168	0.656338	RO	RO	RO	OC_924_A				-1.03665	-0.735594	0.691297	RO	RO	RO	OC_527_A
-0.660396	-1.01721	0.647917	RO	RO	RO	OC_560_D				-1.14773	-0.599503	0.627791	RO	RO	RO	OC_839_B
-0.71692	-1.01132	0.657003	RO	RO	RO	OC_857_B				-0.885939	-0.411896	0.321646	RO	RO	RO	OC_119_C
-0.747076	-0.93057	0.668334	RO	RO	RO	OC_119_D				-0.72774	-0.757656	0.479804	RO	RO	RO	OC_527_F
-0.497777	-0.922098	0.411728	RO	RO	RO	OC_527_E				-1.03703	-1.91729	1.82731	RO	RO	RO	OC_940_C
-0.887589	-0.814475	0.652205	RO	RO	RO	OC_119_A				-0.61687	-1.40763	0.674224	RO	RO	RO	OC_924_A
-0.948633	-0.646961	0.528589	RO	RO	RO	OC_839_B				-0.716372	-1.48019	0.76457	RO	RO	RO	OC_924_B
-1.02023	-0.915471	0.792175	RO	RO	RO	OC_270_D				-0.798395	-1.31985	1.05732	RO	RO	RO	OC_119_D
-1.1296	-0.657466	0.763112	RO	RO	RO	OC_839_C				-1.05902	-1.57201	1.45161	RO	RO	RO	OC_270_A
-1.09179	-0.78603	0.848865	RO	RO	RO	OC_924_C				-1.12067	-1.59695	1.46072	RO	RO	RO	OC_940_E
-1.07344	-0.770937	0.790575	RO	RO	RO	OC_839_D				-1.12054	-1.56567	1.48534	RO	RO	RO	OC_381_C
-1.20245	-0.806242	0.840626	RO	RO	RO	OC_381_A				-1.12618	-1.6549	1.51946	RO	RO	RO	OC_940_D
-1.16168	-0.773667	0.904033	RO	RO	RO	OC_725_B				-1.10202	-1.63025	1.51715	RO	RO	RO	OC_940_B
-0.981549	-1.21415	1.09831	RO	RO	RO	OC_940_B				-1.18097	-1.64577	1.56062	RO	RO	RO	OC_119_E
-1.00595	-1.07452	0.979378	RO	RO	RO	OC_270_A				-1.10662	-1.67599	1.61022	RO	RO	RO	OC_270_B
-0.990839	-1.08862	0.984643	RO	RO	RO	OC_527_D				-1.27387	-1.36623	1.44077	RO	RO	RO	OC_119_B
-1.01544	-1.09058	1.00479	RO	RO	RO	OC_270_B				-1.02865	-1.34669	1.33369	RO	RO	RO	OC_527_C
-1.02862	-1.06551	1.00311	RO	RO	RO	OC_527_C				-1.10796	-1.55148	1.33914	RO	RO	RO	OC_381_D
-1.01548	-0.996411	0.953289	RO	RO	RO	OC_560_A				-1.15829	-1.43831	1.40707	RO	RO	RO	OC_270_C
-1.07831	-0.989209	0.974852	RO	RO	RO	OC_119_E				-1.14262	-1.47699	1.38889	RO	RO	RO	OC_940_A
-0.953309	-1.03218	0.936282	RO	RO	RO	OC_560_B				-1.1262	-1.48528	1.34625	RO	RO	RO	OC_270_D
-0.937048	-0.987884	0.893251	RO	RO	RO	OC_119_C				-1.17407	-1.37624	1.36626	RO	RO	RO	OC_529_C
-0.862163	-1.05142	0.855376	RO	RO	RO	OC_527_A				-1.14529	-1.008	1.07553	RO	RO	RO	OC_527_B
-0.86951	-1.04824	0.892166	RO	RO	RO	OC_839_A				-1.04962	-1.06443	0.989315	RO	RO	RO	OC_857_B
-0.841782	-1.12189	0.92457	RO	RO	RO	OC_924_B				-1.05586	-1.10395	1.06805	RO	RO	RO	OC_527_D
-0.862134	-1.14857	0.93913	RO	RO	RO	OC_940_C				-1.08628	-1.05842	1.02936	RO	RO	RO	OC_381_B
-0.916773	-1.1105	0.922293	RO	RO	RO	OC_529_C				-1.10689	-1.09362	1.05349	RO	RO	RO	OC_725_A
-1.17902	-0.928555	0.995955	RO	RO	RO	OC_857_C				-1.13432	-0.926087	0.914972	RO	RO	RO	OC_839_C
-1.17742	-0.828644	0.972913	RO	RO	RO	OC_725_C				-1.15145	-0.922716	0.904276	RO	RO	RO	OC_381_A
-1.27167	-0.915111	1.05028	RO	RO	RO	OC_857_D				-1.0262	-0.887739	0.92045	RO	RO	RO	OC_560_D
-1.2694	-0.985422	1.14759	RO	RO	RO	OC_381_C				-0.94596	-0.938147	0.807256	RO	RO	RO	OC_839_A
-1.12946	-0.962867	1.0414	RO	RO	RO	OC_560_C				-1.06305	-1.39514	1.1615	RO	RO	RO	OC_924_C
-1.16118	-1.00496	1.03969	RO	RO	RO	OC_381_B				-0.921578	-1.32982	1.23289	RO	RO	RO	OC_839_D
-1.10586	-1.03751	1.04177	RO	RO	RO	OC_270_C				-0.930892	-1.2488	1.17023	RO	RO	RO	OC_560_A
-1.18668	-0.993003	1.09098	RO	RO	RO	OC_857_A				-1.03147	-1.27902	1.19976	RO	RO	RO	OC_560_C
-1.20475	-1.01152	1.11105	RO	RO	RO	OC_527_B				-1.00542	-1.26633	1.13837	RO	RO	RO	OC_529_B
-1.16119	-1.01386	1.1088	RO	RO	RO	OC_119_B				-1.20352	-1.10729	1.1253	RO	RO	RO	OC_857_A
-1.1609	-1.05348	1.11996	RO	RO	RO	OC_529_B				-1.21429	-1.14564	1.21932	RO	RO	RO	OC_725_B
-1.32564	-1.03886	1.24317	RO	RO	RO	OC_725_A				-1.14756	-1.21557	1.18004	RO	RO	RO	OC_857_D
-1.19293	-1.10129	1.16029	RO	RO	RO	OC_381_D				-1.08347	-1.13832	1.15874	RO	RO	RO	OC_560_B
-1.24707	-1.08114	1.20745	RO	RO	RO	OC_725_D				-1.08856	-1.1988	1.16943	RO	RO	RO	OC_529_D
-1.17017	-1.17054	1.22316	RO	RO	RO	OC_940_D				-1.16688	-1.30034	1.30965	RO	RO	RO	OC_725_D
-1.18748	-1.12717	1.228	RO	RO	RO	OC_940_A				-1.21153	-1.2611	1.29958	RO	RO	RO	OC_857_C
-1.136	-1.1815	1.19102	RO	RO	RO	OC_529_D				-1.20862	-1.22041	1.28257	RO	RO	RO	OC_725_C
-1.10255	-1.14776	1.12297	RO	RO	RO	OC_940_E				-1.16895	-1.26458	1.24055	RO	RO	RO	OC_119_A
-1.09373	-1.10776	1.10996	RO	RO	RO	OC_529_A				-1.19642	-1.24841	1.25659	RO	RO	RO	OC_529_A

## Sheet: top 30 ranked proteins
N: Ranks	N: Mol. weight [kDa]	T: Protein IDs	T: Majority protein IDs	T: Protein names	T: Gene names	T: Peptide IDs
1	113.89	Q13423	Q13423	NAD(P) transhydrogenase, mitochondrial	NNT	24;122;559;897;923;924;1016;1313;1447;1888;2553;3048;3244;3270;3471;4048;5240;6819;7023;7354;8089;8474;8853;8957;9937;9986;9990;9991;10105;10120;10469
2	52.645	P31930	P31930	Cytochrome b-c1 complex subunit 1, mitochondrial	UQCRC1	193;194;2122;2533;2750;3033;3510;4958;5344;7139;7451;7549;7550;8692;8693;8892
3	30.895	P42126-2;P42126	P42126-2;P42126	Enoyl-CoA delta isomerase 1, mitochondrial	ECI1	1373;1374;2033;5214;8921;8999;10621
4	39.591	P50213;P50213-2	P50213;P50213-2	Isocitrate dehydrogenase [NAD] subunit alpha, mitochondrial	IDH3A	884;4804;7652;9858;9901;11098
5	33.064	P12235	P12235	ADP/ATP translocase 1	SLC25A4	1524;2881;3654;3679;4246;5665;6210;7035;8178;9436;10508;11248;11249
6	48.442	P22695	P22695	Cytochrome b-c1 complex subunit 2, mitochondrial	UQCRC2	154;1116;1202;3909;4458;6386;6660;6808;8327;8951;9648;10903;11058;11203
7	64.735	P38606-2;P38606	P38606-2;P38606	V-type proton ATPase catalytic subunit A	ATP6V1A	604;605;1541;2527;3515;4235;4582;4709;5680;5730;6328;7833;8543;9420;10015;10424
8	46.65	P26440;P26440-2	P26440;P26440-2	Isovaleryl-CoA dehydrogenase, mitochondrial	IVD	346;500;3369;4044;4216;5127;6769;9455
9	44.297	P16219	P16219	Short-chain specific acyl-CoA dehydrogenase, mitochondrial	ACADS	259;2001;2526;2634;2635;4034;4970;6803;8009
10	51.712	O75390	O75390	Citrate synthase, mitochondrial	CS	665;666;689;1658;2152;4203;4786;5534;6507;6674;8968;10970
11	27.843	P38117;P38117-2	P38117;P38117-2	Electron transfer flavoprotein subunit beta	ETFB	2540;4012;5072;6050;6331;6603;9413;9623
12	48.755	P36957;P36957-2	P36957;P36957-2	Dihydrolipoyllysine-residue succinyltransferase component of 2-oxoglutarate dehydrogenase complex, mitochondrial	DLST	290;572;2262;4201;5995;7616;7684;7914;7936;9688;9831;9832;10268
13	30.412	P45880-2;P45880;P45880-1	P45880-2;P45880;P45880-1	Voltage-dependent anion-selective channel protein 2	VDAC2	3819;6640;7449;10669;11423
14	34.293	Q16836;Q16836-3;Q16836-2	Q16836;Q16836-3;Q16836-2	Hydroxyacyl-coenzyme A dehydrogenase, mitochondrial	HADH	376;2043;2291;3143;3998;6253;9548;9589
15	36.249	P53597	P53597	Succinyl-CoA ligase [ADP/GDP-forming] subunit alpha, mitochondrial	SUCLG1	3936;5130;6687;6939;7948;8108;8121
16	44.659	Q13510;Q13510-2;Q13510-3	Q13510;Q13510-2;Q13510-3	Acid ceramidase;Acid ceramidase subunit alpha;Acid ceramidase subunit beta	ASAH1	2942;3649;3980;4382;4836;6358;7441;9278;10501;11069;11150
17	115.93	Q02218;Q02218-2;Q02218-3	Q02218;Q02218-2	2-oxoglutarate dehydrogenase, mitochondrial	OGDH	575;1873;3207;3222;4445;5634;5997;6320;6541;7282;7528;7596;7951;8137;8222;8223;9161;9163;9197;9349;9638;11302
18	34.994	Q16698-2;Q16698	Q16698-2;Q16698	2,4-dienoyl-CoA reductase, mitochondrial	DECR1	467;792;1118;2913;3242;3416;5796;6574;8798;10101;10106
19	47.517	P00505;P00505-2	P00505;P00505-2	Aspartate aminotransferase, mitochondrial	GOT2	236;1027;1391;1458;2082;2432;3555;4955;5109;5239;5470;7047;7048;7439;7851;7915;7966;8356;9912
20	19.576	P13073	P13073	Cytochrome c oxidase subunit 4 isoform 1, mitochondrial	COX4I1	487;1112;1629;1630;2935;8549;10672
21	56.832	P15313	P15313	V-type proton ATPase subunit B, kidney isoform	ATP6V1B1	780;2450;2528;3844;4369;5358;5567;7252;7667;8150;8454;9898;10345
22	50.212	P07954-2;P07954	P07954-2;P07954	Fumarate hydratase, mitochondrial	FH	16;521;2401;3349;4971;5074;5126;5370;5556;6083;7083;7633;8687;9640;10082;11492
23	77.906	P33121-3;P33121;P33121-2;Q9ULC5-4;Q9ULC5;Q9ULC5-3	P33121-3;P33121;P33121-2	Long-chain-fatty-acid--CoA ligase 1	ACSL1	535;779;1615;1995;4050;4327;5058;5088;5118;5724;7060;7086;7464;9111;9112;9400;10594;10801;11087;11090
24	26.145	P36543;P36543-2;P36543-3;Q96A05	P36543;P36543-2;P36543-3	V-type proton ATPase subunit E 1	ATP6V1E1	246;729;1017;1456;3611;5400;5784;10840
25	50.909	P48735;P48735-2	P48735;P48735-2	Isocitrate dehydrogenase [NADP], mitochondrial	IDH2	1127;1649;1650;1973;3159;3326;4419;4670;4671;5207;5770;6107;6121;6283;6724;6725;7346;7913;7946;9061;9653;11104;11235
26	18.491	O75947;O75947-2	O75947;O75947-2	ATP synthase subunit d, mitochondrial	ATP5H	431;513;5668;9355;10779;11413
27	80.488	Q9Y6U3;Q9Y6U3-3	Q9Y6U3;Q9Y6U3-3	Adseverin	SCIN	407;831;1140;2165;2701;2734;2853;3934;4390;5387;6403;7155;7369;7600;7984;8143;8580;8860;9401
28	82.624	Q16891-2;Q16891;Q16891-4;Q16891-3	Q16891-2;Q16891;Q16891-4;Q16891-3	MICOS complex subunit MIC60	IMMT	91;318;1214;1414;2612;2919;3703;4002;4219;4613;5468;5727;6095;6508;6531;6597;7910;7967;8559;8568;8783;8832;9303;9454;9999;10123;10141;10788;10985
29	23.277	P48047	P48047	ATP synthase subunit O, mitochondrial	ATP5O	3493;6567;6737;8634;8899;9464;10084;11175;11176
30	72.691	P31040;P31040-2;P31040-3	P31040;P31040-2;P31040-3	Succinate dehydrogenase [ubiquinone] flavoprotein subunit, mitochondrial	SDHA	330;1632;2820;3131;3743;4909;5011;5622;5962;7603;8966;8971;9596;10744;10889;11070

## Sheet: all ranked proteins
N: Ranks	ccRC_336_A	ccRC_336_B	ccRC_336_C	ccRC_336_D	ccRC_336_E	ccRC_620_A	ccRC_620_B	ccRC_620_C	ccRC_620_D	ccRC_545_A	ccRC_545_B	ccRC_545_C	ccRC_545_D	ccRC_853_A	ccRC_853_B	ccRC_999_A	ccRC_999_B	ccRC_999_C	ccRC_999_D	ccRC_310_A	ccRC_310_B	ccRC_310_C	ccRC_310_D	ccRC_310_E	ccRC_073_A	ccRC_073_B	ccRC_073_C	ccRC_073_D	ccRC_370_A	ccRC_370_B	ccRC_370_C	ccRC_370_D	ccRC_797_A	ccRC_797_B	ccRC_797_C	ccRC_797_D	ccRC_427_A	ccRC_427_B	ccRC_427_C	ccRC_427_D	ccRC_427_E	ccRC_930_A	ccRC_930_B	ccRC_930_C	ccRC_601_A	ccRC_601_B	ccRC_601_C	ccRC_601_D	ccRC_601_E
1	20.4671	21.7517	20.9502	20.5251	20.6337	22.28	22.3273	21.1684	19.5548	23.5956	20.5815	21.2706	21.7561	22.2886	22.7031	21.1298	20.5899	20.879	21.7772	20.9517	21.5995	21.2018	20.7676	21.932	21.8681	21.7224	21.5116	21.8893	23.2317	21.591	22.3808	23.0745	22.9609	21.5397	21.0326	22.0753	20.805	21.69	22.6148	21.9462	21.8868	22.0899	21.1427	22.4371	21.977	21.3116	21.8669	21.3141	20.9308
2	21.4529	21.7551	22.7917	22.0808	21.7353	22.8325	23.3236	21.2967	21.5127	21.8351	22.0514	21.7133	22.4935	21.7023	22.422	22.1881	22.695	22.474	21.4106	20.9848	22.158	21.1709	22.0589	21.0697	21.601	21.7956	22.3637	22.1209	22.6359	20.8117	21.1379	21.959	21.4636	21.7754	24.2635	20.2521	23.0047	22.6279	21.9451	22.4853	20.8149	23.3762	22.0912	22.1762	22.6356	20.8042	21.2253	22.8429	21.3759
3	21.8396	21.0444	22.5552	20.9023	22.1371	21.0389	21.3156	21.9874	21.5482	21.3448	21.8343	21.149	21.2376	21.8802	22.0595	19.5934	21.0636	20.4591	19.5659	21.6132	21.9923	20.993	22.2048	21.9744	22.3829	21.3134	22.4303	22.9728	22.4583	22.5008	21.1618	21.1223	22.3767	21.6856	20.4233	20.9072	23.0478	23.4458	22.8686	22.5877	22.7771	22.0989	21.9993	22.4699	22.8194	22.2778	21.1383	21.4282	22.3456
4	21.2346	22.1764	22.3262	22.0286	22.3576	21.9772	21.0959	20.7886	21.2349	22.4285	21.7944	21.9109	21.7471	20.8767	22.2843	20.7695	19.3908	19.8056	19.4962	21.0659	20.3386	21.3451	21.3411	21.8824	21.6977	22.3738	22.2162	21.8201	22.1411	21.6381	21.7228	21.4955	22.1564	20.3998	20.1485	20.6168	22.4651	22.5431	22.4697	22.4939	22.2076	22.3358	22.2157	21.8819	22.4279	22.4464	22.523	21.5621	23.003
5	21.4481	22.9343	25.1509	24.3297	24.4312	22.1668	24.1358	22.3894	21.1837	21.8675	20.2771	21.1082	20.6325	21.8589	23.3287	23.4173	21.4605	21.4627	21.8988	21.2754	22.0153	20.9352	21.8441	20.73	23.0806	22.1553	22.7784	23.9218	23.6348	22.4453	21.7572	22.6982	21.8493	24.7232	25.5617	25.1464	24.9952	24.4275	24.2996	24.5582	24.2217	22.1543	20.9725	23.0642	21.6523	22.6336	20.6418	20.9936	21.4877
6	20.6218	20.6821	23.6948	23.4855	23.0179	21.4133	22.333	22.2918	19.4691	21.1012	22.8731	22.2327	21.6385	21.1294	20.1293	22.8756	22.677	19.4857	21.6066	24.1609	22.7275	22.5093	21.2914	20.7174	21.2507	22.1559	21.9268	21.604	22.1829	21.5659	21.6606	22.9446	21.2454	19.5303	21.2804	21.1111	21.6412	21.7607	23.1439	22.7049	22.8834	22.3732	23.2718	22.0566	22.6608	21.8713	22.708	19.9272	19.1457
7	22.9064	22.9961	23.6545	22.4948	23.1877	22.5965	23.1328	20.3248	23.1001	22.359	22.2945	21.6921	21.73	22.1265	24.1017	22.6683	22.2407	22.1823	21.8013	22.66	23.0179	23.0497	22.4978	22.272	23.9719	24.4992	24.2938	24.473	22.1182	23.2169	23.5552	23.8634	21.303	22.3678	21.3547	20.0614	24.2758	23.5296	23.9319	24.0687	22.8144	23.0374	21.7936	21.7691	22.9709	23.4182	24.0732	24.4271	23.9319
8	22.313	21.3089	21.5261	22.29	22.1993	20.6747	20.4656	21.5587	22.153	21.627	22.3383	22.4449	21.1206	22.1749	22.3135	21.2787	20.3145	20.0665	20.3694	21.3129	21.7921	22.0327	21.1688	20.371	21.9515	22.2506	23.5106	22.4861	22.2176	21.5953	21.4326	22.8266	22.0419	21.6965	19.8548	20.1033	23.1393	23.2904	22.3986	21.3645	22.8626	21.8386	22.8076	22.1637	21.8896	22.215	22.1752	22.3453	22.3638
9	22.3054	20.6202	21.2929	21.1553	20.5742	21.5349	22.189	21.2114	22.1619	22.0193	22.0779	21.3164	21.9097	22.2709	21.0968	19.2754	20.1823	20.4025	21.3546	19.7119	22.3269	22.4802	22.3732	20.5314	22.6929	22.8635	23.2482	23.1954	23.679	21.4094	22.2254	21.8927	22.8805	22.7476	19.8503	21.029	21.9874	22.4045	21.8168	22.6377	22.2813	21.24	21.2641	21.5426	23.0881	23.3347	21.8755	20.2509	21.4407
10	23.4725	23.3801	24.7883	23.5909	23.6838	25.062	23.5513	20.6898	22.1491	23.4727	23.4722	23.4643	23.2859	23.357	23.7914	22.89	23.1537	21.903	21.0834	22.927	23.4347	23.4306	23.3012	22.9495	23.9365	24.2269	24.6807	25.1035	25.1608	24.1831	23.5737	23.6068	22.2416	20.8379	21.331	24.3221	26.0688	25.7425	26.0802	25.9388	25.6259	23.2221	23.3577	23.7721	25.5962	25.087	23.8385	23.5209	23.8128
11	22.8098	22.4815	23.6235	22.5731	22.727	22.6098	20.5707	20.6459	20.1926	22.6762	22.1389	22.447	22.8913	21.2954	20.6392	21.11	22.6098	20.3452	19.9456	21.7094	22.5599	22.4512	22.6227	21.082	23.8119	23.508	24.2975	24.5384	23.736	22.6459	21.3877	23.626	21.3725	21.2891	21.0655	20.5972	23.5552	24.6004	24.4779	24.0246	23.7469	21.2784	22.3364	20.9842	23.2616	23.2716	23.4252	22.9316	22.1614
12	22.8951	22.589	23.864	22.9431	23.2131	22.7436	22.8611	20.3306	20.8205	23.1164	22.4911	22.9609	22.5523	22.8247	24.0087	19.9022	23.6357	21.0536	19.7584	22.292	22.331	22.1995	21.5966	21.5052	25.0574	24.2879	25.8017	25.5414	24.2954	23.2641	23.0638	23.4575	22.2145	19.4644	21.1267	20.7898	25.2125	25.3271	25.052	24.939	24.9459	21.5688	20.8508	22.4832	24.5401	23.891	22.2896	22.3625	21.6266
13	22.4315	22.5392	22.6923	22.5629	22.3458	22.6944	20.6874	20.3266	18.5953	22.2566	21.9599	22.4125	22.2421	21.366	21.7199	23.0009	22.6611	22.5218	19.3917	19.6913	22.4467	22.4727	21.6931	20.4866	22.798	21.6924	22.8723	22.8264	22.7332	22.6717	22.9992	22.7152	22.5984	20.7383	21.9933	19.358	22.6782	23.0911	24.0311	23.8359	22.9313	21.933	21.8132	21.6774	22.8132	22.7359	21.2248	20.977	22.5438
14	22.0752	21.8465	22.9867	21.1513	20.698	20.2427	20.7217	21.694	19.3697	22.2758	22.2479	20.5983	21.5704	20.5767	22.8014	22.3436	20.1142	19.9852	19.5722	21.6905	22.3879	20.9777	20.847	21.3135	21.3763	21.6525	22.5671	22.1581	22.2171	21.9816	22.6369	22.11	21.1237	19.9165	20.7524	20.6223	22.1273	22.2292	23.2624	22.8568	22.8135	22.4259	21.1067	21.4365	23.4438	23.2516	21.0647	21.9219	21.6787
15	20.7002	21.9772	22.9907	22.1639	21.4113	21.1558	22.0198	20.2782	22.1777	21.6482	21.8614	21.3818	21.9798	21.3397	23.8444	20.1189	19.933	21.8147	19.3518	22.2442	22.0571	21.2589	20.9266	20.5331	22.5155	22.2974	23.3514	23.4646	21.4663	22.4076	22.529	21.9775	22.2305	20.1058	22.6403	21.0054	22.9615	24.5174	24.6376	24.5499	23.9337	21.9056	22.4464	23.1647	22.6527	22.3184	21.9273	20.1428	21.7533
16	21.9757	22.7781	21.5897	23.2012	22.2216	21.4061	20.9208	19.8746	21.163	21.5185	21.4117	21.1364	21.451	21.2297	21.6491	21.1	21.2167	21.5162	20.9732	22.703	22.6079	21.448	21.1927	21.3421	23.3336	21.8383	22.9928	22.8894	21.3324	22.0372	21.6435	22.9788	22.0351	21.3989	22.3516	20.1699	21.5293	23.1967	23.3072	22.7901	21.1145	22.0116	21.4224	20.6838	21.4737	23.2204	22.4136	21.0522	21.6718
17	23.4423	22.8014	24.9817	23.4167	23.4757	21.0211	20.9155	21.3288	20.6638	24.0295	23.629	22.4192	22.3605	22.0545	24.2297	20.8616	20.1993	20.1562	20.1407	20.8359	22.8391	20.9733	20.5203	21.1499	23.7611	24.4404	24.5908	25.1773	25.0005	23.7043	23.4375	24.3166	21.5919	23.8464	20.7704	21.2916	23.3601	23.2477	24.8342	24.3655	23.4239	21.203	22.9696	23.4	25.4892	25.0186	22.7468	22.0803	22.0742
18	23.1707	23.3647	23.8013	22.9946	22.8982	19.7851	22.7626	19.673	21.1708	21.2235	22.5273	22.0529	21.454	21.2288	24.6051	21.8328	20.4023	21.5362	20.028	20.6809	22.9001	22.5652	22.8743	21.9134	24.0799	24.4227	24.9458	24.5908	24.7697	23.67	23.0358	24.7085	22.4088	21.0439	19.9809	20.0079	24.8521	25.0742	25.3709	25.3353	24.9581	21.7262	21.9039	22.4247	23.675	24.3056	23.5012	22.9069	22.6625
19	23.1493	23.8303	24.0112	25.2938	23.8374	22.6433	23.6638	26.4839	20.2238	22.0485	22.0533	23.0397	22.5605	21.9512	22.1291	19.4628	24.4986	21.699	20.7164	20.6422	23.2448	24.3524	22.179	22.3176	23.9297	23.7933	23.8365	22.082	23.3962	21.4476	22.9825	22.3814	22.2821	19.6572	20.2991	23.1961	24.9877	25.5481	25.1649	24.6782	24.6261	22.0727	22.9592	22.9171	23.2693	23.1449	23.3273	22.8892	22.5374
20	22.0523	21.4714	22.5793	22.3328	21.7279	20.9654	23.693	19.5552	21.4382	23.2799	20.3097	21.3428	21.8008	21.5709	23.6907	21.0609	20.6384	21.1446	20.5983	20.5573	22.5567	22.7976	21.4602	20.1389	22.9662	21.8398	22.8005	21.6509	22.9097	22.6561	21.8422	23.4618	21.1884	20.6584	22.1288	20.2652	23.2669	23.4419	23.4914	22.9245	23.6172	22.2327	21.6651	24.3939	20.4602	21.4687	22.0907	21.0429	24.0369
21	23.5918	23.8404	22.5462	21.4743	22.3586	24.1305	24.2989	20.9654	20.5912	21.6856	23.2349	23.2493	20.826	23.0756	24.318	21.5726	22.495	23.3838	22.69	19.5904	21.0826	22.324	22.9958	22.0694	25.1931	25.2112	25.2563	25.6874	24.4212	24.1385	23.9931	24.0674	22.5069	21.4995	20.3175	19.3341	20.8968	24.0439	21.5852	21.7049	21.475	21.5312	22.1808	22.6863	24.217	24.0825	23.2064	24.3694	23.9424
22	21.1481	24.2477	23.2833	21.8909	23.2286	21.4324	21.029	22.1593	21.9997	23.6035	23.7823	23.2448	24.3856	21.4564	23.4994	21.48	19.1692	20.3002	20.7093	21.0658	22.6206	21.588	22.133	23.4521	24.1376	24.0388	23.9571	24.3022	24.1099	21.9596	23.8415	23.4463	22.4319	21.3196	21.0683	20.0799	23.6514	24.4603	24.4765	24.5015	23.6704	24.0462	22.8386	21.0478	24.2738	22.9112	24.126	23.5614	25.4676
23	23.6944	23.1508	24.7065	23.6436	23.9231	23.4246	20.6693	23.5568	21.5879	23.6695	23.0326	23.6197	22.9345	22.2702	22.6827	20.8756	22.5468	19.4132	21.0019	21.6296	24.4943	23.3597	22.4432	21.32	23.0675	25.0055	24.6767	24.1283	23.8996	22.0486	22.3875	23.0768	21.2952	20.2514	22.2719	22.5116	22.0777	22.8444	23.0337	21.9131	22.075	21.6824	22.173	22.2237	24.2057	24.2743	23.1371	23.928	23.4207
24	22.7651	23.1371	23.3934	22.7341	23.9343	23.142	20.752	19.546	19.7695	23.9023	23.5799	23.8726	24.2412	20.4271	22.5415	22.9229	22.7414	23.1285	21.0525	21.2725	24.1708	23.2698	22.0575	21.2797	22.8051	24.3366	23.6597	24.3811	21.2725	22.8975	22.5047	22.7135	22.6357	20.1892	22.3941	21.6457	21.4194	21.0261	23.4229	23.1383	21.7289	22.2941	23.5192	22.4666	23.6621	23.5874	23.5373	23.5306	23.0872
25	25.4799	26.0409	26.1829	25.8016	25.8846	23.5805	23.7229	21.4008	19.4029	24.5841	24.6314	24.8532	24.2489	23.1367	25.8023	22.8035	24.1193	23.2291	21.9009	20.8964	24.9641	24.5371	25.2685	22.6333	24.8188	24.9227	25.1819	25.4069	26.245	24.7103	23.8974	25.2759	22.0009	19.9032	21.0434	22.1401	25.3122	24.975	25.2881	24.9455	25.1122	21.9117	24.1684	24.4713	25.494	25.578	24.5725	24.4357	24.0651
26	23.0048	21.8005	22.8248	22.972	20.5658	21.3775	22.6435	20.2699	19.0679	20.4751	20.8502	22.2703	21.0411	22.3009	21.4377	21.8631	22.2075	22.2876	22.0101	21.5747	22.2092	21.767	21.4784	21.7628	23.5011	23.4655	24.5561	24.2314	24.0522	21.9843	20.4316	23.4584	21.7349	21.3999	22.1015	21.7773	23.362	22.9581	20.8913	21.4362	21.9133	22.297	21.9332	22.8004	22.6813	22.0508	20.9295	22.3653	21.8772
27	22.499	23.8722	22.8405	21.5153	22.68	21.1637	20.9561	21.8732	19.62	23.0314	22.4247	23.3494	22.992	22.6922	22.3958	19.5928	18.9385	21.4819	21.8252	20.4666	22.3353	22.2642	21.7925	21.9074	20.7654	21.5693	21.7472	21.0341	22.5094	22.8287	23.2897	22.2624	23.0208	19.756	22.2319	20.5598	23.7336	22.9534	23.4488	23.2616	20.8613	24.2507	24.0537	23.8603	22.5117	23.0408	21.7854	21.7355	20.8393
28	24.4444	23.5991	24.3733	23.9063	22.7628	22.2309	21.2902	21.334	20.5432	24.4598	24.0992	24.3338	23.0114	21.4137	23.4375	21.8462	22.7387	21.5294	23.3464	22.9273	24.1123	24.2201	24.1839	24.1421	24.8997	24.8384	25.1053	25.2549	25.3486	25.1794	24.6008	24.7502	22.6146	20.2295	21.0106	20.6035	25.4786	25.7199	25.6484	25.7585	24.5982	21.5404	23.6013	22.2845	24.4454	23.3303	24.6986	24.498	24.5048
29	23.5557	22.9371	24.2465	23.9671	23.8613	21.3233	21.645	22.6092	20.8653	23.2883	23.1383	23.0819	23.3399	21.9872	24.1888	20.5114	19.464	19.5931	20.2086	20.7307	23.2607	23.1309	23.375	23.9896	24.6727	23.8994	24.5356	24.5755	24.0992	23.3069	24.5835	23.8869	22.5591	21.0676	21.7542	21.4711	24.0561	23.7296	24.096	23.7666	23.554	21.8218	21.9077	21.7249	23.3709	23.4634	23.4274	22.8861	22.8698
30	22.8348	21.4388	23.4884	23.5984	22.9602	21.2385	23.4711	19.6816	19.4902	22.8597	22.3731	23.2764	22.52	22.7588	23.8219	21.2661	20.0139	22.2382	19.7441	21.9645	24.4805	23.4626	24.6092	22.7207	23.1533	23.5904	24.0337	23.673	23.8865	23.6831	21.6136	23.8366	22.3487	20.6426	20.5771	20.6151	24.1549	24.1875	23.3247	24.0176	23.8185	21.9383	21.7769	21.8575	23.3228	23.8035	24.1478	23.9351	23.805
31	22.7129	22.1816	23.9817	22.4815	23.4472	22.0889	20.6131	21.4855	21.9147	23.6174	22.6448	22.6553	22.7605	22.7442	23.0744	19.1884	20.0109	20.3963	20.6503	20.358	23.3932	23.052	21.8054	21.7437	24.5321	24.0299	25.2059	25.1381	25.0868	22.2904	23.3776	24.031	21.6833	21.2769	21.7846	20.3656	24.5984	25.3496	25.1577	25.0144	24.8365	21.7063	22.1681	22.6406	24.6703	24.6735	23.4497	22.8685	23.3458
32	26.7964	26.5835	27.4041	26.7575	26.8928	26.2769	26.4923	23.8851	25.5339	26.9008	26.7175	26.8693	26.8179	26.5734	27.3534	26.1804	25.727	25.5197	25.2928	25.0621	26.8251	26.6469	26.5743	26.0953	27.8037	27.4014	28.1825	27.9314	27.7462	27.0715	26.6836	27.392	26.1757	21.2356	24.5853	21.5985	27.6624	27.8551	27.9655	27.8292	27.8008	25.7921	26.2458	26.6863	27.1297	27.2235	26.9228	26.269	26.5764
33	21.2559	24.101	24.54	24.1958	24.5802	23.1679	23.8723	19.4185	20.3969	24.263	24.174	23.6632	23.8689	19.7018	20.2655	23.6319	22.9322	22.8494	23.2239	22.4146	23.9656	21.5784	21.2026	21.1591	23.8286	24.2398	24.7179	24.4843	24.6003	23.8759	20.9953	23.8422	21.4388	21.2226	22.0657	22.3845	25.8998	25.8963	25.8466	25.8778	25.5791	23.6434	23.0209	24.2605	24.2765	24.4691	23.9067	23.62	24.1246
34	21.9415	20.982	22.635	21.5044	21.2816	20.9873	20.8541	19.3933	23.3352	22.3144	23.6232	21.889	23.1107	23.4919	21.3115	21.5319	22.6036	20.3239	20.7177	20.7091	23.4571	22.5378	22.3211	21.8945	23.6466	24.0992	24.0018	23.9525	23.4102	23.3196	21.5739	22.7162	21.335	25.9443	21.0804	20.3824	21.5431	20.926	22.3339	22.578	22.7678	21.843	22.2766	22.7368	22.0835	21.4011	21.2296	22.9059	23.5865
35	22.0843	21.5484	23.1373	22.5083	22.576	20.4371	20.1715	21.298	19.9145	21.6136	22.0526	22.278	21.6707	20.5982	23.159	21.4718	19.7402	19.7808	21.3847	19.5489	22.2327	22.5811	21.7206	21.4526	23.611	23.2464	24.3699	24.0581	23.7419	22.7925	22.7985	23.2095	22.4108	21.0196	20.8361	20.5172	23.5046	21.1851	22.7471	21.476	21.4537	21.9548	20.4106	22.2939	20.9832	22.1467	22.7404	21.8276	21.4213
36	25.8474	25.1648	26.7024	25.7048	26.0677	22.5245	25.4484	20.7397	22.3012	25.9031	26.0092	25.6857	25.5309	23.1748	25.811	20.337	25.1296	23.8771	23.8705	23.5229	25.9055	24.9899	24.4144	23.6191	26.1025	26.0584	26.3495	26.7441	26.6155	24.7322	24.9474	25.5547	21.8659	21.3284	27.1186	24.5866	25.6582	25.8857	26.0246	25.8242	25.6264	22.1422	22.954	23.6032	26.0089	26.0914	25.4481	25.4586	25.2571
37	22.9814	23.1794	23.5128	23.4041	23.4057	22.0605	21.1751	21.0642	18.8105	22.1724	22.0896	21.9604	22.2709	21.9382	23.1215	20.6267	22.136	20.2441	20.2145	21.276	23.1345	22.6788	22.6449	21.5115	23.0506	22.7703	23.4717	23.4034	23.1567	22.7172	22.582	23.2346	23.0462	21.1272	20.9928	21.8595	25.0426	24.3341	24.3589	24.8009	24.0205	21.5463	22.5662	23.1937	24.0414	24.421	24.0269	23.8246	23.5139
38	26.4333	26.3986	27.124	26.6088	26.797	25.2249	25.0618	23.9419	24.5232	26.2506	26.4181	26.2537	26.0873	25.8297	26.8203	25.5852	25.5696	25.304	25.3276	25.1258	26.3855	26.011	26.1142	25.3581	27.1716	26.7121	27.3951	27.3723	26.9398	26.2677	26.4386	26.9492	24.8319	25.6055	20.4032	20.239	26.6573	27.0639	27.149	27.1585	27.0043	25.6951	26.1443	26.3416	26.8394	26.8927	26.3864	25.9593	26.1941
39	23.355	23.316	23.6163	23.4658	23.5735	23.6164	20.8145	20.4763	20.8706	23.0741	23.3262	23.6382	23.272	23.1584	21.9797	23.2348	23.0879	22.8155	23.1913	20.6362	23.2087	23.131	21.874	20.5418	23.3411	22.0115	23.7915	24.1487	24.0998	21.8966	20.9613	23.5964	22.3313	21.3415	22.0682	21.4152	24.6649	24.5695	24.9089	24.6818	24.1843	22.6963	21.5217	23.2288	23.83	24.8361	23.9123	23.4425	23.9054
40	22.2092	22.9401	22.7359	22.6155	22.3102	22.7754	23.9097	22.0803	22.7126	22.6682	22.3358	22.423	21.0789	21.2843	22.3757	23.0618	21.212	21.4246	20.9456	22.6266	22.4868	22.7619	22.9032	21.4396	20.9571	22.6619	22.7711	22.4553	21.88	21.3968	22.011	22.693	21.6593	20.1865	19.6177	21.6067	21.3514	22.269	22.8175	22.9791	22.7554	21.5206	22.6551	22.6968	22.5228	21.5504	22.9533	22.5359	22.224
41	22.2231	22.0361	22.7041	22.4834	22.5519	22.0403	22.4978	21.2665	20.903	22.467	22.475	22.1795	22.145	21.0738	22.7628	21.8119	19.3878	22.0363	20.4644	22.4814	22.7048	21.8601	22.654	21.8959	23.3514	23.1555	23.9432	23.4929	23.0123	21.2986	21.4433	22.8198	22.6508	22.5281	21.2019	22.0878	25.578	25.8921	25.7671	25.9564	25.815	21.5527	23.1362	23.2414	22.2359	22.9033	22.0658	22.2183	22.3694
42	25.7816	25.1643	26.0986	24.8447	25.1858	23.9082	24.4964	19.8129	20.2873	25.7291	25.1647	25.2904	25.3553	23.1831	23.9822	24.0158	24.7599	24.4316	23.7083	21.6671	24.2974	24.0181	23.7175	23.1688	25.2098	25.6808	26.0091	26.3594	25.4569	24.0914	23.9978	24.2819	23.7201	20.8757	23.0506	21.5341	26.3838	27.1952	26.7106	26.9611	26.6091	21.9528	24.4732	24.4868	25.6164	26.1478	24.5174	24.5267	23.8299
43	21.4495	21.423	21.9146	22.1006	20.4728	21.6965	21.022	20.349	22.2422	20.8906	21.0816	21.3639	21.8678	21.9195	21.8587	19.9356	20.3057	20.4888	20.6728	21.5942	22.3965	20.8033	22.6414	20.7059	22.0662	21.6902	21.3195	22.7345	22.7537	21.6048	21.3791	21.7702	23.3877	20.5747	20.8624	20.1888	23.0962	22.852	23.6881	23.8804	22.4741	21.1731	21.9279	21.3894	23.1	22.6479	21.2887	22.644	22.9385
44	21.0689	22.0561	23.5858	22.4983	23.0104	21.9095	22.0735	22.0377	21.0506	22.8004	23.6436	22.3734	22.3694	19.9634	23.0075	18.7958	20.2711	23.1857	21.6585	20.9849	22.1139	22.2487	20.0068	20.415	22.7509	22.2946	22.7909	23.1084	21.7643	20.5592	22.0533	21.623	22.3263	20.1169	24.8969	20.7383	23.8048	23.8006	24.8667	24.6791	24.3807	21.5702	21.8662	22.2046	23.0697	23.067	21.8646	21.152	20.9644
45	22.4776	22.7	24.3204	24.1714	24.4942	21.9314	20.3657	21.7886	20.9721	21.1884	21.6406	24.5792	23.7253	20.9108	21.6183	20.1457	21.0429	20.8555	22.3619	24.0639	20.9029	20.8831	21.1582	20.6861	24.752	24.7477	23.8695	24.8967	24.4103	24.066	24.131	22.2725	24.2597	21.0332	21.3659	21.025	24.7934	25.1121	24.8653	24.9166	24.7404	24.3107	22.1398	21.0451	25.1608	25.8756	22.7614	24.0359	23.5045
46	23.8308	24.242	23.692	22.0593	23.9081	23.7234	24.6159	20.9278	19.5341	21.0571	24.2574	22.0362	21.3597	22.6118	21.2715	24.0014	19.6632	23.3328	19.8901	20.2811	22.1404	20.8207	21.8	21.5706	24.9974	24.4149	25.1183	25.1262	24.5101	21.4298	22.2948	24.1189	22.335	21.003	22.1218	21.413	26.0402	26.2166	25.5729	26.2263	26.1047	22.1881	20.97	22.2687	21.8444	24.2582	21.6452	21.9657	20.9789
47	21.6742	22.625	22.6836	21.872	22.325	21.0644	21.3926	20.3826	22.2421	20.4252	21.8101	20.4448	21.1218	22.2677	22.4047	20.0804	20.057	21.3214	20.2256	21.1709	22.1603	21.8055	22.5916	21.1245	22.6843	21.8608	22.6673	22.8119	22.9664	21.5253	21.9147	22.5996	21.2398	22.2456	21.567	20.9934	20.6178	22.6039	22.7093	23.129	22.7508	21.1929	22.1012	22.5577	22.9274	22.7953	21.5529	22.3476	22.1414
48	25.4334	26.8843	25.4204	24.9748	25.0195	25.5629	25.3833	20.1306	24.0941	24.8395	24.8333	24.3219	24.3901	25.6804	25.8285	23.9425	22.9004	23.6025	22.694	26.0571	25.0888	24.7477	25.1656	25.0975	25.5005	25.5059	25.6353	25.3614	24.8725	25.8566	25.9551	24.8322	25.2831	20.1397	23.3667	21.936	25.6339	25.3838	25.3668	25.3858	24.969	25.62	24.7567	25.0039	26.1576	25.7064	25.9584	26.0111	25.9671
49	22.096	21.7122	24.3056	23.2643	23.3553	20.5862	21.4338	20.5347	20.1135	22.6312	23.4585	23.2197	22.8507	23.9806	23.5861	21.8749	21.147	21.5453	20.3316	21.025	22.236	21.9419	22.3997	21.1612	24.3448	24.3253	25.3699	25.5009	23.8376	23.413	23.407	24.1914	22.299	22.4718	22.8919	22.048	25.021	25.858	26.0046	25.942	25.7483	21.8665	22.2739	21.6758	23.8147	23.7563	24.3401	24.0551	24.076
50	25.6983	25.1212	26.3908	25.7155	25.8808	23.778	20.7364	20.4146	20.8249	24.5576	23.4891	24.5966	23.9885	21.1073	25.2819	21.6811	23.1395	22.6334	22.6549	22.1944	24.7683	23.7779	24.0428	22.0946	24.6557	25.5421	25.3329	25.7358	24.3402	25.0587	23.2664	25.122	23.6844	20.1017	21.4114	20.5717	26.6648	26.442	26.5344	26.5567	26.3223	25.3973	24.1078	25.2878	26.0276	26.1331	24.4394	23.5811	24.0233
51	22.516	21.5962	22.7643	22.9086	22.5635	22.0679	20.8048	22.1813	21.1316	21.4521	21.7285	22.1436	20.2945	22.548	23.0082	20.1635	20.0258	20.5489	22.5688	21.949	22.396	20.9583	21.483	21.9115	23.1337	23.1924	23.4875	23.1907	23.1574	22.349	20.9016	22.7861	23.0564	19.6225	21.8655	19.9684	21.4151	22.31	22.8393	22.6694	21.9612	21.842	20.789	21.849	20.816	22.1744	21.8538	22.3233	22.2408
52	24.054	24.3471	25.8776	24.0744	24.4914	21.5424	21.7097	19.3972	21.4753	24.5758	24.3018	24.4561	24.0707	21.8976	24.6021	21.5569	23.9623	19.824	19.1179	22.6896	23.8689	24.0109	24.0576	21.4634	25.0385	24.3766	25.2155	25.5942	25.481	24.1305	23.6562	24.2264	22.3124	21.091	22.1005	21.0306	25.4921	25.8125	25.7266	25.3489	25.3511	21.1121	21.0866	23.4294	24.5651	24.8628	22.6118	23.1861	23.5093
53	22.6072	22.7746	23.275	23.0166	23.1076	20.6523	20.3549	21.8027	22.3312	21.2189	21.5908	22.8912	22.144	21.2935	21.8495	22.9899	19.945	20.8863	20.0795	20.1465	23.0628	22.5214	22.4076	23.0262	22.9786	22.5645	23.2797	22.8787	23.6908	21.9366	21.6183	23.5367	21.9872	21.8372	21.075	19.4472	23.3596	21.2165	23.8385	24.1933	23.6684	20.9132	23.1781	23.2754	23.9116	24.1582	23.3166	23.0973	23.2362
54	21.983	22.2193	22.1538	21.6553	21.8391	21.1858	21.2586	20.5522	17.3941	22.0948	22.7584	21.3449	21.629	22.7906	22.3326	19.8691	20.1484	21.9713	21.1496	19.5778	21.0135	21.4342	21.76	21.7601	22.7807	21.4533	23.0264	22.2031	22.2939	22.3124	21.3704	22.7041	22.4776	20.3226	21.758	21.4597	23.0766	21.6009	22.8906	21.755	23.2728	22.8675	21.0364	22.7843	21.0871	21.6272	23.3652	22.6732	23.1931
55	24.8609	25.3419	26.4022	25.6787	25.4474	20.5256	20.6451	21.1317	21.7064	26.3638	26.2157	26.1352	26.0806	25.3595	26.4793	20.2519	22.5993	20.6225	20.6597	22.0383	25.6919	25.6863	25.0123	22.2303	27.0751	27.2387	27.5376	27.5831	27.4389	26.5159	26.0403	27.3217	23.4392	19.7559	21.2639	23.8779	26.8776	27.4677	27.1414	27.0402	26.866	21.0423	21.6602	23.9094	26.8307	26.9591	26.7718	26.734	26.681
56	21.1868	21.2161	23.3152	22.9828	22.1266	21.6397	21.5704	19.6906	22.3119	23.1255	22.0551	23.0678	22.7414	21.7586	25.0352	20.6039	20.7532	20.5777	20.9578	21.2512	22.7563	22.2464	21.6148	21.3689	24.2125	24.6823	25.6869	25.8124	24.0268	23.1587	21.6074	24.1726	20.881	21.0659	21.1645	20.6938	22.022	22.1158	21.6905	22.2623	21.6591	20.8875	20.8785	21.6735	23.4225	24.0723	22.0757	20.9221	22.8956
57	23.3924	23.1595	24.2774	23.5875	23.9409	23.8133	24.0108	20.1751	20.8821	24.1183	23.7062	23.9199	23.8835	21.9736	23.88	20.0791	19.2876	21.306	19.4093	21.3081	23.9991	23.4034	22.6159	22.9092	24.0913	24.1345	25.355	25.1803	24.7325	24.2828	22.8044	24.2452	21.8281	20.4466	21.7149	20.6016	25.8878	26.1323	26.2079	26.147	25.7839	23.4725	22.2152	22.04	25.1322	24.9965	24.3876	24.2351	24.0481
58	25.6023	25.4897	26.0932	24.8484	24.865	24.7408	24.9584	24.5386	25.9885	24.9892	24.4808	24.5635	24.4754	25.8654	25.9948	22.989	21.1571	20.8867	21.3054	24.2343	26.0406	25.5509	25.2289	26.32	26.5005	26.3445	26.679	26.3949	25.9781	25.5978	25.9361	25.8419	21.9233	24.2608	24.5945	20.7171	23.2798	22.316	23.4882	23.6023	23.0455	26.9203	26.1624	26.9813	25.7008	25.1835	26.1394	25.5187	25.6709
59	25.421	25.8286	26.2041	25.3737	24.6555	25.2354	22.4782	27.4467	25.9419	25.9902	25.8046	25.7884	25.8019	22.8938	25.3137	24.1752	24.9266	22.8064	23.5422	22.4797	25.8348	25.2121	24.3233	21.7539	26.6944	26.6444	26.8076	27.2464	26.4689	25.3588	24.9502	26.0133	22.3082	21.0232	25.6267	21.89	26.9072	27.0152	26.6649	26.7979	26.5579	22.0862	23.7748	24.0606	27.1952	27.3229	26.9737	26.9162	26.8715
60	24.9854	25.8748	26.1558	24.4969	25.9378	26.3853	26.6764	20.5806	21.2597	24.7966	24.3529	24.5312	23.9939	24.7385	25.4048	25.0221	25.4072	24.5786	24.6394	22.3822	24.8442	24.5645	24.7608	21.3297	25.3703	24.9136	25.487	26.1707	26.3365	25.0851	24.8355	25.6939	23.4244	19.8267	20.0983	22.574	27.7006	27.6919	27.5522	27.5963	27.1461	21.4922	23.895	24.5391	26.5818	26.6106	25.6133	25.1691	25.3758
61	22.3888	23.5337	22.4811	22.1406	21.2024	21.1452	21.574	20.5562	20.0121	21.9132	20.8773	23.5026	21.6644	21.4131	21.2221	22.1963	21.9374	19.5001	19.5207	22.4791	21.5694	21.7863	23.8072	23.4969	23.2384	23.2423	23.2126	22.4603	23.7671	21.1081	21.8665	22.6065	23.9172	21.1068	21.1106	20.1555	23.736	24.3916	23.6878	23.5784	23.722	21.4811	21.2882	22.9522	22.7399	21.082	22.4346	21.1299	21.7313
62	22.816	21.4754	23.5326	22.882	22.3193	23.209	19.9806	21.4778	21.2389	23.6597	23.4594	22.9489	23.0385	21.8724	25.5946	19.3719	21.6162	21.5146	20.5841	20.7917	23.4721	23.5362	22.2389	22.3892	24.3146	24.0425	25.3663	25.2486	24.3647	24.19	23.6751	24.6746	23.1592	20.4077	21.1539	21.0343	25.1021	24.9731	24.7018	24.8034	24.749	21.4382	21.2006	21.7689	24.8242	24.9471	23.2914	23.284	22.952
63	24.5535	26.0106	25.1545	23.712	24.3434	21.8345	22.2299	20.1017	18.6165	22.4134	23.1332	23.174	23.3692	22.94	23.1788	24.8434	24.6217	25.5689	25.6994	24.1853	24.2479	23.4051	23.555	22.356	24.9398	25.0969	25.7739	25.6569	24.2998	23.1387	23.762	24.285	21.7295	21.7019	21.6944	20.0337	24.3631	23.9094	24.3272	24.2276	24.0356	23.2074	21.6851	20.8676	24.0214	24.6921	25.1956	24.7171	24.6253
64	21.7549	21.3582	22.5926	22.5986	21.4334	22.3475	20.8214	19.4152	19.9987	22.3588	21.9445	22.2421	21.4026	21.8179	22.2372	19.5893	21.5013	20.755	20.5301	21.937	21.8667	23.1018	22.4842	21.0774	22.5965	22.3663	22.1977	22.5534	22.3783	21.2306	21.1069	22.4762	23.7842	18.7681	21.8114	21.6977	20.5892	22.1054	22.5915	22.4856	21.2241	21.9293	20.4935	22.4306	21.3097	22.1495	22.6346	22.6116	20.915
65	28.2692	28.3354	28.2864	27.9884	28.2181	27.9195	27.7065	27.3104	27.4433	27.4143	27.3532	27.0366	27.1561	27.0621	26.902	27.1863	27.2755	27.9271	27.6765	26.7754	26.0093	25.9394	26.493	26.7221	27.6013	26.6348	27.5558	27.3601	25.5487	25.7422	24.7717	24.5329	26.8935	22.7787	23.7401	24.3689	27.0584	27.3157	26.5839	26.597	26.7064	27.1421	27.2823	27.4151	25.3464	24.2897	24.246	24.843	24.4066
66	23.3834	22.8877	23.6423	20.8345	22.8425	21.2437	20.7133	21.7791	21.4907	23.0747	22.8452	22.9969	23.1797	21.584	23.4242	19.6422	20.0588	21.0307	19.8695	22.0729	24.25	23.3761	23.0431	23.6734	23.1939	20.905	22.5171	22.0551	23.3562	22.3052	22.1797	21.3472	22.1972	19.7527	23.6437	23.235	23.5637	20.7596	21.1628	21.2701	22.5025	21.6024	22.2497	23.7219	21.3809	22.7447	21.7456	21.2818	22.554
67	24.4487	24.5334	25.1928	24.9927	25.6168	23.5539	20.5982	20.7829	21.1964	25.8399	25.8374	25.9852	25.3769	23.064	25.2876	21.2167	20.9702	20.3831	20.2899	23.6701	24.8938	24.6348	24.7819	22.3086	25.0433	25.5156	24.8126	26.3159	25.7746	24.5633	23.0261	23.6974	24.9954	21.183	20.1266	22.1811	26.2977	26.7352	27.1627	26.9777	26.6687	23.0696	25.9168	24.7645	25.3092	25.5372	23.1977	23.4013	23.2794
68	25.2625	25.4454	26.4875	25.9132	26.047	25.5372	26.0547	22.9724	23.0877	25.6857	25.52	25.5317	25.0401	24.7749	25.5146	24.7021	24.6948	21.6225	20.9449	23.8679	25.6347	24.9506	25.472	21.3751	26.956	26.7722	27.2147	27.1212	26.5681	26.1113	25.7531	26.6353	21.6291	22.429	22.1088	19.1725	27.0139	27.1008	27.5815	27.2173	26.8839	23.8368	23.9247	25.0707	25.7513	25.8964	25.8248	25.3473	25.4715
69	24.1803	24.3685	24.0429	24.143	24.1718	25.5219	25.4556	24.3664	24.9529	24.5235	24.356	24.2273	24.0153	24.467	21.9941	24.2839	24.2001	24.1272	24.1497	23.3229	24.4658	24.2641	24.4331	23.5437	24.8975	25.0641	25.2201	24.8588	25.0323	24.2852	22.7527	24.4758	21.2948	19.5139	21.4717	19.6548	24.2486	24.2915	24.9123	24.7081	22.7241	23.5362	23.5883	23.9853	24.6934	24.5353	25.2052	24.4956	24.3564
70	21.5177	21.4753	21.9625	22.0707	22.0637	20.4721	20.8906	19.4521	18.9919	22.1877	22.2964	22.1546	21.9495	21.5606	21.9102	19.6832	19.5885	21.1156	21.5404	20.753	22.0858	22.0874	22.1476	22.7717	22.1114	22.2101	22.7983	21.8965	22.5446	21.9104	21.879	22.3221	22.2535	21.7514	22.5733	19.6603	23.4509	22.6328	22.6852	22.4439	21.8637	22.0305	21.7659	21.9306	21.7287	21.6105	21.138	21.4156	21.6708
71	23.0365	22.5553	24.609	21.7628	21.6679	23.8137	24.7195	19.9954	23.52	21.3524	21.6599	24.5005	21.2423	22.1559	24.9807	23.2196	22.8048	22.6197	22.2543	22.8922	24.7536	21.3153	23.3217	21.2556	23.4296	22.4134	21.4259	21.5299	24.7948	21.3272	20.6642	23.8971	22.0684	20.3128	20.0776	19.4891	24.3563	23.3602	23.6664	24.3537	21.9116	24.8022	21.8864	22.1527	23.0505	21.1704	20.7746	21.4665	21.5406
72	23.6064	24.11	23.4916	23.2718	23.5077	24.6863	25.2993	23.4242	23.4184	23.2928	23.1574	23.0169	22.9519	22.8938	22.4099	23.4176	23.2454	23.8361	23.9097	23.5197	23.2253	23.701	23.4595	23.7903	23.1023	23.0415	23.5099	22.8506	23.2192	23.3972	23.0456	23.451	23.256	21.912	21.4691	20.783	23.3101	22.6581	23.1011	24.0321	23.9281	23.2723	23.503	23.6494	22.8962	22.9363	23.265	22.5531	23.335
73	23.1765	23.0568	23.3981	23.0406	23.3917	23.5757	23.604	20.2792	21.9624	23.0069	21.4016	22.5017	23.432	20.8036	21.9892	24.0084	23.5101	23.4144	23.2859	22.7883	23.4072	23.3526	23.2536	21.3508	21.9164	23.2815	24.662	20.6925	23.57	23.6194	23.0768	23.9604	22.8953	21.0302	19.3787	19.5695	24.3358	24.2232	24.8889	24.3446	22.6146	21.8587	20.8587	23.0441	23.9832	23.4746	23.6491	23.2571	23.0988
74	25.8456	25.5788	26.7848	26.7811	26.8067	24.8035	22.4353	22.1004	20.1303	25.7614	26.1766	26.3971	25.8127	23.587	24.47	25.1787	24.8989	24.602	23.161	22.2223	26.2211	25.5776	24.043	23.4979	26.313	26.6276	27.0848	27.3303	26.2849	24.409	25.2786	25.4953	25.0074	20.4123	22.7755	20.5399	25.4564	26.6702	27.6624	27.1409	27.1553	23.9567	25.6373	25.7037	25.8941	26.0478	23.9146	23.1091	24.4418
75	29.8944	30.6324	30.2336	29.7345	29.9577	29.3293	29.1769	26.3689	26.096	29.2787	29.2373	29.4271	29.2909	27.1502	27.4253	28.5422	29.3167	27.1846	26.5792	27.2116	29.5303	29.9355	29.3721	28.5821	29.3966	29.0006	29.7031	29.7364	29.8522	29.8029	29.0269	29.7864	27.1847	21.6846	22.0809	22.1566	29.8323	30.4875	30.8911	30.4807	30.0696	27.9338	26.7257	26.6626	29.2839	29.3932	28.9395	28.6859	28.5931
76	22.5067	22.8096	23.9632	20.8393	22.5019	20.8581	22.205	21.2021	20.9142	22.3527	22.4441	22.0108	21.7613	22.2104	21.4871	20.4911	19.4816	19.7177	19.3914	21.3862	22.3295	22.1644	22.3404	20.8838	22.996	23.5799	21.2745	23.0933	22.7078	22.1098	21.2792	22.0215	21.6745	21.6828	20.5736	20.1306	22.8173	22.9206	23.3441	20.9294	22.8736	22.7174	20.7616	21.9924	23.1375	23.0146	24.4458	24.3382	24.2799
77	21.5669	21.8638	22.8115	22.1121	22.173	21.5175	20.1976	19.9519	21.0759	22.4283	22.6007	22.3661	22.3373	22.4562	21.8863	21.4389	21.1563	20.7192	20.7805	21.6194	21.8253	22.1928	21.1362	20.5152	22.6243	22.9018	22.765	23.1418	23.4253	22.4928	22.495	23.2008	23.0646	21.792	22.4715	20.1605	23.9576	23.547	24.1836	24.1212	23.8699	21.8966	21.9109	21.747	22.3943	22.3927	22.2279	21.1365	21.7153
78	25.1075	25.399	25.9741	25.1277	25.082	21.535	21.207	20.6237	21.7178	24.7872	24.6039	24.3035	24.7962	25.0748	25.2875	20.9389	18.4696	20.9631	20.1036	22.142	25.6965	25.2449	24.6851	24.2937	25.3976	25.2486	25.8835	25.5175	24.898	24.9392	25.2191	25.3443	22.3218	22.5026	19.5467	20.3245	24.6091	24.7643	24.8361	24.6603	24.513	23.2736	22.2095	21.8679	23.4424	25.4451	25.8967	25.6617	25.5026
79	23.3725	24.2109	25.3782	25.1597	24.3609	20.6922	20.8416	20.8889	20.784	23.2785	20.9011	20.575	20.3135	21.6761	22.1608	24.1015	20.2184	20.8134	20.3537	20.1869	24.3821	22.7734	24.2863	20.7599	23.3549	22.2906	21.734	24.292	23.214	22.6417	21.5566	24.6128	21.7817	21.0752	20.5711	20.9297	22.9812	24.3907	24.1201	22.6376	23.8261	21.684	21.149	22.4287	22.4382	23.7666	23.6579	24.4517	22.3841
80	22.2671	22.7059	22.3065	22.4706	22.4322	21.7491	19.1958	21.562	21.1779	22.5065	22.5085	22.735	22.5715	22.5732	22.1076	22.321	20.8466	21.3224	21.5796	21.582	22.0694	21.9705	22.2151	22.2315	23.3863	23.3347	23.0394	22.8288	22.5267	22.7425	21.2571	22.7786	21.8931	19.9841	21.8642	19.0144	24.4873	24.5774	24.2295	24.1684	23.6758	22.5	21.9522	22.6033	22.9804	22.2192	23.0304	22.521	22.716
81	24.1219	23.9159	24.1977	23.9786	23.9357	22.7582	22.3583	21.8073	20.2031	25.4079	25.3063	25.0678	25.2068	23.4293	24.3282	21.0083	21.3414	22.5763	22.4966	23.5791	24.3408	24.0501	24.0577	24.2052	24.8614	24.8551	24.992	24.5088	24.1453	24.3675	24.005	25.0213	21.8972	20.6183	20.043	21.4605	24.6267	24.367	24.7089	24.7711	25.2809	20.6061	22.5838	23.2348	24.1067	24.1253	24.828	25.2157	25.3273
82	23.1614	23.5904	23.9225	23.7195	23.55	21.2668	20.6463	21.6845	21.6298	23.0715	23.1132	23.2798	23.0837	23.103	23.9185	23.4265	19.9374	20.409	20.841	23.6723	24.3657	24.0972	24.5955	23.7393	23.2022	23.6263	23.5001	22.3582	23.2383	23.2192	22.913	23.7646	21.6794	19.4429	20.9633	21.1548	23.9508	23.5581	23.8804	24.1984	23.4897	23.9826	23.867	23.9665	23.7409	23.3471	24.1774	23.7229	23.5029
83	26.4588	28.3241	25.5379	25.8226	25.8644	26.8492	25.6205	28.3244	27.4904	27.1232	27.5172	28.1231	27.8672	28.2162	27.9789	28.9202	29.7829	28.4741	28.305	28.212	25.82	26.3108	26.5725	26.8676	24.9698	25.262	23.5758	23.558	24.3588	26.4763	26.6938	25.0127	29.2855	27.2105	27.5399	28.0581	26.8955	26.4341	25.0785	25.4343	26.5247	29.0478	28.7458	28.4241	27.2591	26.9409	27.0307	26.918	26.8935
84	25.6111	26.5653	25.9583	25.3439	25.7084	25.3406	25.4452	23.8361	23.8166	25.847	26.098	26.0543	26.2039	26.6292	26.7418	26.7336	26.5085	27.2936	26.4433	27.0577	25.4977	26.3997	26.4712	25.9462	24.3385	23.8678	23.7682	23.9838	25.6361	26.2678	26.1772	25.8174	26.3253	20.6827	21.4306	22.2491	25.2507	24.3596	24.3633	24.2575	25.3499	25.5662	26.5133	26.094	25.768	25.0387	26.0685	25.6655	25.9658
85	25.1857	25.0667	24.2024	20.9278	24.1825	21.9329	20.0982	19.7357	19.8142	21.6442	22.2161	20.149	19.9488	21.0604	25.5371	20.9179	20.254	20.6184	21.154	23.1138	24.2104	21.5643	22.6672	20.7704	26.493	25.6205	23.9167	23.9003	22.3032	22.7508	22.7066	20.7453	22.8437	20.446	21.1149	20.3253	25.5016	23.7256	24.9399	25.1774	25.7218	22.1109	22.0819	21.9032	21.2658	21.5215	23.3656	23.4237	23.5296
86	23.4571	26.0613	24.9625	24.3647	25.178	21.2498	20.8258	22.6162	22.2475	24.7331	24.8481	24.7072	24.8283	24.1214	23.3367	21.0396	20.0701	21.6914	19.439	23.9198	24.9066	24.3641	24.734	23.3676	23.9911	24.2767	24.2631	24.3758	24.0876	23.0007	21.5806	24.074	20.4584	19.0494	21.4616	21.6322	24.2785	24.4888	24.3708	24.6163	24.1017	24.0363	23.3113	24.1095	25.3937	24.8582	24.3305	25.017	24.6314
87	27.8816	27.7566	27.5649	27.898	27.8885	31.6346	31.4153	29.9709	28.8792	28.1353	28.0772	28.1547	28.1442	30.4033	29.3531	31.1068	31.0585	31.3917	31.8103	29.7098	28.1364	28.2658	28.8031	28.7901	26.9307	26.2954	26.8482	26.2695	27.7332	28.3127	28.2959	27.6889	29.6091	30.3041	30.2319	30.5997	30.0567	31.1432	30.0865	29.6608	28.2626	28.3853	29.0612	28.5168	28.969	28.2286	29.2664	29.7587	29.3318
88	25.5873	25.5468	25.6767	25.4363	25.2317	25.8708	25.8783	24.4105	24.9522	25.4597	25.4208	24.4622	25.16	25.5927	25.2366	24.6784	24.7182	25.1434	24.9175	24.8488	25.6483	25.4776	25.7554	25.1648	25.4678	25.8291	25.2387	25.3252	25.6419	25.3259	24.2649	25.8415	23.1982	21.3775	21.4	22.1986	25.6478	23.8999	24.8211	25.4283	25.6273	22.0342	24.5958	24.8413	25.6331	25.741	25.7458	25.2942	25.7585
89	25.148	25.5094	25.2876	25.0769	25.0918	22.7203	21.799	20.5638	19.698	25.8105	25.7286	25.53	25.6038	25.2659	25.9974	20.3635	23.5667	22.924	24.7751	24.2129	25.7883	25.3846	24.9706	24.3142	25.661	25.7513	25.8122	25.8037	25.6393	25.2101	25.1477	25.5579	23.2307	21.2926	21.1151	20.7633	25.7632	25.5409	25.4529	25.539	25.6961	24.9092	24.7147	24.4554	24.9454	25.1953	25.9126	25.6268	25.6007
90	23.0687	22.1272	24.2362	22.5143	23.2299	20.4718	21.1514	20.2034	22.4279	23.0318	22.9006	23.7647	23.8258	22.7755	24.403	20.8102	20.6759	20.4484	20.4381	21.0509	22.5623	21.4373	21.9687	21.2173	25.0081	25.2051	25.9474	25.7507	25.4841	24.6875	24.0291	25.2116	21.2379	21.8697	21.5614	21.2082	24.7269	24.9573	24.9825	24.9077	24.3383	20.8899	22.3531	20.8296	24.4807	24.9322	23.6406	23.1583	23.5025
91	24.8227	24.7755	25.2589	24.7709	24.954	24.472	24.532	21.2335	23.8504	24.6778	25.0065	24.7826	24.5834	24.7218	24.8831	23.8132	23.4895	24.8086	23.3793	25.3116	25.2337	25.3099	24.9534	22.5572	26.0737	26.0183	26.4282	26.7782	25.8897	25.2585	23.6761	24.9199	22.5026	22.8834	21.1513	22.1655	25.9387	26.3758	26.4713	26.3454	25.9314	21.5984	24.2442	24.1101	25.2894	24.9234	22.3352	24.1759	24.1486
92	27.3464	26.3244	27.9936	27.3849	27.295	21.9202	22.5614	21.7453	20.2779	27.553	27.4664	27.4659	27.4101	26.848	27.7748	22.3749	21.0318	21.2538	18.6662	25.2557	27.6283	27.2882	26.046	25.454	27.9296	28.3454	28.5927	28.6663	27.7084	26.3086	26.6464	27.1287	24.7249	22.4647	22.0974	22.0133	28.8878	29.2948	28.8569	28.901	28.865	25.4916	24.6625	25.1624	26.4918	26.7468	26.7894	26.3997	26.4764
93	22.2108	22.0136	23.2856	20.922	21.2916	20.4385	21.0345	20.5138	20.034	22.5617	20.9276	22.2637	21.9518	22.6083	22.7484	21.3279	19.2534	20.5662	20.2552	21.824	23.6659	23.0511	22.3932	20.7786	21.9438	22.8188	23.8068	23.488	23.0158	23.1221	21.2174	23.8274	22.2909	20.7938	21.4577	21.9708	24.3663	24.2891	23.7038	24.3566	20.9393	21.2486	21.5248	21.9977	22.4457	23.3918	24.8087	24.2662	24.5012
94	31.58	31.3597	31.6471	31.4299	31.5316	28.1289	28.4875	27.9205	28.0946	30.5525	30.6306	30.309	30.488	29.5739	28.9594	28.1549	28.2449	27.9495	27.722	29.1259	30.9338	30.738	30.2397	30.3877	30.5749	30.3049	30.393	30.713	30.135	30.2935	30.337	30.5141	28.1598	24.2022	24.8378	24.8986	29.7913	29.8677	29.8939	29.8226	29.9304	29.0516	28.5952	28.7924	30.1706	30.4143	30.7937	30.5038	30.58
95	21.2899	21.334	23.438	21.3991	21.1925	23.7527	24.7762	23.7828	20.7541	20.8591	21.7783	21.4685	22.6176	21.7902	23.4356	23.0368	22.8901	22.7702	22.6903	20.1797	21.4269	21.5125	22.8578	22.7048	20.9838	20.8759	23.4171	23.0472	21.8525	23.2093	20.6679	23.4004	22.6832	20.4084	20.1855	21.3265	21.4804	21.5975	23.696	23.3479	21.5061	22.4751	20.7883	21.9854	21.2994	22.5913	23.393	22.9858	22.9897
96	28.0435	27.2968	28.099	28.2836	28.3879	22.7745	19.6966	20.2253	23.23	27.0903	26.7734	26.7057	26.6508	26.4665	25.8594	23.8365	24.5551	24.8479	24.9266	24.4954	27.5091	27.1701	26.826	26.9966	27.5054	27.9827	27.2403	27.8226	27.3316	26.8606	27.1029	27.6734	21.7086	19.1755	22.4549	21.1184	24.7086	24.6218	26.0558	25.6839	26.1509	25.098	23.7772	24.1537	27.3297	28.1299	27.2883	27.1397	27.3192
97	27.9493	27.9248	27.8075	27.9152	27.7944	28.4392	28.7224	27.843	27.9251	27.8804	28.0863	27.9331	27.9408	27.8739	27.6581	27.9524	27.9927	28.146	28.1174	27.9828	27.622	27.8571	27.7866	27.8661	27.269	27.1293	26.8889	26.8895	27.3287	27.5822	27.5705	27.4689	27.7529	26.1068	26.8351	27.2605	27.0844	27.1965	27.1007	27.1532	27.166	27.5926	28.0376	27.9913	27.2699	27.2256	27.454	27.1619	27.1941
98	27.4367	27.6154	27.5305	27.2019	26.9025	24.2409	23.8428	21.2542	19.847	27.1372	26.9542	26.7025	26.6298	26.6697	27.0876	24.3428	24.0909	24.5269	24.2521	25.4921	27.3748	27.1477	27.0948	26.7461	26.9033	26.9322	27.0826	26.9792	26.7925	26.5132	26.6005	26.813	22.1995	21.0867	23.62	21.7039	27.6508	27.6234	27.3834	27.4114	27.5058	26.7675	26.0171	26.1643	27.8585	28.0728	28.037	27.8687	28.0661
99	26.6276	26.2764	27.2469	26.5901	27.0458	26.1807	25.6744	24.3934	24.4694	27.2108	27.0672	26.6717	26.6711	26.7291	25.6446	25.3919	25.0108	25.6963	25.2328	24.5265	27.1629	27.2236	26.5032	25.5468	26.8931	28.4183	27.2436	27.4193	26.3756	25.6178	25.8298	26.6241	21.9448	20.8521	24.6063	20.8051	27.0095	26.5319	26.9426	27.5031	27.2071	25.0062	25.3694	25.0969	26.1188	26.144	26.0826	26.1766	26.2975
100	25.3034	25.8566	25.5286	25.2484	25.4189	25.0756	24.9436	22.7539	23.8453	25.0057	24.9451	25.0696	24.8647	24.8278	25.1515	22.8904	24.1528	23.7234	18.0954	24.5317	25.9527	25.782	25.3333	25.0823	26.7792	26.2331	27.0005	26.9982	25.6185	25.5177	25.5191	25.5661	23.1047	21.3709	20.0034	19.981	25.9608	26.0783	26.466	26.3793	26.146	25.3726	24.8256	25.0893	25.5161	25.5817	26.0755	26.093	26.1003
101	23.0806	25.6603	25.0436	24.1031	25.1391	22.6447	19.3608	23.6957	22.0696	23.4214	23.5671	23.2822	23.6436	24.1074	24.2955	22.5486	22.9158	23.7906	22.5125	21.5086	24.3911	24.032	24.3167	24.2315	23.6639	23.6475	24.2661	23.9623	24.1579	22.1321	24.5048	24.3131	21.534	19.3777	24.2246	21.8838	25.012	24.2204	24.5306	24.6051	24.7993	24.6665	24.1043	24.1148	24.3026	24.0646	25.0611	24.7473	24.6481
102	26.5703	27.2622	25.1339	26.7443	26.3016	23.8059	24.3427	22.1159	23.3491	24.1698	24.077	24.3291	24.5295	25.1893	26.0177	23.7281	23.9808	25.2678	25.53	25.6217	24.3701	25.4231	26.4214	26.3189	25.2169	25.584	24.5196	23.8323	24.2779	24.8366	24.6039	24.5565	21.2846	20.3795	22.2349	19.9004	24.9368	26.1712	24.4199	24.8289	24.2343	23.7868	24.0639	23.9817	24.5538	24.9385	27.077	26.1583	26.3996
103	24.5796	24.5058	24.9835	24.77	24.3375	23.3842	20.7227	21.3026	21.1865	23.9562	23.7566	23.3456	23.3061	23.6292	23.8987	21.7647	19.6451	19.4073	21.9438	23.7783	24.3629	24.3565	24.0047	24.0323	23.5836	24.3161	24.3323	23.2723	24.0979	24.481	23.3633	24.4822	21.3622	21.0995	23.2605	21.4404	25.0989	25.2697	25.5707	25.3506	25.2053	24.2655	24.2802	23.7862	24.1085	24.4256	24.5594	24.3813	24.8083
104	22.8333	23.4858	22.9056	22.5385	22.5288	21.856	21.857	21.804	20.2002	22.2663	21.9391	21.473	21.3707	23.2384	23.321	20.2098	21.1657	20.1273	19.251	22.1361	22.3969	22.2481	21.9308	20.8222	23.3312	22.9485	22.9278	23.232	23.3621	22.9401	21.5431	23.261	22.2486	22.0229	23.136	21.0511	24.6424	25.0754	25.354	24.9264	23.4457	22.5739	22.009	21.7154	22.7402	22.1313	22.6609	22.7973	23.1061
105	27.792	27.2132	26.8853	26.9127	26.5603	32.6978	32.2767	33.3608	31.6245	25.2226	23.6556	24.3947	24.4133	28.5902	27.9715	33.5522	33.5184	33.8458	33.1782	28.6132	27.5507	27.391	26.8757	27.3388	26.7956	25.716	26.5365	25.7881	27.5876	26.9863	25.7725	26.4117	27.6951	32.526	32.1397	32.2964	30.1923	30.1558	27.9515	27.8038	28.3184	28.8059	29.4711	29.0145	29.0918	29.2044	29.4812	30.8364	29.9459
106	21.6894	22.806	22.148	22.8026	23.0808	21.3557	22.081	22.7437	19.9405	21.4253	21.6183	21.1663	22.2169	21.5309	22.8393	21.7787	19.6345	21.0004	20.0263	22.7839	22.5519	23.0343	21.9809	21.6411	23.0219	22.5169	22.3228	22.5529	22.1642	22.998	20.7167	22.0555	21.8358	23.0151	19.9715	20.4246	22.2616	22.5684	22.3027	22.7563	22.5647	21.1972	21.82	20.6145	22.7667	22.9775	22.1521	21.357	23.139
107	24.2509	24.0599	24.7918	24.0099	23.565	26.525	26.5433	26.9232	25.9205	25.4202	25.1553	24.8569	24.3111	25.1589	25.4078	25.8546	25.8489	26.6925	26.6923	24.2434	23.9223	24.4315	25.3989	26.3093	25.1959	25.4326	25.3943	25.3276	26.1577	25.8055	25.6844	25.7253	21.9373	28.9992	28.4635	28.044	24.7891	24.8672	24.6955	24.8992	24.8869	27.4671	26.6707	27.5659	25.7515	24.5487	23.2336	23.0597	22.877
108	22.6729	22.1009	23.0785	23.1777	23.1993	20.8233	22.434	23.1346	21.9034	21.8682	22.134	20.6691	21.4201	23.2959	23.4897	20.3896	20.7072	21.0889	19.6366	22.4186	23.0918	22.8091	23.0043	23.126	23.0928	22.3932	23.0053	22.1702	22.9615	22.4299	23.3693	22.5374	22.9326	24.7243	23.6756	23.0036	23.4043	23.3753	23.3321	23.2502	23.0369	21.4383	22.2425	23.1113	21.1732	23.008	24.9674	24.6686	24.2331
109	26.3973	26.7027	26.7596	26.1256	26.365	26.5921	27.2038	23.5232	24.5403	25.093	25.1345	25.3716	25.3475	25.7796	24.8531	23.6709	23.9659	23.6501	23.6079	24.1369	25.9937	25.8478	25.3242	25.1122	25.8281	25.6251	25.2653	25.6163	25.2849	25.0564	24.476	25.1749	21.3583	21.518	22.4293	21.3771	25.8491	26.6457	26.7627	26.5935	26.2157	21.9883	24.6354	24.8592	25.6912	26.0669	27.0023	26.9518	26.8306
110	24.2582	25.3168	24.9146	24.3142	23.6663	25.337	25.0865	20.3216	21.541	24.3054	23.1981	21.4211	21.7834	21.0625	21.8561	24.8601	24.4142	25.0883	24.7232	23.2315	24.0646	23.6285	23.7746	24.0162	23.976	23.9461	24.5394	24.0644	24.6163	23.4736	23.8595	24.4954	22.3234	20.2261	21.7354	21.2302	25.174	25.0637	25.3234	24.7319	24.9089	24.7825	21.2691	24.8308	23.7813	23.2327	23.3127	23.973	21.2883
111	26.7291	26.4569	26.7145	26.5329	26.3439	22.762	22.4335	20.2224	20.8594	26.9626	26.7049	26.8553	26.7608	26.4058	26.6638	21.0444	24.0443	23.3185	22.0045	26.199	27.0327	26.9681	26.6672	26.3563	26.976	26.7425	26.751	26.6707	26.3734	26.2235	25.421	26.5751	24.1986	23.6741	21.5747	24.2693	25.2347	24.5718	25.4796	25.241	25.646	24.8786	26.0396	25.6181	25.6524	26.0346	26.8879	26.4643	26.7354
112	22.9526	23.4096	21.9925	20.7327	22.948	20.9311	20.1664	19.9802	21.4532	22.1086	23.0079	22.8563	22.9211	23.266	25.3918	21.5898	20.466	21.6488	19.5338	22.6803	20.0777	23.3589	21.5124	20.9901	23.4692	24.5487	24.35	25.4725	23.5271	23.3269	23.5804	21.0762	22.3916	20.5859	21.544	19.9135	25.7407	25.8059	25.0873	24.807	21.4517	22.8431	21.9325	22.1201	23.2086	22.7868	22.6919	23.6774	23.2106
113	26.6387	27.2046	26.6846	26.091	25.9676	27.1977	27.5128	24.8924	25.7522	26.1542	26.1906	25.9998	25.9657	25.7615	26.1839	27.0692	26.9029	26.7429	27.0726	25.8851	26.9983	26.326	26.4436	26.1245	27.0815	27.4503	27.4147	27.3925	26.9232	26.5076	25.9117	26.5328	22.7506	20.4894	21.6789	21.9642	28.6625	28.312	28.5497	27.9805	28.1666	25.2881	25.8699	25.6677	26.8573	26.3871	26.0635	26.3752	26.5427
114	26.2521	25.0023	24.9571	26.423	25.5394	24.6584	25.2283	26.4102	26.254	24.4865	24.2933	24.6483	24.9771	25.9638	25.3446	26.5525	26.5405	25.8561	25.8091	24.0434	23.9027	23.7669	23.5128	23.6508	24.0255	23.8815	23.4843	23.4782	25.3356	25.9845	24.7976	24.399	25.6425	25.014	25.5135	26.0723	23.6785	23.9419	25.049	24.5796	25.034	24.4554	23.8932	23.1135	25.9467	25.9891	26.1584	25.8743	25.6222
115	28.549	28.5346	28.5779	28.3649	28.3741	26.8076	26.7077	25.985	25.87	27.54	27.4731	27.5091	27.3627	28.0549	27.9747	26.4187	26.365	26.8956	27.3251	28.1635	27.9913	27.9052	28.2318	28.0197	28.3212	28.0942	28.1401	27.8431	27.9713	28.0866	27.9182	27.92	28.2362	25.1187	20.9656	21.3973	28.9087	28.7109	28.2029	28.5012	28.7835	28.1576	28.2585	28.2611	27.8344	27.2515	27.5205	27.4217	27.3121
116	26.2793	26.1509	26.7688	26.5565	26.6353	28.4135	27.4752	26.4585	27.6805	26.4068	26.5037	26.4743	26.4656	22.4236	21.7871	26.3672	27.9234	27.716	27.8594	25.3569	26.79	26.3799	26.2573	26.886	26.0519	26.5135	26.8021	26.4883	26.2586	26.2829	25.4998	25.397	25.9968	22.0543	23.4782	23.2968	27.0052	26.5178	27.0565	27.1804	27.0865	26.0834	26.4524	26.4208	26.2988	26.4862	25.6387	25.421	25.2119
117	28.2019	27.9136	28.7702	28.227	28.3232	24.3962	24.9043	20.6053	21.2063	26.9949	27.3088	27.2399	26.9548	27.2093	26.324	23.3324	23.3301	22.0298	23.6866	25.688	27.7267	27.661	27.311	26.7086	27.576	27.7914	27.4012	27.748	27.8185	27.8138	27.6076	28.0152	22.6943	20.0136	21.4193	20.8795	27.7266	27.5849	27.8185	27.9752	27.7878	25.5963	24.9579	25.0185	28.1785	28.2421	28.847	28.5376	28.5534
118	30.2854	29.3026	28.9478	30.2689	29.7024	29.2494	29.6226	29.939	29.9242	28.5436	28.6116	28.9032	29.4324	29.5974	29.3593	31.4411	31.3746	31.2289	31.2215	28.7616	28.2807	28.8508	28.6436	28.8206	28.7055	28.4843	27.9647	27.0959	29.5022	30.1178	29.45	29.1668	26.9166	27.215	27.9048	28.2033	28.2283	28.1458	28.7998	27.9828	28.5391	28.2768	28.1507	27.5336	30.3249	30.3155	30.3942	30.2035	30.0614
119	23.1881	24.5655	24.7339	23.1576	23.1734	21.134	21.4337	21.3913	22.207	22.3257	23.1692	20.2137	22.2459	24.2259	24.6	19.8632	19.3715	21.2147	19.8948	23.5839	22.1406	23.0758	23.0529	23.6432	22.0577	23.5638	24.0674	23.2727	23.5652	23.969	22.6379	22.9325	22.396	22.1682	21.9548	19.4546	23.0559	22.9037	22.4789	23.308	23.9892	21.8516	21.0088	22.0921	23.3516	23.5135	24.8706	25.3654	25.708
120	22.3559	23.2278	22.4973	22.2568	22.5715	21.0173	21.3289	21.4076	19.3032	23.5341	23.2336	23.3943	23.1504	21.3911	23.3399	21.2187	20.6329	19.666	20.468	23.0454	23.4911	23.1441	23.1008	23.1095	23.322	23.6184	23.0856	23.1269	24.1243	23.784	23.7012	23.5254	23.885	21.2599	22.2056	20.373	21.9489	23.1234	23.1402	22.9014	23.1942	21.7028	22.9998	23.133	22.8835	22.9553	22.616	22.5469	22.5971
121	30.82	30.5028	31.1178	30.7833	30.9109	28.8505	29.3994	28.4018	28.5071	30.2291	30.1995	29.9814	29.915	29.9314	29.4775	28.8082	28.7041	28.6719	28.7798	28.9706	30.4728	30.5278	30.457	30.1176	30.6896	30.4862	30.4852	30.6537	30.5054	30.2725	29.9509	30.4649	28.6837	26.2566	25.8611	26.5397	29.5666	29.5109	30.3479	30.5264	30.226	29.1499	28.6564	28.9418	30.4857	30.3133	31.1158	31.0062	31.0092
122	24.8348	24.685	24.5063	24.3335	24.4597	20.5385	20.3498	19.6912	21.0285	24.6352	24.197	24.0439	24.2301	24.9337	21.5612	20.0715	20.8336	19.8476	20.6634	24.2662	24.9127	21.8645	24.3669	24.5515	24.7881	24.9556	24.6854	24.6094	22.8048	21.6726	24.0494	24.8413	23.1411	20.3201	21.7212	20.6751	21.8904	22.9482	23.2544	21.7579	23.4966	21.6449	21.7964	23.7849	24.5966	24.7737	22.494	24.8699	24.7584
123	26.3522	24.1189	25.606	26.2607	25.5436	26.7528	26.5255	27.5438	27.5499	26.3873	26.4823	26.7233	27.1022	26.2097	26.1294	26.4686	26.167	25.7891	26.3339	24.1387	25.1461	24.6379	24.9059	24.4176	26.0597	25.8395	25.9179	25.379	26.3854	26.6853	25.9757	25.406	25.054	25.491	27.0256	26.8551	23.9921	23.4973	24.4889	24.0632	23.1624	26.2948	25.717	25.4174	26.6733	26.0679	26.0134	25.9458	25.1539
124	28.278	27.7025	27.3087	28.0422	27.4322	28.4773	28.856	29.4869	29.0987	28.0818	27.8891	27.6262	27.7932	28.8369	28.4754	29.2506	29.1124	28.7122	28.9014	28.2814	27.1975	27.4901	27.2625	27.2393	27.2809	27.1628	26.6747	26.641	27.5769	27.6164	27.0077	26.8212	28.3396	28.1637	27.8432	28.8686	27.9162	28.0314	27.5827	27.1281	27.5568	28.3629	28.1809	27.934	28.972	28.8692	28.4424	28.5233	28.3954
125	26.1764	26.1235	26.2476	26.0805	25.9986	24.8584	24.2137	24.262	20.0149	26.7903	26.5632	26.6585	26.6826	26.7153	26.8547	22.0955	22.9191	22.6645	22.3976	26.2642	26.5443	26.5074	26.5988	26.3499	26.9697	27.1191	26.9842	26.7932	26.6147	26.4181	26.3304	26.6617	25.845	24.4383	25.2609	24.8198	25.2207	25.6497	25.4802	25.4918	26.1027	25.3649	25.8524	25.8797	25.9257	26.0802	26.4703	26.3343	26.4303
126	25.918	25.1938	25.0845	25.4123	24.8517	31.5944	31.6666	32.478	31.7405	22.5857	21.9141	21.5173	21.9402	26.7393	24.9435	32.136	32.3319	32.3225	32.1705	26.1457	24.8841	20.3462	22.3995	23.0383	22.9852	21.614	21.9574	21.4109	22.8022	22.1318	22.4501	22.4572	25.3426	31.4536	30.2203	32.3902	29.6517	29.306	26.1943	26.3516	26.1688	26.3081	28.2768	26.7297	26.757	26.1943	25.9977	29.5216	27.5207
127	25.677	25.7271	26.0902	25.5506	25.6226	25.4314	25.6371	25.2235	25.2955	25.7652	25.7047	25.6516	25.65	25.857	25.8897	24.9221	24.7284	24.9526	24.7009	25.7724	26.0745	25.7688	26.0232	25.9051	25.7544	26.0091	25.7496	25.7152	25.8865	26.0418	25.658	26.0704	25.6086	25.9044	25.4437	24.3569	25.6568	25.5106	25.1665	25.6052	25.3031	25.3928	25.6658	25.706	26.1951	25.9847	26.9449	26.2477	26.5082
128	23.1667	22.6019	23.9457	23.3182	20.3442	23.4687	23.7512	20.3608	20.4118	23.854	23.7756	23.9712	23.9255	21.6279	23.9953	20.123	22.8137	22.4507	22.9012	21.588	23.5916	23.5031	22.2992	22.1942	23.9812	24.2973	24.8723	25.0289	24.4475	22.882	21.344	24.0111	21.8421	21.4883	20.6196	19.8949	27.2845	27.1915	27.7203	27.2005	26.6273	20.9636	21.7716	21.3888	24.1655	24.0302	24.3551	23.1073	23.6047
129	27.3123	27.645	27.9235	27.1516	27.3758	24.0024	24.7521	22.8841	22.926	26.7278	26.7774	26.5881	26.4577	26.2892	26.8976	24.4118	24.7483	25.2254	25.0284	25.6252	27.7519	27.5237	26.7489	26.2016	26.9539	27.464	27.4866	27.7108	26.9992	26.5661	26.2542	27.2073	25.7363	20.6534	22.1564	20.6607	27.1276	27.5035	27.5271	27.4852	27.3306	26.3849	25.4488	25.6959	27.0876	27.0509	27.3177	27.0372	27.2782
130	25.9565	24.8753	24.4608	25.8523	25.0136	28.3244	27.9087	27.2882	27.1758	24.3143	24.1393	24.7654	25.367	26.1024	25.5567	28.5905	28.8767	28.8294	28.966	25.2432	24.2405	24.7828	23.8476	24.4646	24.7777	24.6059	23.2107	23.2486	26.244	26.9974	25.8541	25.8643	25.4391	21.9907	26.0619	25.5599	25.0105	24.4679	25.4986	23.278	24.9792	24.4432	25.3887	24.2037	27.0216	27.1659	27.5558	27.1371	26.8994
131	23.9101	24.5474	24.1152	24.6519	24.0223	24.1945	20.4424	19.9096	21.4241	23.7438	23.8712	23.6825	23.5266	22.9267	23.7209	20.1974	23.1268	21.1973	23.5012	23.1662	24.0004	24.3841	23.9888	23.8623	23.58	23.356	24.4901	22.879	24.9387	24.3515	24.217	24.19	21.7563	19.5187	24.1416	23.0084	24.0327	24.6953	24.4341	24.4054	24.9246	23.9866	22.9455	23.1969	24.237	24.8241	23.8699	24.7352	24.7418
132	27.2153	27.4409	27.6453	27.2844	27.3407	27.3503	27.2241	25.8692	26.4897	27.4244	27.3938	27.3152	27.1856	27.4516	27.5113	26.1864	26.2548	26.5956	26.6103	26.8392	27.4739	27.324	27.4439	27.2627	27.2799	27.4292	27.5374	27.0589	27.8413	27.6608	27.5818	27.7184	26.7548	21.2911	21.0061	23.6415	27.9288	27.2885	27.5962	27.7552	27.6551	26.879	27.1123	27.2279	27.7371	27.6347	28.1123	27.774	27.8107
133	25.2275	25.2205	25.8925	25.4969	25.3476	25.1726	25.5655	24.2541	24.8028	25.4826	25.399	25.4446	25.4293	25.0605	25.3286	24.7844	24.8297	24.9996	25.0121	25.0496	25.4079	24.8998	25.1382	25.238	24.7994	25.6677	25.6622	25.4952	25.3541	25.3227	24.3584	24.8387	24.3604	22.1992	21.2492	21.6481	25.1488	25.2888	25.3675	25.2959	25.2837	25.6065	25.3321	25.5932	25.8377	25.1509	25.6362	25.676	25.3334
134	27.3087	27.6153	27.9154	26.9896	27.012	26.8135	27.1014	21.4222	23.2835	28.5279	28.3446	28.1834	27.9547	26.4285	26.6733	27.2503	26.7939	27.0407	27.5828	26.0418	27.8658	27.5475	27.2822	26.8008	26.9334	27.3379	27.4713	27.4985	27.1711	26.8565	26.58	27.3342	24.3662	21.2662	20.7978	20.9702	28.5571	28.8435	28.5388	28.7177	28.6984	27.0141	27.005	27.2968	24.9751	24.9677	24.7346	24.6266	24.9269
135	26.7086	25.8152	24.9397	26.6061	26.1006	28.5986	28.7468	29.1847	29.031	26.7843	27.0601	26.9547	27.6771	25.5849	25.5654	27.4131	27.7238	27.7312	27.4755	26.515	25.7769	25.9284	25.8088	26.1833	26.2721	26.6231	26.2519	25.846	25.6334	25.9794	25.5237	25.5975	26.2302	26.7024	26.1336	27.4041	24.2929	24.4901	26.0509	24.2847	24.849	25.7853	26.1573	25.7522	26.1375	26.6795	26.9623	26.6636	26.6427
136	25.2619	25.8624	25.0852	24.8606	24.6453	25.4463	24.5417	19.0805	19.4816	25.4622	25.2856	25.2611	25.0546	24.7162	24.1774	23.8769	24.0276	25.3865	24.9334	23.9172	25.1945	24.8216	25.0085	25.1849	24.4654	25.5067	25.5123	25.2083	25.4961	25.7323	24.8672	24.8918	24.6763	20.7577	21.242	20.9757	28.0157	27.5399	27.9472	27.4469	27.9827	24.5374	24.9977	25.1199	25.6009	25.4325	25.0234	24.9047	24.9737
137	26.2615	26.504	26.4005	26.3707	26.3693	25.6941	24.666	20.9963	23.1731	26.2773	26.4228	26.2598	26.1416	25.7716	26.0852	25.0976	24.3421	24.1774	23.1349	26.0707	26.9197	26.683	26.3678	26.5001	26.3711	26.5928	26.5633	26.4463	26.2729	26.2531	25.8233	26.265	24.7368	21.5685	21.9022	21.0259	26.2839	26.0494	26.3321	26.4898	26.3207	24.0434	23.9753	24.5477	26.1642	25.9436	26.1669	26.1749	25.7894
138	24.0352	23.5072	23.092	23.2866	23.2623	21.389	21.196	20.7143	19.3709	23.895	23.8635	23.856	23.8475	23.658	23.8513	21.321	21.6249	19.7419	21.1863	23.5637	23.6213	23.5922	23.8512	23.7521	24.0057	23.9829	23.7021	23.949	23.7458	23.5378	23.8216	23.8898	22.9908	20.6715	21.6254	19.7455	23.6638	23.7477	24.008	23.9997	24.1342	21.5696	23.6247	21.6439	23.2584	23.4111	23.4963	23.3843	23.2217
139	26.7079	28.6258	25.1421	26.6188	26.2631	25.0214	22.211	19.8095	20.6058	26.3975	27.4101	28.1181	28.005	27.2576	27.2044	28.4436	27.4345	28.7781	29.6862	29.0389	26.0202	26.811	27.1069	27.363	23.3561	21.7293	21.7227	22.0192	21.5591	26.9439	25.7285	23.7665	28.6186	22.4794	22.196	22.5574	25.7351	25.0958	23.1958	24.1045	26.5806	25.2918	25.5939	25.4235	26.9821	26.9376	26.8458	27.493	26.9536
140	25.8699	23.5336	23.6289	26.0836	24.3566	27.3108	25.8581	28.1996	28.0163	25.3135	25.9799	25.4964	25.0509	25.3716	24.6953	27.2328	27.1147	27.8136	27.1625	26.9529	25.3384	26.1765	25.3379	24.0925	23.6801	23.5875	23.5167	23.3802	23.1705	25.2534	23.5781	22.7819	25.4438	26.6301	27.8809	28.1571	21.6265	23.2117	22.4678	23.3485	22.2299	23.3692	22.7815	21.7659	25.6178	25.147	21.1631	23.8451	23.5679
141	27.5303	27.4051	27.6202	27.1867	27.3121	24.9058	23.3951	22.3847	22.3383	27.1878	27.157	27.0789	27.0299	27.9185	27.6767	23.5142	24.9702	24.04	25.4081	27.2618	27.5234	27.5103	27.5248	27.3989	27.3567	27.2254	27.2585	27.1446	27.6763	27.6982	27.4553	27.795	25.8771	24.0228	24.6175	23.6108	26.1801	26.2765	25.6998	26.1486	26.533	25.5851	26.6197	26.4774	28.1965	28.1073	29.0038	29.0341	29.195
142	27.1735	26.5171	26.3867	27.2409	26.6223	28.9487	29.574	29.7573	29.5812	26.2319	26.3163	26.0226	26.0515	27.5956	27.7164	28.6128	28.4685	27.9838	27.9054	27.8984	26.8472	26.8168	27.1298	26.7858	26.7411	27.1189	26.4147	26.264	27.1674	27.3724	25.7861	26.1778	26.9576	20.0702	20.8261	26.4016	27.3499	27.7503	27.0576	26.5861	26.5809	26.6675	27.1767	26.6151	28.9701	28.2773	28.7608	28.6401	28.4193
143	24.5452	23.1504	24.0277	24.552	23.8498	24.5234	26.5904	26.682	27.0082	24.5388	24.1292	24.9758	25.2841	25.6386	24.5739	26.4128	25.2816	25.3247	25.6338	23.7867	23.4113	23.0589	23.08	23.1352	24.1468	24.1475	23.9883	23.4809	24.8141	25.0422	23.7669	23.571	24.7617	25.9299	26.1867	26.8323	22.2115	22.3885	24.1148	23.8693	23.8431	26.0873	24.5714	21.3426	25.9436	26.2024	26.2644	26.1461	25.7085
144	26.2221	25.9611	25.6034	25.9498	25.6602	27.8234	28.1754	28.4477	28.0064	25.4653	25.7108	25.828	25.9284	25.7241	25.2839	28.616	29.0317	28.586	28.9562	24.7681	24.0897	23.7891	24.1351	24.2797	25.0548	25.1355	24.6874	24.1987	25.1997	26.0127	24.2066	24.9225	25.7479	26.437	25.0202	26.8746	26.4505	26.6235	26.4639	25.6755	26.115	23.4634	25.1068	24.7165	26.3984	26.6421	26.3258	25.7733	26.2707
145	27.6597	26.9889	26.6468	27.6979	27.3872	28.0553	27.6882	28.0229	27.6923	27.1711	27.266	27.3353	27.9195	26.2681	25.8656	28.567	28.4439	28.4173	28.6242	27.1548	26.1797	26.231	26.3309	26.4525	25.0235	26.1232	26.1721	24.097	27.0783	27.3173	26.7614	26.7948	26.3928	26.1626	26.8147	27.3334	25.7893	26.6626	26.1181	24.923	25.9393	26.9866	27.1535	26.8482	27.5888	27.5129	27.8138	27.4661	27.0348
146	23.8456	23.8932	24.2799	24.127	24.1557	21.6907	22.2175	21.8351	20.7031	23.6806	23.5648	23.6202	23.1104	22.7235	22.567	20.2546	20.1961	20.7	20.4454	20.2858	24.2264	24.1987	23.6079	22.3643	22.5145	23.7374	23.5243	23.4143	23.5229	22.0515	21.8067	23.9263	22.9551	21.0718	20.646	21.8881	21.4267	21.4182	21.9546	21.3846	21.9115	22.2935	21.7556	21.7547	23.8405	24.0449	25.0823	24.7348	24.6397
147	27.1462	25.7146	26.1107	27.3392	26.7212	24.9433	25.4528	26.5965	26.771	26.6123	26.6351	26.9974	27.2502	26.2996	25.9099	27.92	27.8503	27.4981	27.6563	25.8159	25.8087	26.2549	26.3908	26.0728	25.517	25.6495	24.9565	24.3782	24.7511	24.976	24.7188	24.7535	24.8214	25.4279	25.2591	26.0592	25.6934	25.714	25.769	25.2554	25.7406	26.3268	26.1476	25.6314	27.1101	26.5751	26.3928	26.2898	26.3318
148	23.9773	23.8755	23.9447	23.573	23.9196	23.4252	21.5512	20.339	20.4392	23.9076	23.6243	23.6695	23.5352	24.0857	23.4858	20.3961	21.9702	19.1628	20.2307	23.8133	23.4308	24.0728	24.0541	23.622	23.9302	23.9604	24.1362	23.8516	23.9065	23.9689	23.4855	23.8558	23.0125	23.4389	20.8655	21.2035	24.2347	24.1143	23.9554	24.3823	24.326	23.6438	21.6584	20.8853	24.6608	24.4044	25.475	25.2615	25.3395
149	28.9757	28.1183	28.1382	29.0087	28.2474	30.5007	30.8932	31.4554	31.1308	28.5317	28.3921	28.2322	28.1817	29.997	30.0083	30.75	30.6199	30.2269	30.2867	29.7671	28.7661	28.9967	28.9281	28.7944	29.3869	29.3717	28.5667	28.6235	29.1234	29.488	28.5129	28.0831	29.1296	27.9249	26.9367	28.9567	29.0744	29.0968	28.8435	28.1439	28.3944	28.8586	29.2465	28.818	30.7811	30.1872	29.4734	30.1908	30.0093
150	26.404	25.7321	25.765	26.102	25.6797	26.7914	27.5858	27.4597	27.997	25.1104	25.3866	25.05	25.5589	25.9127	25.2661	29.0318	29.2744	28.6573	29.0197	24.5623	24.6968	24.4939	24.4975	24.3404	24.578	23.8105	24.0462	23.9398	26.5589	26.4033	25.6104	25.8211	25.7802	27.1621	26.5121	27.222	27.0671	27.2072	26.943	26.118	26.3981	25.9722	26.2024	25.5534	27.1168	26.8073	27.2695	26.7048	26.7688
151	26.0547	24.2982	25.2718	26.0802	25.3844	27.3745	26.8496	28.0369	28.1179	25.5039	25.5124	25.3641	25.5298	26.3625	26.1351	28.1746	27.9054	27.4565	27.7432	25.435	25.4675	25.7739	24.5244	23.1506	24.5635	24.1928	23.4844	23.8979	24.9177	24.2616	24.2273	23.7206	23.5451	23.9368	21.4388	24.3766	23.9761	24.6943	24.4667	23.4595	24.2736	20.1778	26.5178	25.2761	27.329	27.5226	25.1798	26.0392	24.8444
152	22.3211	22.3364	22.7383	22.2023	22.2829	21.0528	22.0541	22.1527	20.1382	22.6947	22.1688	22.2451	21.9722	22.3772	22.468	22.1038	21.4828	20.672	20.8466	22.0622	22.511	22.4169	22.2651	22.7012	22.4098	22.1762	22.2466	22.1987	23.0443	22.85	22.1871	23.0713	21.0871	19.9986	22.2636	20.9776	22.7334	22.5165	22.7388	22.642	22.928	22.2263	21.9746	22.2788	22.9823	23.1565	23.9261	22.3487	23.3977
153	24.6765	24.1209	23.7073	23.8027	23.6527	21.065	23.3158	20.7404	20.2165	25.572	25.4245	24.1144	24.9146	23.5195	24.3035	23.9387	18.9649	19.5281	23.5804	25.1585	24.1808	24.1844	24.2289	24.1433	21.512	24.3496	24.3455	23.6597	24.0097	24.2081	21.8038	23.8773	25.372	21.3491	21.6665	21.6648	25.046	25.2098	25.7268	25.3125	25.6884	23.9382	24.6137	24.4041	23.9809	23.5816	22.1085	20.9941	23.0667
154	23.9273	23.6439	23.151	25.1858	23.3222	27.7632	28.4387	28.5572	28.3324	23.4095	23.3316	22.7621	22.881	24.7804	25.9411	28.4836	27.9856	27.8391	27.5923	24.3805	23.6939	23.5401	23.4446	22.6094	22.8761	22.544	22.374	21.6768	23.2926	23.5425	23.0646	22.7725	23.7383	25.1352	25.3628	27.2322	23.9878	23.2154	21.631	22.3981	22.9708	23.4589	25.9138	23.6743	26.4868	24.1828	26.4925	26.6653	26.1984
155	23.8825	24.2423	24.3756	24.0942	21.3678	22.5641	20.1607	20.6954	21.0649	24.6296	24.3804	24.4283	24.0856	23.9681	24.4676	21.0732	19.9589	21.734	20.9458	23.6713	24.2797	24.0158	22.0546	24.1313	24.2693	24.7922	24.7245	24.4827	23.9593	24.2852	21.8798	24.0647	23.7389	21.0588	20.5548	20.3995	24.0871	21.0124	21.0427	21.495	24.0508	23.7648	24.0783	24.249	22.1223	23.4694	24.628	23.8942	23.797
156	29.7234	28.516	28.2419	29.5175	28.7485	30.1728	31.0394	32.0176	32.1787	30.2224	30.0561	29.9073	30.3988	30.7275	30.489	30.5081	30.1921	29.7373	29.4402	29.8865	29.5389	29.7868	29.6452	29.6533	29.1698	28.7205	28.4994	28.2289	29.1529	29.2725	28.73	28.5148	29.9178	30.6772	30.5387	31.2134	25.9804	26.2498	28.8552	27.4106	28.0857	29.0631	29.0857	28.5314	29.5693	29.7839	29.8532	29.5496	29.458
157	25.4632	25.7827	26.2332	26.2486	26.1988	24.7403	25.2206	25.5364	26.1583	25.8267	25.7607	25.8764	25.5464	25.2881	25.4745	24.3916	23.7197	23.8313	23.7777	24.9678	26.1646	25.9805	25.8992	25.6412	25.9606	25.9867	25.8113	25.9406	25.651	25.8644	26.0213	26.0898	24.9891	21.6979	25.7382	24.9755	27.1874	26.9091	26.5995	26.7071	26.437	25.8887	25.123	25.8026	26.016	26.3801	27.3165	27.0753	27.2152
158	27.0617	26.3562	26.9956	27.0828	27.0742	24.9281	24.6363	25.3884	25.9814	27.3917	27.4947	27.388	27.4422	27.088	27.7107	22.6926	23.2641	23.274	23.9496	27.3592	26.7112	26.8009	27.2223	27.4704	27.8179	27.9404	27.715	27.8405	26.844	27.2912	27.1907	27.0667	27.5051	21.4291	21.8054	23.1487	24.0777	24.3237	22.8976	24.4588	25.0314	26.0962	26.7661	26.2143	26.6141	26.5146	27.1487	27.3467	27.0194
159	23.7286	23.2278	22.9877	23.3358	23.4395	22.0973	22.6827	19.6493	21.1241	23.4136	23.5857	23.4246	23.6379	22.4612	23.3819	22.4804	20.5642	20.2404	21.7422	23.2037	23.237	23.7822	23.8825	23.3805	23.7252	24.1181	23.7766	23.8972	23.6436	23.4167	22.8962	23.4507	21.9422	20.082	20.7587	22.6166	24.143	24.2626	24.0008	24.2903	24.2436	23.3384	23.042	23.0224	23.5717	23.4619	22.7286	23.196	23.0185
160	25.77	25.2933	25.1025	25.1937	24.6784	27.3432	27.6434	29.0326	28.9037	24.2933	25.1212	24.9838	24.9464	26.8484	26.1025	27.2782	27.177	26.0645	26.5488	26.2742	25.5626	25.4635	25.5555	25.7012	25.9308	25.432	25.4519	25.2344	26.9954	26.5684	25.523	26.3082	26.6926	26.2965	25.8911	26.482	25.623	26.1462	26.5245	25.2867	25.4937	24.3786	25.0274	22.6198	26.5869	26.0605	26.6938	26.4669	26.5251
161	22.7812	23.4803	22.9746	21.4296	21.6902	21.1227	22.3217	21.4216	19.6082	23.378	23.3828	23.1043	22.2079	23.0756	22.9632	20.1319	19.4618	20.69	19.2607	21.9024	24.1104	23.0967	23.7833	21.812	23.2244	23.3504	23.467	23.7512	23.1426	23.1607	21.98	23.4278	24.2428	21.0756	20.8794	20.6082	23.9868	23.0833	23.4865	21.5792	23.7418	21.1602	21.127	21.8294	24.2493	23.5392	25.3692	25.0947	25.3568
162	25.476	25.5054	25.5923	25.2461	25.6574	25.2558	25.4918	23.1445	23.4136	25.6696	25.8735	25.9048	25.932	25.7971	26.0177	24.6304	24.7794	24.8468	24.9347	26.2478	25.7707	25.7868	26.1021	25.6095	25.0746	25.2647	25.3181	24.9268	25.4988	25.4105	25.5947	25.7073	25.084	25.8099	21.1091	24.2549	25.5758	24.4958	24.7723	24.9591	24.8958	24.9946	26.2841	26.2602	25.5166	24.746	25.503	25.0697	25.5362
163	31.3896	31.9211	31.5675	31.2603	31.2111	28.6929	28.4014	26.6022	27.8851	31.7588	31.7162	31.6286	31.6549	30.8979	30.6664	28.4743	28.4815	29.2572	29.7547	31.6355	31.1444	31.5288	31.6014	31.4878	31.6407	31.6675	31.5698	31.3712	31.489	31.434	31.3035	31.6346	31.2099	21.6697	21.8633	24.8926	30.6885	30.1211	30.2296	30.5208	30.997	30.6149	31.3136	31.1547	31.1449	30.9358	31.1862	30.9114	30.9629
164	23.6399	23.8486	23.932	24.1114	23.8667	25.5644	26.0009	24.4182	24.882	23.443	23.6364	23.7017	23.5211	23.6905	23.4704	25.2691	24.9625	25.0368	25.1525	24.3396	23.6199	23.5805	24.2879	24.1243	23.1881	23.688	23.6501	23.2733	23.7326	23.846	23.5287	24.0812	24.5235	20.906	23.1896	20.8355	24.0585	24.0131	23.9768	24.1104	23.8398	24.0549	24.1755	24.6836	24.164	23.4448	23.6836	23.5115	23.3657
165	26.5772	26.7853	27.0069	26.3834	26.3478	24.392	23.8205	20.792	21.7362	26.8368	26.9266	26.5077	26.6776	26.5401	26.5395	22.7104	19.9491	23.2597	23.556	26.2886	26.3492	26.4649	26.5539	26.3477	26.6885	26.7859	27.2871	26.8065	26.8375	26.6324	26.7004	27.0136	25.9174	20.7527	23.065	20.8944	26.5853	26.6034	26.6576	27.062	27.1387	25.9302	26.3992	26.7085	26.0811	26.0168	26.1324	26.1092	26.3437
166	26.9048	26.5052	26.3865	26.8612	25.8541	34.0831	34.5546	35.1689	34.0844	25.3195	24.5164	23.9308	23.3677	29.4492	27.5981	34.2024	33.9772	34.1358	33.8503	28.5183	27.237	26.8593	26.3005	25.9987	26.5607	25.851	26.4868	25.9951	26.9932	26.1027	25.6065	25.6439	28.1045	34.2586	33.8878	34.4792	31.7539	31.2598	28.5093	28.6924	28.6367	29.376	29.7378	29.3021	28.784	28.3491	29.9014	31.4704	30.2965
167	25.6944	24.4116	23.5097	25.5292	25.218	30.4845	31.1215	31.7355	32.1993	25.4296	25.6703	25.7036	26.0221	26.7766	26.6494	30.2575	30.2657	30.0761	29.4602	26.6994	25.4934	25.8956	25.9282	25.8984	23.647	24.0329	23.2358	21.9564	25.4549	26.2216	25.2895	24.7217	25.9462	29.6548	29.9205	30.9597	25.7033	25.3363	23.8397	24.3309	24.5309	26.936	26.33	25.6673	26.1326	26.3574	26.1204	26.9817	26.4101
168	28.2859	27.4255	27.3803	28.0282	27.2253	29.6564	29.9671	30.7777	30.5452	27.2814	27.1583	26.8943	27.4131	30.0969	29.601	30.7301	30.6203	29.9803	30.1599	28.4739	27.6333	27.7227	27.5251	27.5527	26.7451	26.9025	26.6274	26.3354	28.3037	28.6269	27.8844	27.5725	29.194	29.2617	29.3485	29.8688	27.5287	27.5674	27.8431	26.7995	27.3526	28.7727	28.6365	28.162	29.9512	30.0284	30.0421	29.8177	29.5983
169	30.1458	30.0951	29.8414	29.8918	30.0739	29.1835	29.551	26.7345	27.0872	29.8911	30.0172	29.9523	30.0193	30.1703	30.3982	29.0152	28.6753	29.3705	28.7999	30.9161	29.9153	30.3358	30.5544	30.4547	29.012	28.9019	29.0506	28.7167	29.5588	29.8349	30.4901	29.7308	30.2616	21.8366	21.5677	20.9383	28.7135	28.2308	27.9268	28.4958	29.0199	29.4465	30.3246	30.1095	29.2343	28.9437	28.9905	28.8234	28.9678
170	25.1183	23.3576	23.3226	25.4012	24.8919	26.1293	22.6424	22.8579	22.5495	24.7265	24.9121	26.1852	26.1741	26.2547	24.5674	23.3923	20.8636	23.4897	24.0623	26.7854	23.9323	24.3625	25.7045	25.7714	23.7392	22.3531	22.6662	20.9668	23.6272	25.6802	24.2215	23.7868	26.6532	21.5114	23.9739	25.202	21.3878	22.3549	20.9568	21.9806	21.0047	26.3766	26.0587	24.7596	25.4615	26.0156	28.5612	29.173	28.5592
171	29.4357	28.78	28.6512	29.4188	28.6701	30.826	31.1031	31.9089	31.6449	29.2342	29.2206	29.1862	29.3974	30.1185	29.9912	30.9992	30.7874	30.6041	30.5688	30.0784	29.2422	29.4354	28.9299	28.978	29.9642	29.6906	29.3034	29.0753	29.197	29.5885	28.5852	28.6969	29.8447	29.8322	30.2398	30.7355	29.5138	29.7452	29.3604	28.6599	29.2362	29.6271	29.7629	29.2742	30.6184	30.3498	30.6196	30.5052	30.1505
172	29.1662	28.7226	29.6488	28.9906	29.3992	25.319	21.7618	19.4614	20.3504	29.6148	29.7436	29.4347	29.4108	27.4829	27.4305	25.6436	26.4169	25.8002	25.6826	26.8039	29.1966	28.809	28.428	27.8817	29.6797	30.169	29.6446	30.1119	29.5048	29.3432	29.0033	29.4941	26.3738	24.6562	21.0996	21.4776	29.3306	29.7313	29.9276	29.6512	29.4866	28.654	27.8271	28.2557	29.001	29.5343	29.0528	28.9039	28.7362
173	23.2514	23.384	23.4695	22.9839	23.6587	20.6942	20.3573	21.3839	21.7856	23.6206	23.6687	23.6145	23.6881	21.979	23.3876	21.7579	20.2775	20.0977	19.8172	21.1039	23.7323	23.5775	23.6632	23.0755	23.1375	23.289	23.8108	23.2999	22.4856	23.2879	22.4483	23.1464	23.0399	22.3903	20.3641	20.6773	21.0824	21.3086	21.9227	23.2578	21.6445	21.8466	21.4784	22.1862	22.8613	23.4691	21.7331	23.1604	22.6824
174	28.938	27.9066	27.7551	28.6899	28.1688	28.235	28.6962	29.3316	28.7556	29.2022	29.1351	29.2356	29.6764	29.0861	28.637	28.8679	28.8372	28.5354	28.5463	28.5875	28.0043	28.4501	28.2368	28.3126	28.1207	28.2583	27.5301	26.8326	28.6296	29.235	28.424	28.3755	28.0591	27.527	27.8902	28.0849	26.847	26.8992	27.3894	26.2452	26.5382	28.262	28.3592	27.9302	28.7495	28.7357	29.2211	28.8899	28.8405
175	23.8945	21.5756	23.8197	23.899	23.8345	23.521	24.4111	21.1161	22.6123	23.546	23.6184	22.4043	23.4126	24.2649	21.4718	23.2761	22.9805	23.0746	23.0201	24.0777	23.777	24.0604	24.1451	23.7673	23.5359	23.9438	23.8999	21.8897	23.2313	22.7662	23.3104	22.6263	23.6174	20.7761	21.3451	20.4417	23.737	23.3793	23.2322	23.3357	23.1132	22.9917	22.2373	24.8219	23.74	21.1304	24.0488	23.3072	23.6994
176	28.723	28.8565	28.7309	28.4176	28.5973	28.2481	28.4094	25.773	25.2748	27.8458	28.047	27.8	28.0049	27.9955	27.8311	26.4655	26.8767	25.9063	26.2672	27.9215	29.1118	29.1846	28.8143	28.3759	28.597	28.7646	28.5738	28.5853	29.1498	29.0563	28.8002	29.1651	28.1369	21.8448	22.0333	21.5019	29.4801	29.6638	29.6002	29.8111	29.6698	27.4723	27.0053	27.1457	29.1251	29.1788	28.8768	28.569	28.9738
177	23.8138	24.6068	24.6323	24.4026	24.0592	21.8521	21.9905	20.0683	20.4599	20.0787	22.5127	24.173	22.9759	23.4009	24.0342	21.8601	20.5142	22.2961	20.7474	23.6505	24.3765	23.1156	23.4969	23.8102	24.3135	24.2478	23.6715	24.534	24.6727	24.6054	23.1882	21.8915	23.7439	24.2946	21.7021	19.3068	24.42	25.2716	24.8617	24.1267	24.5946	21.1257	21.4963	22.7929	24.7336	24.2837	26.0359	25.7142	25.3915
178	25.657	24.8424	24.3894	25.4053	24.9195	24.1567	24.2893	25.3879	25.2176	24.8615	24.9179	25.247	25.8974	25.2539	24.7883	25.8935	26.0663	25.4372	25.474	23.4966	24.2035	24.5263	24.2188	24.304	23.6715	22.8964	23.9745	21.5418	24.4164	25.0254	24.4849	24.5755	22.8336	23.9464	24.6869	23.2522	23.6299	24.0608	24.5007	22.2964	23.4354	24.6705	24.6381	22.6964	25.1927	25.322	25.445	25.2193	24.5782
179	26.5218	26.6471	26.6082	26.4616	26.3845	26.3774	26.2464	26.9085	27.3206	26.6356	26.7814	26.1477	26.0944	26.6939	26.5057	24.8568	24.5249	26.1275	25.2579	26.0306	26.3425	26.2259	26.2669	27.4513	26.0569	26.2505	26.181	26.488	26.4229	26.5139	26.9441	26.6798	24.7906	29.178	29.0832	28.0014	26.4151	26.255	25.929	26.2042	25.8726	27.6363	27.0847	27.7101	27.0395	26.6199	27.2505	26.7552	27.1452
180	23.9439	23.8926	24.1986	24.0589	23.9288	21.0554	22.5828	19.5513	19.1807	24.3972	24.2523	24.2613	24.2756	19.9313	23.9674	20.0257	21.7869	21.4902	21.7584	23.7044	24.534	24.102	24.1555	23.7279	25.2654	25.2301	25.3138	24.8621	25.361	24.8832	24.3774	25.2231	22.166	20.5948	22.4134	21.8093	25.1811	24.6211	24.7787	25.1637	25.0209	23.7304	24.2952	24.771	24.7314	23.9799	25.162	24.6104	24.8582
181	25.4685	25.4861	25.6658	25.5738	25.6277	22.3224	21.5928	20.8803	21.5958	25.4506	25.4521	25.5399	25.4322	25.3488	25.779	23.1745	23.2891	23.5503	23.4241	26.1489	25.3783	25.4781	25.9688	25.677	24.9014	25.0766	25.2888	24.7464	24.9941	25.3983	25.2522	25.6252	25.7359	21.5689	22.0993	21.2653	25.1681	24.7064	25.019	25.1538	24.7578	25.0015	26.4159	26.21	25.4279	24.5914	25.3875	25.1385	25.171
182	24.774	23.9117	22.3223	23.1032	22.9242	29.6183	30.5474	31.2293	31.6509	24.8232	25.1292	24.1761	25.5189	25.0721	24.8214	29.9228	29.5575	29.3068	29.2922	25.883	23.2139	23.2012	22.6496	20.7901	21.1369	20.1857	21.5825	20.252	24.5394	23.6091	22.1471	22.8484	24.1554	29.3174	28.8181	30.5315	23.2778	23.7132	19.7777	20.5569	22.3645	23.1936	23.2985	24.2051	25.5206	25.3063	24.8107	25.7991	24.9041
183	23.6899	22.7534	23.6064	23.6754	23.3302	21.1911	21.3467	20.3973	20.7256	23.7701	24.3365	24.1763	24.0509	23.3987	23.7753	19.7129	21.069	21.1534	21.1423	23.1059	23.935	23.3226	23.9516	23.6117	24.6072	24.6502	25.0511	24.6708	23.4951	23.5515	24.178	24.389	22.8652	20.7901	21.0773	21.4754	23.9993	23.4021	22.7913	24.3702	24.5834	23.8219	23.0137	23.2058	22.7252	23.4086	23.5368	23.8295	24.0074
184	30.9343	30.7456	28.9506	31.0629	31.6365	31.3141	28.075	26.992	27.0073	31.5808	31.4949	31.5939	31.8749	32.4643	32.0886	28.8849	28.8244	29.4179	29.9668	32.4394	31.1276	31.5815	31.2932	31.5829	31.669	30.6231	29.235	30.1556	30.0799	31.5332	32.4981	30.5271	33.4379	29.7689	30.4535	30.4673	28.3388	27.6777	27.1543	26.9347	29.0886	33.7378	32.214	31.8861	31.0532	31.9084	31.9126	31.9132	31.9045
185	27.5603	27.638	27.3565	27.8434	27.6975	26.322	23.9518	21.9991	27.5733	28.3684	28.2435	28.489	28.4719	28.2246	28.2195	26.4265	25.6526	26.5697	26.8404	29.2945	28.2634	28.3211	28.6717	28.6096	27.4421	27.6162	26.5829	27.2947	27.0976	27.871	27.8915	27.6127	28.3977	24.0378	25.9394	26.81	25.1746	24.6604	24.5667	24.3713	25.193	27.4672	27.868	27.1272	27.8497	27.1915	27.9564	27.7217	27.6493
186	27.0478	27.4458	27.1358	27.51	27.353	25.0515	21.0664	21.2271	21.3338	27.8439	27.8321	27.9028	27.8887	27.6197	27.4065	25.7308	24.3983	25.5339	26.372	28.748	27.6668	27.8323	28.1296	28.1465	26.2943	26.9853	25.2345	26.5523	26.1504	27.2586	26.8383	26.7757	27.5257	24.6915	25.0781	25.8758	22.2029	22.6901	21.8159	22.0901	23.5695	27.1862	27.1717	26.3673	27.1954	26.5395	26.968	27.2705	26.7451
187	25.0974	25.9086	24.872	24.2946	24.7616	25.1985	22.9209	20.9021	21.7133	26.1134	26.4414	26.1598	25.0126	21.7509	26.2586	21.405	22.3784	22.73	22.4243	25.992	25.3296	25.766	26.3492	26.216	24.924	25.1165	26.7598	25.065	25.5814	26.0974	24.8367	25.5752	26.0799	21.0223	21.2409	20.5734	26.1664	25.5694	25.978	25.9589	26.799	26.3157	26.7542	27.5073	25.3372	24.8835	24.6943	24.5618	23.8969
188	24.3556	24.4094	24.4825	24.0372	24.2492	24.765	25.058	19.5004	23.3048	26.0029	25.9073	25.6592	25.6049	25.497	25.2386	25.2653	25.5258	24.5608	24.5	24.9828	25.8008	25.5313	24.9423	25.172	25.8878	26.5557	25.6213	25.6405	26.37	26.1562	26.4189	26.4729	24.3832	21.2177	20.5925	20.4452	26.7161	27.0821	27.1361	27.0031	27.1094	25.3412	24.3483	25.2085	25.6843	26.0571	26.5452	26.198	26.025
189	25.6686	24.8521	24.0027	25.031	23.9242	29.9495	29.106	30.6687	31.6168	25.7376	25.4729	25.6413	26.0485	26.0976	26.7294	29.331	29.1774	29.1611	28.9859	22.9865	25.1083	25.6759	25.4528	24.6568	24.4833	24.9184	21.9364	24.2761	22.5369	26.5327	24.6992	24.0705	21.8639	29.1892	27.3939	31.2413	26.8057	26.5559	25.7648	25.0212	25.4934	26.4547	25.9774	24.6162	26.5909	25.9564	21.5697	27.0133	25.8082
190	30.32	30.4619	30.2985	30.3088	30.4117	29.7531	29.6824	28.3766	29.165	29.9365	29.7926	29.751	29.7739	29.7207	29.0383	28.8276	28.8123	29.0563	29.0217	28.7129	30.2991	30.1036	29.7214	29.3543	29.9218	30.0225	29.9489	29.9434	29.586	29.6429	29.7088	30.0497	28.6312	24.8968	26.4284	25.5575	30.3962	30.2279	30.0632	30.1925	30.1911	28.9624	28.7013	28.7302	29.689	29.9191	31.0225	30.6273	30.6099
191	24.2461	24.504	24.9154	24.7717	24.7782	24.7285	24.6215	19.1261	20.7691	25.0103	25.1711	24.797	24.6409	24.1629	24.7162	23.8428	23.8327	23.7397	23.9422	24.3288	24.2268	24.5699	24.9096	24.6388	24.6152	24.8879	24.5799	24.9675	24.5469	24.6827	24.0969	24.9292	26.0185	24.6852	24.6295	24.9793	24.4691	24.2411	24.8267	24.6115	24.1324	24.6594	24.8234	24.8559	24.669	24.5718	25.0584	24.7758	24.9005
192	25.3604	25.2514	25.5337	25.3016	25.242	25.2674	25.7053	19.8594	24.4995	25.3206	25.3409	25.2036	25.2104	25.2481	25.5574	25.0219	24.9095	25.4639	25.007	24.9852	25.5322	25.1559	25.4532	25.0599	26.0056	25.8421	26.0928	25.5087	25.5783	25.6786	25.5642	25.726	25.0136	21.3637	23.6433	19.8	25.5245	25.5279	25.4569	25.617	25.8771	24.2293	25.1623	24.7854	25.2309	25.0687	25.4184	25.1462	25.481
193	24.6184	24.705	24.7767	24.73	24.6998	23.3162	19.9932	20.7909	19.1497	26.0527	25.9992	25.7931	26.0434	25.1033	25.3685	19.9325	19.2469	20.0539	19.1828	25.0829	25.1823	24.873	25.2786	25.111	25.6937	25.9878	25.9213	25.6535	25.3312	24.9651	25.2308	25.1385	23.2977	20.8408	21.7743	21.9198	24.297	23.9	25.3291	24.4621	25.2531	23.5766	25.3574	25.3193	24.7076	24.6293	24.5938	24.6286	24.4575
194	30.7638	30.5752	28.8077	31.0443	31.5962	30.6543	27.433	25.7945	26.2002	31.5756	31.4999	31.6681	31.7431	32.2694	31.9047	28.5962	28.3933	29.0099	29.595	32.2996	31.1489	31.5839	31.1396	31.457	31.6132	30.5159	29.1234	30.1977	29.7839	31.3078	32.4942	30.2361	33.4048	29.5305	30.1881	29.6291	28.1575	27.4903	26.9703	26.7505	28.9908	32.3693	31.8535	31.4703	30.5069	31.4674	31.5812	31.6913	31.5737
195	24.2307	24.5833	24.9506	24.0902	25.0307	20.7453	22.7721	21.4859	20.8712	22.8952	23.1407	23.4191	23.0672	22.3843	22.8718	20.2956	21.0665	21.5125	20.6436	22.4387	24.6463	23.1417	23.493	23.5317	23.7039	23.4098	23.7779	23.2474	24.1073	23.214	23.3335	23.7332	22.3599	20.2079	20.6867	20.6582	23.941	24.1487	24.1743	23.647	23.6126	23.0233	23.088	21.2606	23.4532	24.0299	23.801	24.2105	24.3553
196	28.2626	27.737	28.2628	28.4848	28.6904	26.4255	27.1166	24.574	24.6298	28.707	28.6561	28.3981	28.3003	27.7971	27.2927	26.0475	25.53	25.3392	26.0256	26.4223	28.6954	28.5764	27.6386	27.3353	28.5854	28.7458	28.3237	28.4125	28.6604	28.4417	28.4334	28.9482	26.8478	20.7363	21.768	19.9306	28.3798	27.8825	28.2701	28.0762	28.1902	27.0988	27.008	26.9329	27.7901	27.9012	28.8008	28.2943	28.5163
197	29.929	30.5244	30.5218	30.1441	29.9335	29.1471	29.125	28.7672	28.9758	29.8595	29.8944	29.5547	29.5932	29.6477	29.0844	28.9271	29.1835	28.9457	28.7302	28.6909	30.0317	29.8001	29.8	29.4661	30.2231	30.0534	30.1716	30.3302	29.6383	29.46	29.6878	29.9776	28.0911	21.3324	27.1988	27.0535	30.9261	30.7026	30.4892	30.5788	30.4572	28.8809	28.6165	28.6178	29.8049	30.1637	30.4108	30.3349	30.2922
198	22.8783	23.2354	22.8745	22.8215	23.1626	22.4005	21.0628	21.797	20.5708	23.0368	23.1818	21.4199	23.0668	20.7718	22.9489	20.6976	20.4871	18.6576	20.2647	22.9667	23.2346	23.1643	22.9784	22.8858	23.0933	21.5982	23.2753	23.0611	23.7794	23.1452	21.8881	23.0088	22.5327	21.8239	21.6804	20.6192	23.2935	22.6868	22.7659	23.2747	21.7385	21.1102	23.1053	22.721	23.1886	23.0532	23.4039	22.8834	23.6099
199	24.1135	23.995	24.3835	24.2575	24.3205	24.3586	24.7507	23.5112	24.4607	24.0988	23.9431	23.8412	23.6883	23.9966	24.0511	23.8215	23.4822	23.5711	23.4873	23.9354	24.1159	24.0846	24.1801	23.816	23.6612	24.1385	23.9822	24.0272	23.9933	23.7759	23.6066	24.0537	22.9269	21.5456	23.8094	20.9368	24.3272	23.9094	24.044	24.1751	23.5626	23.8638	24.1551	24.7621	24.37	23.7264	24.6625	24.3873	24.3182
200	26.3534	26.4368	27.5444	26.0814	26.4934	25.0559	24.6342	22.2229	23.2667	25.1045	24.2326	24.8596	24.4519	25.1085	24.2348	23.4777	20.808	22.72	19.8388	24.0626	26.1602	26.2143	25.7524	25.5531	26.0871	26.1082	25.9367	26.2783	26.0952	26.0201	25.9875	26.5332	22.4503	20.7442	21.5187	20.5251	26.2252	26.1468	26.0642	26.1242	26.1902	24.2588	23.7671	24.1474	26.2373	26.3935	27.3056	26.5734	26.9505
201	24.2728	24.9574	24.6487	24.4018	24.1744	23.0002	21.5633	20.123	22.0774	23.7082	23.9008	23.1087	23.2807	22.1099	23.8868	23.4237	22.2771	22.6225	22.8126	20.6151	23.9387	23.338	24.1355	24.0336	22.6076	23.4706	23.6831	23.5634	24.3607	23.5861	24.0258	23.4891	21.5137	23.6112	23.8714	20.6598	24.1722	23.8796	24.0404	24.4536	23.7423	24.2832	23.9923	24.1011	24.6052	23.3298	24.6571	24.1276	23.9371
202	27.275	27.3877	27.5045	27.1241	27.1941	25.9672	26.3706	24.9291	24.7883	26.7813	26.8145	26.5551	26.6702	26.7193	26.5624	24.9961	25.1591	25.3295	25.2982	26.3265	27.3577	27.177	27.0717	26.9895	26.8961	26.6176	26.6738	26.502	26.6744	26.5891	26.6535	27.3282	25.6241	19.6414	21.8063	20.7446	26.4456	25.9423	26.5056	26.7457	26.6923	26.3498	26.4683	26.1838	27.6341	27.6786	27.7035	27.0128	27.5067
203	24.6166	24.2636	24.3359	24.3825	24.1385	21.3134	20.4056	18.9208	20.5515	24.7464	24.3717	24.1954	24.6031	23.8227	24.5627	20.418	19.2942	22.4616	22.3916	24.477	24.4671	24.5631	25.3054	23.0444	25.234	24.8637	25.3515	24.7105	24.8903	24.9123	24.7132	24.7514	25.2369	20.5078	20.5024	21.2201	24.3754	24.1677	24.7519	25.0002	24.96	22.2552	24.4359	24.8767	24.3468	24.1321	23.9	23.9365	24.2141
204	23.0502	23.4643	23.9566	23.2403	23.4287	22.7146	23.3838	23.0835	23.0207	23.392	23.3606	23.2288	23.5295	23.0845	22.9963	22.1911	22.3137	22.1984	22.2025	22.7205	23.5249	23.3762	23.5607	23.1564	23.539	23.6276	23.7431	23.5874	23.9883	23.1057	23.3204	23.7767	22.4656	21.2395	22.2418	22.1514	23.5805	23.2469	23.443	23.7627	23.7977	22.6331	21.4763	22.4852	23.014	23.4364	23.8535	23.5193	23.297
205	23.472	24.3213	22.0312	23.3217	23.5388	22.5631	20.1154	19.8954	21.6563	21.2716	20.8557	23.0752	23.5946	23.9647	21.4722	21.4625	22.3104	20.9733	21.4978	23.7011	23.6948	23.4501	20.7965	24.5411	24.0802	24.5475	23.0732	24.3296	24.4105	22.5114	23.394	23.6609	22.8776	22.0331	21.9301	20.5811	24.7026	24.5004	24.3868	24.4005	24.7152	23.8033	21.6258	21.4111	21.3953	24.4154	24.8102	24.2247	23.7567
206	29.1013	29.4466	29.2939	29.248	29.2707	25.6831	25.4313	25.156	24.893	28.1928	28.1317	27.971	27.8511	27.8894	27.4871	26.3481	26.0826	26.4353	26.6812	26.8838	28.9907	28.9317	28.5464	27.7523	28.5023	28.4693	28.6505	28.6412	28.1591	28.258	28.0256	28.643	26.6278	20.7417	23.59	21.4085	29.7392	29.6067	29.4807	29.6381	29.23	27.4964	26.6718	27.0163	28.2224	28.3132	29.2951	28.9394	29.3133
207	26.4954	26.3117	27.2151	26.6075	26.8089	22.1623	20.8081	23.6412	21.1756	26.5637	26.7507	26.616	26.6854	25.3593	26.3404	20.9159	22.6022	19.2776	21.5203	26.636	26.2605	26.3813	26.1144	25.9839	26.7829	27.0458	27.0259	26.7543	26.3041	25.9735	26.1053	26.3234	24.2779	22.4013	21.3325	22.1784	22.896	22.2164	23.6477	21.5071	21.7821	25.3038	26.9204	26.8527	24.6121	24.9519	23.1154	24.3378	24.3624
208	24.7815	25.2757	25.5855	25.1637	25.2652	25.7224	26.1513	23.9826	25.9212	25.1954	25.3416	25.179	25.2882	24.4228	24.3657	25.0896	25.7877	25.5142	25.0951	23.9305	25.0312	24.7443	25.0023	25.5258	24.8635	24.9134	24.7578	24.8622	24.1887	24.3775	24.4963	24.0691	24.8574	22.0604	19.3473	19.2149	24.5815	24.2188	25.0248	25.1355	25.0032	25.163	25.2889	24.716	24.8	25.0299	24.9991	23.8172	24.2575
209	26.8021	26.654	26.3821	26.6085	26.7223	22.3978	22.7823	20.2548	22.0473	26.966	27.0239	26.8997	27.0291	27.354	27.5583	18.6585	20.4354	21.8528	21.0935	28.2816	27.0632	27.7182	27.7192	27.596	26.39	27.0965	26.5463	26.4766	27.1795	27.1889	27.5995	27.2805	28.2541	20.122	21.8919	19.0195	24.8894	24.1987	24.0402	24.3385	26.3135	25.1514	27.2953	26.8653	26.263	26.1569	25.8066	25.7263	25.9907
210	25.5628	26.2109	25.9696	25.3723	25.4234	25.3627	23.8615	23.3332	20.8383	25.6286	25.7124	25.6538	25.7217	24.6666	25.6366	24.3695	25.1421	25.1463	25.3473	25.1372	25.5079	25.1155	25.6515	25.1948	25.2122	25.9232	25.8359	25.6574	26.0598	25.7567	25.2537	25.7769	24.1839	21.6421	22.2824	20.025	27.0633	26.6451	27.1922	27.2475	27.3639	24.2696	25.7272	25.6371	25.6445	25.6041	24.9534	25.3213	25.2008
211	24.5329	24.531	24.5617	24.4063	24.4287	24.4774	23.9632	20.6111	23.5052	24.3899	24.6916	24.4932	24.6436	23.5318	23.9668	22.8067	23.108	22.6487	19.6033	23.1309	24.7481	24.3986	24.217	24.0208	24.7694	24.4266	24.5246	24.3279	24.8001	24.5269	24.4916	24.4368	23.5917	20.3843	21.6362	19.9845	25.2808	25.172	25.161	25.3038	25.3175	23.4029	21.4746	21.2175	24.1052	24.888	24.4439	24.5814	24.7648
212	25.2259	25.8961	25.5337	25.3071	25.6301	20.3427	23.3753	21.5506	19.9363	25.6636	25.549	25.5001	25.5889	25.6313	26.051	22.912	20.2024	23.3765	21.5875	25.517	25.5483	25.6492	25.925	25.7603	25.3611	25.4918	25.7331	25.9058	25.5287	25.4134	25.399	25.7224	26.7975	21.298	20.3434	20.4343	25.8807	25.738	25.5856	25.9107	25.9027	25.6308	25.5452	26.1229	25.5775	25.4901	25.9889	25.7013	25.8734
213	26.0059	27.5228	26.7394	26.7272	27.106	25.2545	25.0974	20.8701	21.1205	26.1444	26.1223	26.2295	26.2151	21.432	26.7767	25.3985	25.4528	26.6022	26.562	26.5986	26.106	26.5046	26.5197	26.5473	25.4938	26.0858	25.8298	20.2555	26.0794	26.4454	26.2909	25.206	25.7149	25.4002	25.3958	25.4476	26.9053	27.0043	26.1134	26.0026	26.0712	26.1438	26.5438	26.6017	26.9392	26.5352	27.3536	26.8681	26.7534
214	25.5595	25.6471	26.089	25.4161	25.7179	23.443	20.9382	22.4452	20.6305	25.9817	26.2558	25.8806	25.8657	24.9023	25.2309	20.9641	20.796	20.5776	19.412	25.36	25.8912	25.5576	25.7153	25.3565	25.2926	25.8996	25.9986	25.5139	25.849	25.6717	25.2246	25.8818	24.3253	20.5655	20.2774	20.4649	24.9748	24.5627	24.9085	25.8458	25.7506	24.6454	25.5812	25.9512	24.9963	24.3711	24.8977	24.7059	25.0872
215	29.666	29.7313	29.7602	29.5396	29.5761	28.7782	28.7238	27.1197	27.7135	29.751	29.7892	29.6207	29.6168	29.5716	29.674	29.1953	28.954	29.2828	28.9682	30.1753	29.57	29.7423	30.1622	29.9848	29.0826	29.2235	29.0996	28.8313	29.1396	29.3948	29.3271	29.5593	29.191	21.2916	24.0256	23.9087	28.7781	28.4196	28.4295	28.6596	28.6263	28.9957	30.0484	29.9721	29.4463	29.1262	29.3373	29.0333	29.1637
216	24.8393	24.5057	24.9891	24.6222	24.4909	20.8955	22.0904	20.2318	20.1856	24.5627	24.4759	24.6164	24.6406	24.3872	24.1141	20.7986	21.0627	20.5356	20.4448	24.3936	24.3919	24.4812	24.4718	24.3042	24.8565	25.0464	24.7995	24.2391	24.7942	24.9074	24.395	24.8597	24.5267	21.5041	22.0959	20.92	22.8771	22.2488	23.1162	21.3961	23.9831	23.8862	24.9982	24.8872	23.8137	23.9391	24.0943	23.7776	24.0643
217	24.167	24.1576	24.3909	24.1085	24.2492	22.3066	21.1884	22.7452	20.0066	23.8263	23.9914	23.9093	23.7192	23.9103	23.6449	20.3427	21.2397	20.7669	19.6667	23.4778	24.3591	24.1133	24.2512	23.9761	24.3816	24.3234	23.4409	23.7574	23.8981	23.6893	24.0907	24.2115	23.466	20.6785	21.1776	21.639	22.8784	23.2274	23.8737	23.6051	23.1622	23.2638	23.4799	23.2836	24.0696	24.0841	25.0451	24.2139	24.783
218	24.5487	24.9288	24.1195	24.2451	24.7662	19.7706	21.3954	20.3803	21.4375	25.0733	24.8154	24.8988	24.9174	23.7501	24.6921	19.9035	19.3687	20.2853	19.2531	22.8435	24.4629	24.4175	24.6144	24.8737	24.0949	24.8072	24.8406	24.608	24.9825	24.3322	24.105	23.807	22.5133	20.2181	21.2569	20.302	22.4258	21.6777	23.767	23.3391	24.6096	24.2828	24.201	25.1824	23.4846	24.3401	23.976	22.6617	23.0139
219	22.4872	22.4281	21.878	22.0393	22.3063	22.0821	20.9935	23.3275	19.7003	23.1521	23.0088	22.9786	20.9457	23.0111	22.9099	20.4707	20.3171	20.0777	19.6635	22.0426	22.9602	22.9102	22.6199	22.6355	23.1813	23.433	23.8809	23.3126	23.5471	23.1379	22.8532	23.1739	23.1838	20.8512	21.6256	19.0719	23.392	23.437	23.7392	23.3537	23.655	21.773	22.9818	22.7329	22.8369	22.9152	23.4089	23.3632	23.2432
220	23.2667	23.5019	23.4253	23.4951	23.1522	24.2051	24.8473	22.3601	21.9782	23.4488	23.4486	22.9334	23.2467	22.6676	23.0526	24.1407	23.7169	23.5956	22.9946	23.1799	23.2451	23.5655	23.5377	23.8018	23.038	23.3806	23.1683	23.2585	23.6493	23.4779	22.8558	23.1522	21.9311	21.9877	20.3548	21.2619	23.5612	23.5953	23.5455	23.9074	21.4102	22.9444	20.2205	23.6134	23.8269	23.3677	22.8351	22.4867	22.7012
221	25.5601	26.0394	25.8792	25.5124	25.6138	23.7661	22.4576	20.3216	20.1584	26.249	26.2223	25.7821	25.8597	25.6885	25.7842	22.6686	22.24	23.321	22.9342	25.2765	26.1308	25.8081	25.7126	25.8031	26.2005	26.2837	26.5684	25.9768	26.1932	25.9663	25.9011	26.0442	25.476	19.8711	20.49	22.3288	25.38	25.3091	25.479	25.921	26.0609	25.4106	25.6569	25.5684	25.4076	25.4851	25.5169	25.4273	25.4753
222	25.807	24.7097	26.7695	26.1167	26.181	19.4132	19.4811	21.376	19.4334	26.4163	26.2673	26.0389	25.8382	24.8356	25.9375	18.6473	22.51	23.3209	23.1909	23.913	26.6326	26.3179	26.2011	24.6306	27.0315	27.436	27.5238	27.681	27.8339	26.7779	26.0902	27.4196	23.1436	20.6016	21.1559	21.6142	27.2731	27.2764	27.6857	27.4993	26.6915	24.8127	24.4942	25.2878	27.0694	26.9965	26.212	25.9184	26.0319
223	24.0022	23.0378	24.8597	23.8558	23.8444	21.0872	22.9857	19.8693	19.4347	23.0298	22.7106	23.7707	23.1341	20.884	23.1484	20.8719	20.6102	20.6578	20.3595	22.2699	25.2523	24.3575	23.5443	23.0996	24.0331	24.3628	25.2733	24.7819	24.4933	24.4187	21.6958	24.995	21.3606	21.4134	21.0457	20.6383	21.8468	23.1006	23.3457	23.4007	20.4829	21.0764	23.1287	22.2278	24.236	23.9187	23.5231	22.7085	23.5451
224	24.0853	24.4051	24.5007	24.2538	24.0876	25.1187	25.7046	24.8399	25.3305	24.2358	24.3334	23.7338	23.771	24.2938	24	25.2501	25.0825	25.0616	24.5507	24.2902	24.3515	24.2545	24.5366	24.5078	24.0385	24.2076	24.0198	23.847	24.6932	24.4463	24.2855	24.3213	23.7532	21.0949	22.1073	21.8816	24.7403	24.793	24.6868	25.1307	24.6845	24.1209	24.5809	25.0865	24.3277	23.3801	24.1423	23.7653	23.6206
225	25.3615	25.8386	25.8203	24.9859	25.2704	22.6921	23.1929	22.2821	23.089	23.4271	23.36	23.0041	23.3956	23.1745	23.0471	22.7802	22.531	21.87	22.2409	22.1492	23.4381	22.9761	23.2243	22.8116	25.3599	25.0528	25.4925	25.3659	25.4369	23.811	23.9616	24.1854	21.8793	20.1116	21.6884	20.1638	26.4756	26.5511	26.4089	26.3234	25.9866	22.753	23.1877	22.4743	23.5499	23.579	24.6709	24.6388	24.501
226	27.867	28.2498	28.0441	27.6999	27.7727	27.3931	27.2734	26.531	26.5873	27.711	27.6654	27.5668	27.5561	27.7952	27.8195	26.8614	26.4828	26.6891	26.6136	27.6241	27.8346	27.7518	27.9884	27.8625	27.8688	27.8717	27.8912	27.589	27.9894	27.838	27.7652	28.0283	27.0737	19.1661	24.792	24.685	28.1263	27.772	27.5833	28.0321	27.8035	27.6204	27.7967	27.8871	27.8383	27.7272	28.1224	27.6118	27.88
227	23.5736	23.9534	24.2559	23.5462	23.6595	21.5968	19.8786	21.4049	19.9128	24.0939	24.1193	23.9245	24.2226	23.9787	23.9823	21.3879	20.71	21.626	20.7379	24.0385	24.0872	24.2049	24.3838	24.2211	23.5368	24.1129	24.1089	24.0935	24.1791	24.097	24.0479	24.0341	21.6599	21.6544	21.8501	21.9631	24.0066	24.0652	23.3569	21.6952	24.5013	21.8191	23.7351	24.3415	21.5498	23.6572	24.3138	24.0097	23.8392
228	23.9652	22.6295	23.4816	24.9936	23.6748	27.5761	28.0003	28.3867	28.3908	25.7024	25.5378	24.71	25.9137	25.2996	23.9624	26.4186	25.9376	25.4866	25.0972	26.655	23.8408	24.2625	24.5447	24.6208	23.2763	22.3526	23.2547	23.1596	22.9569	23.2572	22.3423	22.3789	22.9672	24.6248	25.1121	26.7967	21.3995	22.8464	21.8983	22.8676	22.0783	24.2467	25.3723	23.7322	23.8286	23.6782	22.9252	23.943	22.2151
229	24.5735	24.24	24.5653	24.8821	24.7042	21.9001	22.1415	18.8562	20.0945	24.7055	24.994	24.8186	25.054	24.7184	24.8941	22.2739	22.0238	22.8414	23.1098	25.1233	24.5595	24.813	25.2526	25.0294	24.1651	24.3832	24.0383	23.6886	24.952	24.5641	24.4878	24.6649	22.3258	21.0492	21.9668	21.4167	22.8843	22.9998	22.9404	23.3914	23.6622	24.2566	24.6575	24.7633	24.3841	24.0863	23.8718	23.9194	24.0919
230	27.2321	27.8	27.5524	27.2152	26.991	25.2301	24.939	22.7602	21.6208	26.3915	26.5828	26.4997	26.0957	26.7549	26.632	21.9405	22.9271	22.8476	22.5444	27.0336	26.3515	26.6655	26.9348	26.87	27.3399	27.3593	27.8516	27.9472	27.3297	27.1074	26.2613	27.2571	27.0279	20.9255	24.847	19.4044	27.9653	27.5478	27.8619	28.0185	27.965	26.6063	27.2539	27.3298	26.693	26.178	25.1011	25.7594	25.4218
231	25.3955	25.5947	25.5794	25.1212	25.4326	21.7537	20.0906	22.4609	20.376	24.6295	24.4262	24.6129	24.5409	23.9548	24.8081	21.6573	20.7649	19.0414	19.9598	23.6057	25.0983	24.898	25.0906	24.5422	25.0142	25.0514	25.488	25.0567	24.5338	24.8094	24.8817	25.1484	21.8372	21.7766	21.9343	21.5787	24.7911	24.9446	24.8422	24.9015	24.5092	23.9568	24.1144	23.9661	24.9585	25.0446	25.7216	25.661	25.7186
232	25.7609	25.6166	25.9117	25.8482	25.6035	21.1134	22.6087	19.9677	21.0266	26.2979	25.8343	25.8495	25.8479	25.8406	25.8475	19.876	19.8773	20.3981	19.2754	25.8713	25.9668	25.9	25.9964	25.7498	26.0441	26.1608	26.2284	25.9723	25.9157	25.826	25.8912	26.1812	25.7778	22.1123	21.6768	21.195	25.9845	25.6098	25.8533	25.7339	25.7774	25.4307	25.9517	25.9628	25.765	25.4681	26.1491	25.8436	25.9672
233	22.4036	22.6158	22.4806	22.3541	22.2284	22.2587	20.2951	20.2258	20.7125	24.1928	24.1877	24.0718	23.9935	22.2281	22.4861	20.1246	20.8049	19.6953	20.1173	21.1436	23.3133	23.122	23.1643	20.6628	23.1233	23.3525	23.8034	22.9844	21.9864	23.1348	22.5621	23.1369	22.2399	21.2119	20.7428	19.9109	22.7597	21.1265	21.8271	22.6852	23.1554	21.8336	22.6693	21.5251	20.053	20.5913	22.7307	20.9711	22.3345
234	23.7937	23.4054	23.5881	24.0712	23.9849	24.129	23.4563	21.1613	19.6281	24.6862	24.8627	25.1835	24.9421	24.0376	24.5046	19.6257	23.6949	20.0284	19.784	24.4656	25.5291	24.6014	24.3641	24.0474	25.5798	25.563	25.646	25.6877	23.9085	24.1692	24.8418	24.5835	21.527	20.5307	22.7421	21.9399	25.6229	24.5581	25.9477	25.9724	25.1055	23.7206	23.4538	24.5769	24.5191	24.6474	23.8935	24.1876	24.4641
235	23.4966	23.8141	23.5591	23.2137	21.3895	23.4526	21.159	20.6598	21.6665	23.2474	23.251	21.3628	23.0349	24.0799	23.8942	20.3038	19.9733	20.6095	20.9032	23.563	23.6999	23.8178	23.5097	21.789	23.9771	24.3466	24.0748	24.0224	23.9341	24.1964	23.6885	24.1794	23.2818	20.6604	21.8386	20.6496	23.6054	22.4741	21.7351	23.9593	21.4768	23.2968	21.9958	22.3422	23.7227	23.4723	23.7584	23.5477	23.6704
236	24.9621	23.8245	23.85	23.8953	22.2456	26.0667	26.355	26.6539	26.3469	22.1987	22.9107	23.2842	24.0611	23.6865	23.8384	27.6707	27.1158	26.5047	26.7511	22.4704	21.531	21.5698	22.0413	22.4981	22.8243	21.6051	21.7905	22.4977	23.2995	22.9943	22.9161	22.2366	24.1966	23.9807	22.7601	24.6345	22.8205	21.7967	23.5783	22.665	22.9788	22.7936	22.6877	22.1542	26.2195	25.8259	25.0839	25.254	25.7678
237	27.7312	27.2189	26.8307	27.0896	25.9484	27.8332	28.4107	29.3554	29.0208	24.0339	24.8316	24.7075	25.6593	28.6084	27.9317	30.7173	30.2949	29.698	29.7081	25.9242	25.3948	23.0964	21.5964	23.5868	25.2498	21.8182	24.6905	21.8313	22.917	22.0696	22.2616	21.6624	25.7989	20.4978	23.2778	21.5153	29.0914	29.1253	29.3985	28.2115	28.8977	26.6239	27.2423	26.3729	29.6047	29.7683	29.9326	29.5903	29.3956
238	24.0585	24.4428	24.185	24.3496	24.0366	21.1828	20.0604	20.7512	19.8606	24.1354	24.4893	24.3228	24.5106	24.3996	25.5894	20.0486	19.6022	21.388	20.5925	24.7562	24.1561	24.1902	24.3615	24.4019	23.5525	23.5953	23.3287	23.6791	24.0734	24.1779	24.567	24.4725	24.5996	19.7911	20.8364	20.2328	22.4857	22.7723	23.1884	23.4599	23.935	24.637	24.2373	24.1822	23.4887	23.8253	24.0176	24.0036	24.9832
239	23.847	24.1499	24.2613	23.7705	24.0755	21.4847	23.1861	20.735	20.2634	24.5366	24.3806	24.1276	23.9838	23.8963	24.4826	20.0677	21.8786	20.0424	19.7851	24.1543	24.0729	23.927	24.8143	24.2403	23.6784	24.1659	24.3458	24.146	24.4625	23.8997	24.2534	24.3051	24.8597	21.0557	21.9431	20.7625	24.7086	24.3679	24.5857	24.7038	24.8036	23.0927	24.0946	24.4538	24.1489	24.1136	24.5183	24.4931	24.7743
240	28.384	28.6012	28.3719	28.3147	28.2281	27.2768	27.179	25.8964	25.739	28.8514	28.6248	28.4341	28.3842	28.168	28.0004	26.6122	26.8523	27.2656	27.2122	27.1902	28.2269	28.2575	27.9771	27.9027	28.2232	28.4005	28.4652	28.4622	28.1325	28.0727	27.9726	28.2632	27.1734	25.0464	24.421	23.5242	29.0125	28.8847	28.9218	28.9998	29.1017	28.8415	28.6023	28.5434	27.9807	28.2504	28.7486	28.4166	28.484
241	26.4965	26.0551	26.9454	26.4786	26.4091	24.004	21.914	20.295	21.3944	26.9068	26.7698	26.683	26.7943	26.6968	26.9687	23.6398	23.595	23.6476	24.0107	26.9395	26.6883	26.9874	27.162	27.173	27.1491	26.9903	26.8985	26.94	26.6824	26.7993	26.7723	26.6942	25.7177	20.7662	20.8827	21.2502	23.4487	23.5009	22.8027	23.3354	23.7675	26.0306	26.7275	26.7106	26.2359	25.8623	26.2232	26.2933	26.2044
242	26.3382	26.249	26.2969	26.3458	26.2294	20.0681	20.5716	20.3286	21.2888	26.361	26.3319	26.3076	26.1229	24.7758	24.6503	19.9386	22.3205	20.8443	20.4721	25.4666	26.3838	26.5274	25.5523	25.3588	26.2385	26.3987	26.0257	26.0882	26.4862	26.3446	25.8327	26.1801	26.2782	19.8442	22.0457	21.4797	25.4888	25.3821	25.427	25.7603	25.7929	24.6785	25.2875	25.1015	26.1076	25.8782	25.6175	25.8645	25.8618
243	24.5425	24.7352	25.2886	24.3022	24.8579	21.1449	20.4308	19.6544	20.1958	23.8308	24.357	23.7615	23.7002	23.6783	24.0304	19.2305	20.989	22.3682	21.5692	23.7587	25.2757	25.5313	25.8583	24.2516	23.7383	24.5905	23.8382	23.9191	24.0367	25.055	24.1752	24.7794	22.2952	20.8262	22.2733	20.2206	23.2792	23.7625	22.6857	23.2618	23.4576	24.0488	23.3846	23.5401	23.7742	23.378	23.9512	23.8547	24.0038
244	27.2216	27.0262	27.266	27.2108	27.3401	24.947	24.9758	19.989	22.5316	27.415	27.4155	27.5026	27.4768	26.7714	27.0684	25.959	25.3681	27.4003	25.6293	27.2508	27.4281	27.295	27.5063	27.3138	26.4969	26.9919	26.7816	26.555	26.8404	26.9204	26.4412	27.1105	26.2206	21.4858	20.1538	20.9043	25.0399	23.9265	24.6067	24.5786	25.4497	26.6638	27.2925	27.2925	26.2684	26.4524	25.6099	25.274	25.8433
245	27.3357	27.4536	27.3885	27.2359	27.2579	26.105	25.9383	21.3279	22.983	27.7199	27.6791	27.3993	27.5641	27.1929	27.1435	25.6409	25.7945	25.925	25.9776	26.9235	27.3471	27.3312	27.3598	27.5299	27.1175	27.2659	27.2819	27.0747	27.305	27.2616	27.3672	27.3406	26.9715	20.4396	24.7682	21.9486	26.8275	26.6886	26.8471	27.2332	27.5007	27.0334	27.2517	27.4758	26.6747	26.8913	26.7596	26.41	26.6584
246	27.8092	27.6341	27.4259	27.8442	27.7928	24.2994	24.2421	21.1268	20.5345	27.5115	27.6094	27.471	27.5731	27.8609	27.8445	25.2125	24.5882	25.6067	25.3648	27.7732	27.3244	27.4313	27.7375	27.5581	26.9002	27.3533	26.8882	26.7281	27.2759	27.6677	27.5239	27.3798	26.8064	21.6163	21.7791	21.2806	27.6063	27.0593	27.7021	27.5429	27.8238	27.3159	27.6666	27.573	27.163	27.0161	27.3482	27.2936	27.2608
247	24.407	24.4518	23.9602	23.5926	23.8368	24.3449	24.1644	20.2388	21.0022	23.5156	23.9125	23.6132	24.0025	23.2836	22.7838	23.264	22.7724	24.0559	23.6227	23.8531	24.9686	24.5784	25.0809	24.4449	24.8067	25.2572	25.1913	24.6337	25.316	24.4406	24.593	25.4458	21.0519	20.5987	19.8521	22.2046	25.4486	24.9964	24.3547	25.8685	26.1765	24.4194	24.9231	25.7533	24.1287	23.3287	23.8501	22.9991	23.3199
248	25.1201	25.3751	25.2341	24.8341	25.2909	24.1109	22.7174	20.7578	19.5256	25.267	25.3241	25.3443	25.2867	25.6136	25.4969	22.4165	22.1749	20.4631	23.2332	25.5954	25.4707	25.2194	25.6885	25.3499	24.7829	25.5646	25.3436	25.5292	25.7281	25.3691	25.1042	25.6555	26.0747	20.4101	21.6259	21.8263	26.057	25.9195	25.9383	25.8685	25.858	25.3631	25.6818	25.5672	25.4824	25.2159	25.1142	25.8346	25.5314
249	24.1043	24.6173	24.9441	24.0524	24.0352	21.3441	20.7937	21.2063	19.9055	24.4205	24.5491	24.0288	24.2016	24.5545	24.3215	18.6166	20.9041	20.1575	20.6393	24.1847	24.4132	24.4916	24.1993	24.4026	24.1619	24.5968	24.8962	25.0732	24.4262	24.4	24.4142	24.2838	22.9397	19.7628	22.3657	20.7434	22.0034	24.2339	24.557	24.9449	25.1259	22.2692	24.3827	24.0255	24.014	24.068	24.6938	24.3848	24.262
250	26.2835	25.8346	24.8439	25.8554	26.1639	20.3709	21.2953	20.1566	21.8236	25.365	25.7159	25.3375	25.3989	26.4448	27.2114	19.9319	20.6681	20.0441	21.0428	26.707	26.3435	26.1541	25.7194	25.7027	27.3982	27.2142	27.2401	27.0731	26.0055	26.292	26.4575	26.0245	25.6613	21.1654	20.1331	22.6809	22.6866	22.9089	21.7469	22.446	23.0172	24.2867	25.5745	26.2541	24.4019	25.0174	25.4293	26.0826	25.1444
251	24.231	24.1648	24.8415	24.221	24.1516	21.4655	24.3445	20.1404	24.3606	24.9573	24.8531	23.8726	24.8304	24.3531	24.2036	23.3939	22.9727	22.9958	22.7409	23.7224	23.0463	23.821	23.8035	20.8452	25.1577	25.0411	24.4833	25.075	24.4601	22.8878	24.3171	24.8747	22.3426	20.9619	21.0681	19.9465	23.6779	23.7908	24.1963	24.681	24.4105	24.4483	24.9434	24.812	24.8249	25.1953	25.7621	25.5873	25.6613
252	25.2953	25.4413	25.6839	25.1923	25.3935	24.0257	24.2105	20.4972	20.8009	25.8832	25.8341	25.6827	25.6553	25.0899	24.8444	23.4784	24.2259	24.3473	24.0655	24.92	25.2413	25.051	25.1094	25.2407	25.4112	25.3569	25.5768	25.5854	25.5113	25.5721	25.3205	25.4869	24.9731	21.1838	21.4828	21.0752	24.5422	24.9896	24.8132	24.7836	25.0167	25.2512	25.5719	25.8085	24.5249	24.8424	24.2864	24.3564	24.1528
253	22.3163	22.8459	22.7027	22.5918	22.818	21.826	21.3656	20.9796	20.6994	22.9827	22.82	22.9617	22.6176	23.2495	22.9551	20.6249	21.3064	21.8722	20.8382	22.3892	22.9923	22.972	23.2947	23.4561	23.5007	23.0264	23.7896	22.7173	23.8373	23.5511	23.2636	23.6012	21.6877	21.6119	22.3824	20.0802	23.171	22.9756	23.2616	23.3218	23.8043	23.3677	23.3914	23.7262	23.1477	22.9982	22.9336	22.5105	22.2028
254	27.1196	25.5718	26.4193	26.6464	26.8394	21.8329	21.9951	21.9911	21.8903	25.1938	25.6794	27.3709	26.7558	25.6023	25.6914	20.8006	20.7969	21.2881	19.9236	27.702	23.8611	27.1521	26.5568	25.7375	20.5479	21.8269	21.9522	20.6008	23.9189	24.852	26.4492	24.4413	25.6858	20.7647	20.5628	20.3061	19.6185	19.1359	18.3697	22.3111	21.3539	24.9529	29.0035	27.1728	21.1943	19.9509	21.2769	21.1892	20.4795
255	24.5424	25.4764	24.9865	24.4782	24.4529	22.8184	20.7264	20.6436	21.2042	24.3433	24.6337	24.6132	24.368	24.6267	24.0695	19.89	23.3659	21.8039	23.2826	24.5289	25.5638	24.9721	24.8125	24.6382	25.7472	25.7318	26.3197	25.2232	25.6554	25.3385	25.1851	25.3957	21.973	23.4625	22.1716	20.0907	26.3397	25.8803	25.452	26.5016	26.3408	20.4774	24.4634	25.32	25.0791	24.6012	25.2692	25.1084	25.3772
256	28.2563	28.2696	28.7677	27.8877	27.9058	21.7862	19.7103	20.7637	20.4944	28.0849	27.9813	27.705	27.7916	27.333	26.6822	24.796	25.2961	25.0759	25.3064	26.4829	28.6738	28.3339	27.7956	27.0005	27.4681	28.0097	27.9098	27.8048	27.0476	26.848	27.0091	27.5013	25.542	20.3722	21.1907	21.1463	27.4262	27.2832	27.3425	27.3422	27.2675	26.7946	25.6214	25.919	27.207	27.5113	27.9803	27.8204	27.8803
257	22.2922	22.3339	22.8282	22.404	22.4728	21.1607	19.6164	20.4139	19.7419	22.9473	22.8857	22.5817	22.5432	22.4868	22.7145	20.8609	20.2401	21.4206	20.127	22.4927	22.4765	22.5823	23.1658	22.6227	22.4003	22.6578	23.062	22.5683	23.3055	23.1325	22.5099	22.6405	21.8497	20.9374	21.2584	21.0389	22.6729	22.3434	22.569	23.2867	23.0339	22.6913	22.36	22.6295	22.2397	22.4732	22.7803	22.1439	22.5392
258	27.2395	26.8197	27.3036	27.2216	27.2309	20.8308	20.6904	23.3412	21.2848	26.13	26.0516	25.9313	26.0027	25.4154	25.7352	20.1757	20.7762	19.858	19.907	25.6195	27.073	26.899	26.5366	26.1611	26.9142	27.1629	27.1491	27.2056	26.6529	26.4961	26.467	27.0517	24.5694	22.2141	20.9396	20.3092	25.8394	26.1496	25.95	26.0076	26.06	24.9312	24.5496	24.8353	27.0938	27.4594	27.8096	27.3031	27.4998
259	27.5769	27.0403	27.606	27.5866	27.4558	19.9419	20.3753	20.6815	19.4991	27.4248	27.8434	27.4452	27.8344	26.4661	27.2757	19.2402	22.3205	21.0759	21.0365	26.8812	27.3512	27.4518	27.4728	27.0513	27.6391	27.5887	27.6512	27.7841	27.3107	27.1856	27.3057	27.0972	24.3028	21.752	22.3106	22.1689	21.7264	21.3365	22.7494	21.5559	22.1974	26.1538	28.0227	27.9387	24.895	25.3917	24.2099	24.8935	25.2296
260	22.2464	22.4886	22.1825	21.8961	21.9738	20.7684	19.9326	20.7437	22.0985	22.3113	22.6971	22.5925	22.7244	21.5125	23.1096	21.5479	21.1039	21.4693	21.2935	22.3717	22.8016	22.3632	21.8995	22.3511	22.3728	21.2758	23.2768	22.444	21.6579	23.1394	22.1613	21.5519	23.4427	22.0481	20.1847	21.2458	22.3409	23.2426	23.4775	23.3801	22.8987	22.0246	21.8534	21.7954	22.3793	22.2157	20.8755	21.813	22.3015
261	26.0288	26.297	25.6246	26.2052	25.9523	21.2933	21.9097	20.3461	22.2983	26.4708	26.7153	26.2595	26.4848	25.9041	25.5224	20.8264	20.6082	20.9372	22.6747	25.4976	26.3355	25.8057	25.3543	25.3811	25.6739	25.804	25.4184	25.3821	25.8474	25.7064	26.2829	26.2243	23.5275	20.3957	21.622	19.9796	20.9747	21.685	21.598	21.3849	22.8083	24.258	24.7815	24.7286	24.5234	24.9786	25.0923	25.0235	25.6264
262	29.6937	29.8216	29.6733	29.8365	29.6596	28.3737	25.1193	22.2402	22.1456	30.4849	30.4807	30.6085	30.7074	30.3961	30.245	28.4354	27.7793	28.6163	29.224	31.286	30.3654	30.4309	30.7123	30.7728	29.1245	29.5032	28.4167	29.1958	29.0911	29.8002	29.7533	29.531	30.5803	27.1746	27.7735	28.7705	26.9082	26.5849	26.0817	26.0674	27.2831	29.3094	29.82	29.1839	29.8546	29.2703	29.823	29.931	29.5828
263	31.7951	31.9563	31.8563	31.8388	31.9364	32.2353	32.8547	30.8014	31.6963	31.6917	31.698	31.7609	31.7818	31.9445	32.1188	32.3505	32.1268	32.1433	31.7243	32.4001	31.7436	31.7913	32.1622	32.0615	31.5837	31.6481	31.8924	31.5626	31.6883	31.9057	32.006	31.7877	32.4863	28.4298	29.4756	28.5179	31.9876	31.6941	31.7899	32.0362	32.0142	31.6549	32.0069	32.2387	31.576	31.3838	31.7281	31.3855	31.5863
264	24.7696	24.6559	24.9644	24.7005	24.8457	25.8119	26.0515	23.8077	24.8543	25.0597	24.9798	24.8322	24.8769	25.0438	25.0151	25.1081	24.9983	24.5901	24.6771	24.9136	25.4848	25.358	25.3692	24.7827	25.5181	25.7415	25.6593	25.3888	25.5136	25.0725	25.2968	25.4353	25.2124	20.0659	21.0948	20.2254	24.3279	24.477	24.6747	24.701	24.177	23.9557	24.4186	24.3857	25.6527	25.451	25.516	24.895	25.2535
265	24.0068	25.182	25.7757	24.473	25.269	22.8328	19.5515	19.1364	20.2333	23.9035	23.9851	24.009	23.4382	23.6963	23.6785	21.5384	20.2005	21.9519	21.9853	23.4429	23.6285	23.0856	25.1338	23.4083	23.4851	24.0402	23.5643	23.4768	23.5249	24.2373	21.8335	23.8259	21.628	20.8243	21.5009	20.4721	22.9028	21.449	24.9087	25.0052	24.8178	23.6801	24.891	23.4565	25.3937	24.1637	23.7276	25.0963	24.4007
266	21.5964	22.8355	23.437	21.4783	21.8867	22.4203	20.6599	22.4425	19.5695	21.9505	21.721	21.5898	22.2143	22.4179	22.321	20.6546	22.8339	23.1896	23.7469	21.4612	21.9881	21.9067	22.4465	21.6772	21.9506	21.7183	22.599	22.8579	22.6868	22.4706	21.2997	22.4637	21.7549	22.1469	22.4732	21.2352	21.956	21.5823	22.4313	21.718	22.6025	21.1859	20.9343	21.9213	22.4551	21.6145	22.2623	22.2808	22.2601
267	26.4021	26.6741	26.4802	25.9879	26.336	20.3947	19.8447	22.8929	20.6933	26.2519	25.6904	25.4828	26.229	24.7631	26.0447	20.115	21.9204	21.0426	22.4316	24.4434	26.9694	26.5203	26.1529	25.2774	27.0321	27.3113	27.3593	26.9354	26.3612	26.2276	26.3953	26.5443	21.632	21.364	20.5929	19.016	24.4806	25.6876	25.8904	24.8649	25.4972	23.3283	24.4608	24.6012	25.6782	26.2754	27.228	27.0289	27.0363
268	26.6134	25.1119	26.0429	26.5823	26.4835	21.9723	21.747	21.3474	20.9419	26.6508	27.0754	27.067	27.3291	27.868	28.2535	22.1143	21.7778	21.7115	21.1906	29.1213	26.1219	27.8391	27.5232	27.3718	22.3746	21.6035	22.3505	21.5926	24.1598	27.1862	28.505	26.5886	28.4754	21.2856	22.422	21.5937	23.6909	24.2574	20.5094	20.9409	25.3432	26.1095	28.2493	26.969	25.4557	23.0882	25.0271	24.0498	23.9167
269	25.5977	26.326	25.8364	25.2602	25.3939	26.1741	26.2256	26.1287	26.4028	25.8978	25.7221	25.6225	25.55	25.247	25.7219	26.2014	26.1724	26.117	26.0713	25.5047	25.4704	25.2931	25.7142	25.5151	25.1561	25.046	25.5483	25.3214	25.3071	25.4678	25.3553	25.2045	25.2207	21.6577	20.9037	23.8006	25.0873	25.1573	25.4585	25.2162	25.4135	25.8017	25.5829	25.8799	25.7483	25.746	25.5199	26.0218	25.741
270	24.2919	24.2177	24.4568	24.0778	24.1242	23.2607	20.0577	20.4011	20.4015	25.0114	24.8814	24.8908	24.7074	24.3811	24.5833	22.778	22.8598	23.3525	23.1303	24.3552	24.7533	24.4278	24.8475	24.7231	24.6837	24.1658	24.8775	24.396	24.8936	24.7117	24.4405	24.9453	23.9911	20.3166	21.365	20.5304	24.6633	24.2439	24.3727	24.6442	24.9295	24.1658	24.9433	24.9862	24.4754	24.6708	25.0637	24.446	24.7005
271	23.7899	24.1406	24.0574	24.0483	23.7407	21.6612	20.3393	20.8185	20.8108	23.9943	23.6316	23.547	23.6333	23.7027	24.3164	22.8584	22.9325	20.1419	22.697	24.0861	23.7745	23.9981	21.4561	22.7876	23.4243	23.5375	23.4459	23.0461	23.1022	23.2235	23.4904	21.7187	23.2897	20.9897	20.4233	20.4398	23.3744	23.0184	23.5281	23.9368	23.4116	23.7315	23.9941	24.2845	24.0679	23.8438	22.3892	23.9581	24.0034
272	24.3208	22.5786	23.7916	24.3123	24.0046	20.8185	19.8517	19.5207	22.4251	24.7073	24.8738	24.318	24.4922	22.9835	24.4079	19.4648	20.5777	19.2747	21.0302	24.9824	24.3066	24.7792	24.963	23.3005	24.9207	24.653	25.0546	25.1039	23.5228	24.3021	24.0293	23.3748	24.076	20.0856	20.5941	19.8866	22.7531	22.6057	21.6507	22.4454	22.8783	23.3789	24.6491	24.8122	22.4461	21.6963	21.9272	22.587	22.6455
273	28.422	27.954	27.1613	28.3879	28.5211	26.1067	21.6004	21.6224	22.3957	28.5575	28.6424	28.9573	29.1575	27.5861	26.8121	24.1884	23.2568	25.1065	24.9091	27.8939	27.5521	28.0807	27.6197	28.1146	27.8631	27.7738	26.7834	27.2876	26.8421	27.9584	28.2249	27.5524	27.9789	22.9738	24.5946	25.1997	23.5002	20.2093	21.1037	21.001	23.573	29.1385	28.5601	28.3732	27.2421	28.0048	28.4736	28.4679	27.7993
274	24.3502	24.715	25.1738	24.3421	24.4462	22.783	20.0997	22.3853	21.3209	25.7303	25.7194	25.3781	24.8818	24.7277	24.8314	19.5066	23.5744	23.8753	23.4601	21.4947	24.652	24.5642	24.5234	24.7325	25.4906	25.6748	25.4782	25.0202	24.8933	24.7804	24.8039	24.597	21.7633	20.3561	21.6916	21.0206	23.9314	23.5358	22.0663	23.5708	24.7582	21.5417	24.1912	24.7823	23.8479	24.1241	23.6035	20.8859	23.9619
275	26.0223	25.6722	26.7837	25.8791	25.9308	22.5001	20.051	20.9223	20.4968	26.7013	26.8703	26.7735	26.9749	25.9285	24.6375	21.5002	21.4704	21.4012	19.1422	24.326	26.1739	26.1691	26.2572	25.9926	26.6126	26.6773	27.0979	26.9234	26.5185	25.939	25.4275	26.0418	22.1599	19.3824	21.3541	20.5893	20.9333	21.1982	21.9238	23.0093	21.4825	25.0411	25.565	25.8205	23.6428	23.9457	24.0963	22.4418	22.5875
276	23.8819	22.1283	22.8821	23.5047	22.0469	27.4054	27.5183	30.7376	30.452	23.3881	23.4991	24.031	23.7622	23.666	26.2209	27.4286	27.4974	26.3922	25.6432	24.4665	22.356	22.8706	24.9627	24.163	23.9113	21.6764	21.135	22.7311	23.4473	24.2343	23.9817	23.6259	22.568	28.4565	28.4968	29.9133	22.6918	22.3822	24.0638	22.9393	23.1724	26.3644	25.2109	23.8047	24.2337	25.2473	25.5976	26.0283	25.4339
277	23.7673	24.2525	24.1524	23.6839	24.0288	23.4558	23.4786	19.5031	22.4542	24.3855	23.8804	24.3283	24.1705	24.5436	24.0012	22.8623	22.3021	22.4873	22.3563	24.0383	24.1655	23.6927	24.657	23.8123	24.1167	24.096	24.632	23.9078	24.5062	24.4783	23.7862	24.6394	24.186	21.373	21.898	20.9815	24.3295	23.6531	24.0136	24.3805	24.1199	24.0676	24.3457	24.5091	24.2836	23.8874	24.6261	24.1291	24.6147
278	24.7872	25.0059	25.0123	24.9762	24.7499	24.8738	20.7408	22.3412	20.5753	21.3116	22.2054	21.0163	21.7973	26.5501	26.4505	23.6225	23.4862	24.2579	23.9534	26.2322	25.5104	25.1645	26.2328	26.0334	26.2053	26.1183	26.6771	25.6885	25.8928	26.2833	25.1413	22.3691	22.1507	20.3478	21.0065	21.3369	25.3319	25.5346	26.2731	26.2393	26.316	20.6726	24.8135	21.8884	21.514	21.6085	25.1118	24.7869	24.8771
279	22.9385	22.9725	22.963	23.0219	21.6407	23.2119	23.6549	21.0081	19.5033	23.1694	23.1887	23.2291	22.9647	21.9566	22.8807	19.9088	22.6571	20.7336	19.8766	23.2421	23.2277	22.8465	23.3744	22.7647	22.6235	23.1574	23.3846	23.1021	22.7575	23.1995	22.1015	23.0608	23.1893	21.0044	20.4234	21.7931	22.92	22.7022	22.4296	23.0385	23.1423	22.6308	23.5503	23.7773	23.2011	21.6252	23.5336	23.2791	23.3867
280	28.1829	28.6508	28.7761	29.1047	28.8563	22.0956	22.9378	23.5849	23.379	27.6108	27.8174	27.2953	27.2731	27.2208	27.2089	20.9185	22.2291	21.1777	21.1679	26.299	27.8034	27.5017	27.3376	27.9158	28.035	26.7852	27.9243	28.1707	27.8783	27.4071	27.6942	27.5705	24.9088	23.6835	22.8343	19.283	26.856	26.9464	27.4569	26.7305	26.7822	28.8519	27.3779	27.5054	26.9673	27.2026	27.2905	27.3192	27.5042
281	25.537	25.7403	25.8487	25.451	25.4499	23.4791	20.9811	20.9357	20.5422	26.0098	25.7642	25.7192	25.7408	25.6054	25.5876	20.3043	25.2438	21.8763	21.9726	25.3657	25.8631	25.5765	25.6522	25.4617	25.6593	25.7016	25.7558	25.6231	25.6192	25.8503	25.8387	25.9086	23.9009	21.3112	25.0179	21.0869	25.0052	24.986	24.9243	25.33	25.3928	25.0095	25.4636	26.0163	25.5061	25.4788	25.5572	25.3654	25.4248
282	24.37	24.6356	24.5198	23.9914	24.0987	23.7717	24.0946	23.322	20.9313	24.5513	24.4553	24.1342	24.0663	24.4217	24.3053	23.6111	23.0126	23.0318	23.095	24.4663	23.9307	24.6027	24.7972	24.3426	20.5005	24.5742	23.4891	24.4204	24.4759	24.6104	23.9219	24.6462	24.1874	19.8305	20.086	20.3565	23.645	24.6118	24.7753	24.7919	24.5844	24.4063	24.3015	24.421	24.4325	24.0716	24.5518	24.5	24.5244
283	26.6678	25.5776	25.6109	26.8291	26.7115	25.5495	23.7508	23.3943	19.222	27.0809	27.0362	27.501	27.6495	26.8353	26.7474	24.6601	23.8439	24.1717	25.0423	27.854	26.1786	27.1208	27.1335	26.8721	26.579	26.5087	25.29	25.4874	26.0135	26.8176	27.258	26.6207	27.3798	21.3888	20.8193	24.7227	20.1334	21.5394	21.3408	22.5047	23.5518	27.7993	27.3798	27.0798	26.7093	26.9829	27.675	27.663	27.5855
284	23.7555	23.9664	23.4969	23.0197	23.1792	25.179	24.9748	23.5417	23.4472	23.6427	23.5244	23.2808	23.2076	23.8485	24.2031	23.4153	23.8683	23.5755	23.2788	23.8822	23.8018	23.9226	24.5046	23.4185	24.024	24.0235	24.4541	24.1516	23.8587	24.1223	23.8194	24.1675	21.8725	19.9266	21.3137	23.5651	24.8153	24.7818	24.6916	24.9692	24.7835	23.4964	23.6044	23.6377	23.3255	23.4569	23.9152	23.8087	23.7755
285	26.0566	25.8002	26.5391	26.0903	26.2077	23.3807	23.6548	20.7445	20.7115	26.2421	25.9103	25.8384	26.0625	24.51	24.826	22.4951	23.119	20.6094	22.5601	23.8285	26.0774	25.8662	25.0043	24.3527	26.2041	26.4195	26.4995	26.5724	26.5633	25.9667	26.1322	26.5945	24.0635	19.9555	21.0392	20.1599	26.2649	26.6579	26.5663	26.7268	26.4586	26.4734	24.5329	24.3564	26.3762	26.7343	27.4349	27.0377	27.0145
286	28.885	28.946	29.4891	28.8799	28.8545	25.749	25.8929	25.3539	25.6738	28.1368	28.06	28.0908	28.1129	27.6117	27.1356	26.57	26.7195	26.6061	26.5095	26.503	28.82	28.4686	28.2036	27.9732	28.8587	28.5649	28.9276	28.6995	28.1809	28.1838	28.3286	28.5987	25.0859	21.3687	21.6419	21.0802	28.2732	28.6566	28.9218	28.8539	29.0414	26.8491	26.1938	26.0641	27.9939	28.368	27.6855	28.364	28.2443
287	23.402	23.6433	24.2163	23.5324	23.7519	23.2581	23.4501	19.8604	20.705	23.7553	23.5144	23.8564	23.7954	24.0228	23.7672	20.5919	23.2898	22.7464	22.5928	23.2852	23.9291	24.287	23.8892	23.9289	23.7357	23.8453	24.0972	24.0772	24.0156	23.605	23.9053	23.938	23.8247	20.8277	22.7516	21.4456	23.3902	23.5008	23.6893	23.6874	23.7347	23.5672	23.276	23.3113	23.5688	23.9842	24.1684	23.3888	23.7667
288	24.6027	24.6135	25.0144	24.4538	24.5995	25.3353	25.4989	24.8254	24.3235	24.7618	24.5163	24.536	24.461	21.415	23.9162	23.9738	23.8278	23.834	23.4893	23.9303	24.5656	24.1415	24.3803	24.3319	24.3505	24.0689	24.283	24.7443	24.5356	24.28	23.9724	24.7556	22.5672	23.7298	21.3395	20.5271	24.9896	24.6455	24.8622	25.0275	24.9906	24.5065	24.4107	25.0559	25.0839	24.9194	25.2088	24.9461	24.864
289	25.5467	25.5869	25.7176	25.8291	25.7111	21.1381	21.3936	21.6201	21.8391	26.0565	25.9041	25.9305	25.8298	25.8224	25.71	22.2033	22.2152	20.5636	20.2537	25.5395	25.7486	25.5484	25.3325	25.3699	25.8747	25.8985	26.2162	25.9184	26.184	26.0438	25.9375	26.2468	21.9655	20.5074	20.9325	21.5445	25.6196	25.2242	25.278	25.7019	25.6466	25.19	25.3929	25.732	25.4979	25.679	26.3801	25.7148	25.6857
290	27.8745	27.6291	27.8918	27.1393	27.5753	25.1812	24.4394	23.4811	21.1655	27.8872	27.6559	27.2018	27.4018	27.8118	27.3428	23.567	23.7258	23.7639	24.0393	27.0259	27.7478	27.3549	27.4536	27.4485	27.5713	27.5864	27.5614	27.6348	27.3379	27.4479	27.5646	27.5337	26.5535	22.1	20.6281	21.1808	26.9898	26.7085	26.8294	27.1264	27.2129	26.9404	27.0481	27.5563	27.2771	27.3252	27.4754	27.4137	27.2613
291	24.1425	24.8852	25.0575	24.2539	24.875	24.6065	24.9407	24.5804	24.3444	24.0524	24.1333	23.8348	23.8611	24.4812	24.716	23.2905	23.5326	23.2701	22.8763	23.3565	24.658	24.5269	24.4382	24.066	24.4795	24.701	24.7035	24.495	24.6937	24.1968	24.7625	25.1939	22.1183	20.1937	21.1941	21.3683	25.3701	25.2741	25.0489	25.3717	24.7931	23.3647	23.3423	23.6699	24.6282	24.6081	26.2111	25.7925	26.0517
292	27.0779	27.4292	27.2436	27.0806	27.1703	25.3788	25.0336	24.1868	25.2533	27.3005	27.4145	27.4346	27.4966	26.5965	26.6276	24.2394	24.065	24.0908	24.3973	27.0076	27.3533	27.1715	27.2702	27.4407	26.9466	26.841	26.8771	26.8006	27.035	26.8359	26.366	26.4794	26.2059	21.2166	25.052	21.4625	26.5666	26.5633	26.7008	26.7272	26.5617	27.3309	27.1887	27.5245	26.7388	26.7854	26.727	26.8714	26.5506
293	25.3537	25.3912	25.8288	25.2913	25.4514	23.1668	21.1393	23.6558	23.3584	25.2989	25.2818	25.2387	25.3982	24.5213	24.8588	22.4043	24.5826	25.1734	24.3441	25.1666	25.745	25.2483	25.6427	25.2504	25.3822	25.6398	25.6017	26.0537	25.9926	25.6527	25.2889	26.096	25.9857	23.2984	20.1205	21.5036	26.4576	26.336	26.032	26.414	25.6408	24.7175	25.503	25.8738	25.8654	25.4564	26.0128	25.4568	25.8745
294	29.9676	29.9017	30.0963	29.8284	29.8716	26.2763	26.3171	25.8275	25.706	29.4769	29.4157	29.3129	29.3192	29.6131	29.0996	26.0888	25.9315	26.0208	25.9391	27.9592	29.647	29.6948	29.4947	29.1821	29.7797	29.7525	29.7016	29.5388	29.6422	29.4498	29.4066	29.4804	27.3667	21.3107	23.7347	21.1791	29.9289	29.8264	29.5591	29.7206	29.6808	28.1755	27.8744	27.9192	29.89	30.0632	30.4746	30.1935	30.1764
295	27.0395	27.0926	27.1062	27.0979	27.0202	25.3032	25.7115	25.6134	25.1398	26.5033	26.5402	26.4323	26.2658	26.5313	26.5431	24.8629	24.9938	25.3568	25.4076	26.6744	27.1612	27.1521	26.8574	26.4601	27.1211	26.7384	27.467	27.2041	26.9628	27.1345	26.8508	27.3834	25.4958	19.8138	23.954	22.5359	27.4152	27.2135	27.4709	27.4658	27.0382	26.1849	26.3285	26.6865	27.1811	26.9899	28.2865	28.0432	27.9193
296	27.6235	27.2459	27.5782	27.5495	27.4636	27.2402	26.921	25.7023	26.2226	27.1406	27.0119	27.0925	27.2191	26.0839	26.5534	26.2613	25.8046	25.8363	25.7782	27.0295	27.0447	27.3637	27.1958	27.1466	27.1604	26.7905	26.8342	26.9945	27.3974	27.3081	27.2623	27.5923	25.8597	23.8372	25.2533	24.1174	27.1101	27.05	26.6954	26.8275	26.904	26.5756	26.3853	26.346	27.7104	27.7689	28.0012	27.7585	27.8366
297	29.3823	28.828	29.1395	29.3131	29.2877	24.4663	25.0217	23.3485	20.639	29.694	29.8279	29.6162	29.7486	29.8403	29.9706	26.1943	25.915	26.2466	26.6506	30.4163	29.8535	29.918	30.1095	29.9725	29.4458	29.495	29.4211	29.4827	29.085	29.4453	29.4791	29.2072	29.2775	25.181	23.8234	22.6667	26.7491	27.4842	26.3337	26.4333	26.8395	29.5673	29.8366	29.8741	28.4288	28.158	28.1189	27.8685	27.9408
298	23.8632	23.8437	24.2508	24.0939	24.0615	23.5135	24.2992	20.7241	21.6781	23.8121	23.6749	23.3906	23.7527	23.8101	23.5737	23.4548	21.447	20.616	20.0884	23.37	24.4805	24.2307	23.7166	23.8288	24.2881	23.6377	23.7049	23.8886	24.0946	23.9994	24.1147	24.2942	21.0492	20.1232	20.2076	21.3495	23.9889	23.7428	23.6932	24.141	23.5991	23.8243	23.6755	23.7153	24.1299	24.151	24.5425	23.935	24.3765
299	23.2614	23.1501	23.4078	23.1778	22.776	23.0357	22.9786	22.2369	19.9544	23.2059	23.26	23.2237	23.0447	23.7991	23.3692	22.7	22.2397	21.9305	22.2913	23.3022	23.0563	23.2205	23.6559	23.1876	23.0322	22.9744	23.3578	23.1967	23.4435	23.304	23.2064	23.5938	23.6534	19.9557	19.7655	19.8534	22.9158	22.6806	23.927	23.9398	23.1435	22.7185	22.9215	23.5064	22.8649	22.5831	23.5598	22.6622	23.5366
300	25.9077	25.8882	26.1754	25.8927	25.6579	24.3874	23.6586	25.0098	19.5659	25.0604	25.1517	25.2327	25.1106	25.4833	25.3783	24.8197	25.0825	24.6639	24.8817	25.5161	25.8733	26.0409	26.0418	25.6789	25.9766	26.1021	25.956	25.6625	26.0331	26.0068	25.5157	26.0222	26.1008	22.3871	20.8346	22.9517	26.9936	27.0913	26.9596	26.8569	26.6653	25.6343	25.6735	25.7555	26.648	25.9218	25.2187	26.131	25.991
301	27.0123	27.1223	27.2421	26.7563	27.0233	25.591	23.6957	23.9211	24.3698	27.0167	27.2071	27.003	27.0077	26.1457	26.5912	24.5798	24.1556	21.5339	24.1426	26.0866	27.2547	26.8863	27.0985	26.9357	26.9895	27.9609	26.0241	26.5568	27.2491	26.1019	26.6909	26.7837	25.5886	20.8227	21.3426	19.3358	25.7859	26.66	26.171	26.5926	26.5222	26.995	26.6	26.5667	26.1366	27.2612	25.5958	26.6192	26.4132
302	28.6797	28.9998	29.0981	28.8714	29.0158	27.9902	28.001	25.9432	27.0551	28.8441	28.8769	28.7901	28.6892	28.5758	28.6245	27.3755	26.9516	26.993	27.2202	28.4111	28.8852	28.9061	29.3534	28.7272	28.8821	29.269	29.0795	29.0026	28.7895	28.6838	28.2197	28.696	28.1794	21.684	23.1908	22.9806	28.567	28.2594	28.3256	28.5379	28.427	28.4235	28.7463	28.7978	28.7745	28.5611	28.8055	28.6411	28.6665
303	26.5057	26.5884	26.8904	26.7383	26.5242	21.0776	20.8571	21.0776	20.366	26.8251	26.9041	26.7304	26.7261	26.3313	26.6503	22.305	23.345	21.3777	22.5271	27.0045	27.1611	27.1796	27.1685	26.9944	27.1437	26.9292	26.8312	26.9841	26.7282	26.6713	26.6232	26.7953	26.0894	22.1481	21.3494	19.654	22.7002	22.7825	20.4887	20.7052	23.0555	25.6684	26.8959	26.7187	25.9526	26.2091	25.8208	25.8379	26.029
304	23.9201	23.7267	24.0638	23.594	24.2799	20.5678	21.5605	19.6508	22.3154	24.564	24.3074	24.7074	24.7888	24.2847	25.0573	21.4813	21.1105	19.4936	18.721	25.6542	25.0278	24.9037	25.841	25.5843	23.9767	24.4613	24.7488	24.2814	24.4957	25.3716	25.1159	25.1176	24.5526	20.3748	21.5995	20.8705	22.2881	21.0453	21.0659	21.3732	21.5785	23.7846	24.2356	24.9354	23.4709	23.1324	24.0374	23.9827	24.6453
305	24.3209	25.5783	25.4842	25.4776	24.6185	26.962	26.7351	20.7412	20.5059	23.8038	23.635	23.9351	23.5045	24.5426	24.067	26.0768	26.2054	26.5445	26.3224	22.8859	24.1765	23.9402	23.7765	23.5975	23.6054	25.1793	24.5704	24.5387	23.9213	23.7851	23.7582	24.1888	22.7223	21.0539	20.525	20.275	26.178	26.2089	26.2479	25.9784	25.9912	21.8949	19.9788	21.6693	24.2068	23.7411	25.8751	25.4725	25.8795
306	26.5432	26.2148	26.1239	26.3582	26.3212	24.1205	24.0377	20.3547	20.5059	26.4416	26.5035	26.2905	26.1637	26.8005	26.791	20.0992	24.3913	23.044	22.8745	26.6626	26.5647	26.5422	26.6048	26.5623	26.5928	26.9259	26.7568	26.5951	26.5671	26.6308	26.7565	26.4118	26.8295	21.3864	21.3491	19.3448	26.3106	26.3077	26.4729	26.6067	26.9429	24.992	26.1914	26.5151	25.9566	26.2892	25.5195	25.9013	25.8683
307	24.3979	24.6402	24.6365	24.1786	23.8603	24.2633	24.8178	23.6983	24.9206	23.9957	24.1435	24.1187	24.0053	24.2124	24.5766	24.3277	24.5037	24.631	24.4282	24.1648	24.2245	24.2066	24.622	23.7127	24.5842	24.6828	24.6977	24.3851	24.269	24.4356	23.1763	24.6589	23.0443	22.1476	21.9062	21.2467	25.0209	24.951	24.7964	25.1805	25.0962	24.3225	24.2019	24.8364	24.5461	23.679	24.6581	24.6562	24.2334
308	26.1321	26.3528	26.2743	26.2101	26.3961	24.5414	23.9248	24.0323	20.348	25.5736	25.4787	25.5658	25.4488	25.5941	25.1127	24.3712	24.3505	24.3022	24.4891	25.0685	26.1729	26.2039	25.9088	26.1591	25.6988	25.6671	25.7188	25.6839	25.6599	25.7436	26.0223	25.7586	25.1716	21.0179	20.9375	19.9694	26.3102	26.5282	26.265	26.4514	26.6487	24.4571	24.9742	25.4938	25.7583	26.3722	25.8526	25.8316	25.9718
309	30.3514	29.9153	28.8008	30.295	30.6573	30.594	27.0242	22.7357	21.0234	30.5062	30.5534	31.0512	31.2283	31.7344	29.3824	28.0387	27.7612	28.7118	29.553	31.9242	30.2012	30.7771	30.5246	30.6762	31.2363	29.8382	27.8491	28.9351	29.3321	30.6423	32.051	30.1571	22.4305	27.6448	27.422	28.3552	21.8392	26.7402	26.2366	26.3898	28.1601	33.3266	21.1898	30.8393	30.5697	31.3313	31.0799	31.0788	21.0544
310	24.794	25.3369	25.1776	24.8571	24.9364	25.3588	25.7122	24.3173	24.1093	24.9162	24.8639	24.8535	25.01	24.3425	24.6626	25.0092	25.1178	24.922	24.9257	25.0555	24.9263	24.9186	25.0105	24.8767	24.39	24.7259	24.8544	24.5185	24.7262	24.8426	24.6708	24.9956	21.957	20.11	21.5308	21.3824	24.9405	24.73	25.0792	25.0766	24.8636	23.7196	24.7341	24.985	24.8267	24.6487	25.0859	24.9598	24.8953
311	27.7389	27.5191	27.7337	27.6063	27.6736	25.4469	25.2401	23.9934	23.5077	27.4525	27.4669	27.4496	27.4554	27.8531	28.1783	26.3391	25.6516	26.1131	26.196	28.4386	27.8696	27.9454	27.9652	27.847	27.6192	27.8547	27.636	27.4892	27.6167	27.6865	27.6633	27.767	27.2169	20.1299	23.2766	21.2587	27.3403	26.8867	26.7243	27.0624	27.149	27.2189	27.9233	27.8938	27.4493	27.1601	27.7969	27.5431	27.7696
312	24.3903	24.0057	24.0767	23.3832	23.9093	20.6722	21.0793	21.4305	21.2415	24.2303	23.8749	23.6092	23.8869	23.4795	23.2076	20.7146	23.5692	22.9234	21.3022	23.3195	23.7205	23.813	23.8698	24.0837	23.5692	23.863	24.5919	24.1899	24.0113	23.5182	24.9496	23.8804	22.3527	20.5751	21.1616	19.8775	24.957	24.9235	24.5244	24.3868	23.3727	22.929	22.2112	23.5135	23.4969	23.3707	22.4933	23.2679	22.8995
313	25.848	25.735	25.9312	25.8163	25.94	24.7538	24.9789	21.9323	20.5697	26.2608	26.2352	26.1376	26.0559	25.7348	25.816	24.5115	24.3391	24.4244	24.2802	25.6472	26.1458	26.0483	26.1736	25.9054	25.9686	25.9134	26.1795	25.934	26.2807	26.1563	25.8242	26.2125	25.6557	21.4102	22.0167	20.2778	25.1164	25.045	25.3332	25.4207	25.7971	25.3465	25.5672	25.9017	25.5057	25.7112	25.7262	25.5822	25.9848
314	25.4686	26.0518	25.9447	25.5979	25.6902	25.95	25.664	19.4726	24.3442	25.3318	25.3764	25.265	25.1024	25.2387	25.8612	24.691	24.7842	25.1228	24.5404	25.2656	25.3857	25.227	25.8463	25.6606	25.5492	25.8559	26.1492	25.7587	25.9326	25.6843	25.633	25.7544	25.4615	19.867	20.049	20.7522	26.8404	26.3033	26.1854	26.7378	26.4141	25.0612	25.1982	25.5982	25.4667	25.1733	25.8604	25.8012	25.6852
315	27.3762	26.9737	26.6891	27.0761	27.1416	21.7428	20.3188	19.6876	20.1462	27.3837	27.8874	27.8977	28.057	28.0977	28.2562	19.6843	21.2057	20.5868	20.568	28.9801	26.7976	27.812	28.212	27.9126	24.0308	25.127	24.2382	24.3265	26.7432	26.9401	27.4912	27.0279	28.339	20.2533	22.0498	20.976	25.0565	22.9862	22.3401	22.8077	25.9127	26.9799	28.3104	27.8551	26.05	25.2243	25.6825	25.8224	25.9266
316	25.689	25.6067	25.6043	25.4163	25.4775	23.7825	23.8882	20.5955	19.882	25.7466	25.4624	26.2231	25.2093	25.6012	25.9591	23.4238	23.8288	24.2229	23.702	25.7082	26.1139	25.7678	25.8739	25.4994	25.8988	26.1282	25.9949	25.9465	25.3812	25.6015	25.5012	25.9566	24.447	21.7648	22.1463	19.763	25.5126	25.5117	25.1822	25.5039	25.5369	24.5888	25.92	25.9994	26.0468	25.8044	26.1637	25.7936	25.8397
317	26.1584	26.5105	26.1096	25.6982	25.7693	23.7798	19.9388	19.5007	21.3278	25.8717	25.8709	25.7711	26.2174	23.9543	24.4687	24.1671	24.8341	25.4321	25.7925	26.0848	26.2205	25.8814	25.6887	26.0332	23.7943	22.6964	23.7372	23.5784	25.0334	25.7713	24.3633	25.132	24.4313	20.9937	21.5221	19.2494	22.1494	22.8628	22.5321	22.1169	24.2548	26.1205	25.424	24.7856	24.2696	25.4805	23.4957	24.0904	24.1134
318	23.8306	24.4697	24.4001	23.7183	23.7003	20.2621	19.5456	21.5614	20.5072	23.8506	22.4242	23.4535	24.0315	20.7089	23.3573	19.18	21.5565	20.9435	18.7295	23.9931	23.499	21.3956	21.759	20.5337	24.6028	25.0882	24.998	24.7331	24.082	24.0555	23.7786	24.1733	21.9493	20.8032	21.7649	21.2755	24.6146	24.1254	24.1987	24.2248	24.4264	21.1942	23.6549	24.0363	23.5341	23.5603	23.6127	23.4968	23.479
319	24.6326	25.096	24.8609	24.7467	24.7451	24.7615	24.4142	20.9615	23.9788	24.7404	24.5517	24.5802	24.4024	24.7767	24.5656	24.0395	23.7229	23.7978	23.671	24.7206	24.6787	24.548	24.941	24.8982	24.3122	24.5159	24.5725	24.528	24.7972	24.4707	24.454	25.0506	23.0788	23.6329	22.8724	23.5953	24.663	23.9609	24.5417	24.5865	24.6541	25.0871	24.6875	24.8667	24.232	24.4037	25.171	24.2662	24.608
320	29.4031	29.221	29.4512	29.5705	29.4447	26.1135	20.6839	20.4305	22.3554	29.5555	29.5584	29.1869	29.4519	29.3002	29.2565	20.4845	23.6901	24.524	25.0667	29.3975	29.3917	29.4833	29.6255	29.2573	29.3935	29.5372	29.2425	28.975	29.6569	30.0609	29.6947	29.7444	29.0788	20.1334	22.3759	20.2606	27.6017	27.3129	27.2025	27.5956	28.6952	28.8441	29.5724	29.5997	29.1432	29.214	29.2966	29.1499	29.0757
321	24.8736	24.8641	25.0705	24.807	24.9612	23.6811	23.9358	21.0444	23.594	24.2843	24.5275	24.1155	24.1769	24.78	23.8946	20.8481	23.1289	19.4609	19.9562	23.9405	25.5162	25.4789	25.0194	24.9627	25.0795	25.2955	25.3815	25.14	24.6062	24.8246	24.4049	25.066	21.8141	20.4591	20.0387	19.2317	24.5307	24.1003	24.3095	24.2931	25.0189	23.7574	23.2947	21.2704	23.9223	24.3221	24.5873	23.9192	24.4496
322	23.8328	23.769	23.718	23.6021	23.6297	23.8179	24.2869	18.6851	20.2305	23.2998	23.3317	23.1479	22.8178	22.5701	22.0426	23.1378	23.0114	22.7145	22.8751	23.544	24.2989	24.3692	22.153	23.7306	21.7895	23.9229	23.9979	23.5914	24.2654	22.1499	23.6089	23.0582	24.5504	20.5416	22.4957	20.3116	25.6226	25.5542	25.3765	25.6054	21.7482	21.0221	23.853	23.9819	21.7767	23.0675	23.1862	22.4165	23.4656
323	23.6583	23.8455	23.4858	23.7399	22.9329	24.5953	23.776	21.2503	21.5243	22.2727	22.5054	23.1228	23.3104	21.717	23.3158	24.2381	24.6546	24.3846	24.2467	22.4596	23.1168	21.9244	22.3965	22.9901	23.54	23.2598	24.0984	23.9497	23.3582	22.9802	22.6472	23.2805	22.1139	20.7788	21.838	21.1345	23.0644	24.6689	25.5115	24.2099	24.2185	21.7216	22.6488	22.3148	23.3932	22.8672	23.0203	22.0736	22.9131
324	24.0711	24.6074	24.1753	23.8695	24.1124	23.6919	23.5111	21.6824	20.7125	24.4909	24.2923	24.1316	24.276	24.0541	24.0742	23.527	23.0551	23.6038	23.2311	23.6452	24.1966	24.2932	24.3888	24.5702	23.4061	23.6523	24.0429	23.9074	23.7357	23.7182	23.4336	23.6651	22.2672	20.7662	21.1252	20.3585	24.0923	24.0854	23.6186	24.0497	23.6572	24.1489	23.7106	24.5967	21.8059	24.2241	24.1215	24.4228	23.1486
325	25.1466	24.5447	24.7548	24.7173	25.2278	24.7393	26.0268	20.1075	19.2184	27.3962	27.3183	27.2471	27.2728	26.6971	26.0827	25.0017	25.4411	24.6405	24.7021	25.5294	25.5604	25.635	26.797	25.8288	26.7717	26.5889	26.9307	27.43	26.1006	25.9222	25.8005	26.403	25.1003	20.9395	20.8003	21.4477	27.3436	27.9508	27.599	28.256	27.3414	26.2438	25.888	22.2883	27.657	27.9307	29.2809	27.3593	27.0058
326	23.6363	25.2207	24.6757	23.9443	24.043	24.2111	24.9667	25.1235	20.5505	24.2281	24.013	24.1483	24.1643	22.6714	24.5954	24.2342	24.2803	24.1785	24.0594	23.8776	24.4882	24.4836	24.3551	24.1164	24.2905	24.5299	25.0584	24.9104	24.352	24.8579	24.2492	24.6803	21.5132	21.22	24.1617	20.5577	25.1073	24.3874	24.2659	24.6667	24.4219	24.0552	24.2385	23.5837	24.6722	24.6824	25.6529	25.2695	25.238
327	24.2089	24.5424	23.8181	23.9583	23.9595	25.3913	25.737	24.3886	24.3555	24.5763	24.6613	24.6248	24.7701	24.9698	24.8265	24.9767	24.2818	24.1995	24.6545	25.1108	24.5824	24.7116	25.2487	24.4551	24.4995	25.341	25.0799	24.9801	24.7785	25.0071	23.3709	24.7738	24.6906	21.3185	21.9907	19.985	24.9457	24.318	24.5242	24.8215	24.4272	23.5904	25.0211	24.8721	25.44	24.5988	25.7945	25.4138	25.3111
328	26.9316	27.3405	27.1654	26.6491	26.6435	27.3371	27.484	23.8133	23.3994	26.8815	26.9165	26.7729	26.7688	26.3977	26.4183	26.3822	26.7757	26.8824	26.7409	26.6509	26.5809	26.546	26.772	26.4931	27.0883	27.4177	27.4961	27.2148	26.9543	27.0042	26.975	26.8099	26.5575	21.9491	20.7047	20.6346	27.6651	27.6649	27.5899	27.6919	28.1667	26.1903	26.6846	27.1361	26.8761	26.8614	27.0173	26.8697	26.8316
329	25.8437	25.6737	26.581	25.6488	26.0745	20.65	22.736	21.9024	21.1704	24.4181	24.9729	25.2235	25.2037	20.916	24.1657	20.6972	20.9397	20.3288	20.6671	24.5453	26.4993	26.1917	20.9463	24.1688	26.1115	25.9557	26.1705	26.4133	24.9108	25.164	24.5291	25.4474	21.2046	19.5564	21.7048	21.3124	23.4363	23.5386	23.1688	21.9968	23.3258	21.4285	23.4109	23.4555	25.3061	25.7687	25.3779	25.589	25.6509
330	27.8612	28.1649	27.8216	27.8154	27.8224	25.8152	25.841	25.1536	24.6187	26.9193	27.0901	26.9751	26.9942	27.3643	26.9031	24.8604	25.3982	25.5445	25.2048	27.1212	27.5189	27.135	26.9535	26.881	27.4257	27.2975	27.0101	27.2482	27.3067	27.4409	27.316	27.612	26.7393	22.3424	22.3428	19.8962	27.1779	27.3963	27.1557	27.3465	26.8943	26.1276	26.4499	26.2679	26.9977	26.9369	28.1269	27.6564	27.6842
331	31.8109	31.6222	31.6582	31.5828	31.422	29.3648	27.5826	24.4168	19.7129	31.4788	31.5178	31.8441	31.7555	30.327	30.2848	28.7803	29.7094	29.8025	30.2048	30.7568	31.5321	31.1583	30.8975	31.8192	30.0683	30.2091	29.8033	30.274	30.7432	31.0163	30.7006	30.4383	30.431	25.8479	20.2861	21.422	29.3877	29.232	29.5298	29.196	29.96	31.4516	31.0474	30.9671	29.4369	30.6564	30.2743	29.815	29.9644
332	23.9899	22.0547	24.7348	24.6005	24.389	21.007	20.4745	22.521	19.9977	24.487	24.1494	23.511	24.1282	23.4224	23.5377	22.7064	22.2094	22.84	22.4153	23.5988	24.489	23.4884	24.3697	23.555	23.3055	23.8664	24.2436	23.816	23.9805	23.3061	23.3318	24.393	21.8793	20.5443	22.3489	20.2533	23.4519	20.8217	23.2429	23.8268	23.3776	24.294	21.8067	21.2465	24.0793	23.5169	24.025	23.5987	23.7268
333	26.9935	27.3772	27.395	26.8254	26.8051	27.6202	27.7368	26.4104	26.6649	27.3393	27.2972	27.0532	27.0324	27.2247	27.1015	27.2327	27.1931	27.3795	27.4572	26.7196	26.9622	27.0118	27.1829	26.9455	27.208	27.3527	27.4778	27.2563	27.5941	27.2037	27.2672	27.5119	25.3622	21.6386	21.8494	21.9885	27.6026	27.7028	28.6587	28.4893	28.3145	26.2856	27.0014	27.0241	27.431	27.0317	27.0903	26.8908	26.7427
334	30.6683	30.7661	30.7758	31.075	30.952	29.4704	28.9133	26.1021	26.1058	30.8397	30.7355	30.7389	30.7383	30.244	30.1678	29.0442	29.8365	29.7598	29.9584	30.6528	30.644	30.8829	31.048	30.6236	29.9604	30.5184	29.742	30.0812	30.6949	30.8954	30.4204	30.7984	30.6354	20.6336	20.5531	20.8582	29.6259	29.7451	29.6174	29.6345	30.4787	30.6823	30.837	30.7818	30.2308	30.3149	30.0026	30.3545	30.281
335	24.1771	24.0833	24.264	24.0876	24.205	22.7293	20.9892	19.5429	23.5298	24.8771	24.3709	24.455	24.1848	24.706	24.4668	19.8466	21.7796	21.8831	20.6314	23.3631	23.9034	23.9042	24.3723	23.9324	26.3972	25.8259	26.6931	25.4896	25.768	24.8894	24.5454	24.8439	21.1027	21.2107	21.3116	20.7903	24.6698	24.2183	23.7077	26.1626	25.8622	22.8693	25.7078	26.6562	24.9475	25.7115	23.4257	21.6689	23.5074
336	26.4098	26.4337	26.4974	26.3628	26.2936	23.9299	21.5946	20.3011	20.6803	26.715	26.66	26.5422	26.493	26.319	26.439	19.9708	23.7313	24.1174	24.2348	26.22	26.424	26.5969	26.6711	26.3921	26.6157	26.5816	26.7138	26.2356	26.7035	26.9228	26.2631	26.8457	26.2325	21.0321	21.6953	22.0384	25.1689	24.917	25.5651	25.3847	25.6186	25.7231	26.5094	26.7171	26.1944	26.1108	26.2027	26.2447	26.0603
337	26.1528	26.4959	26.6721	26.3831	26.3739	25.8977	25.9681	23.008	19.7761	26.4646	26.5793	26.3709	26.2954	25.4525	25.7296	26.3309	26.4408	26.1576	26.1933	25.3797	26.6157	26.1222	26.2365	25.736	26.9673	27.5156	27.2719	27.0216	26.9183	26.7887	26.5135	26.8919	23.5717	21.4466	20.6618	21.3664	27.589	27.6925	27.4788	27.8846	27.6475	24.7596	25.9466	25.9773	27.1969	27.1082	26.883	26.3872	26.4209
338	29.5464	29.6046	29.7658	30.0258	29.9228	28.0893	27.5384	27.599	28.7949	29.7466	29.9373	29.5129	29.7314	27.9864	29.0563	27.8126	27.9594	28.2999	28.0797	29.0046	29.6437	29.6805	29.7592	30.038	29.0009	29.1706	28.9814	29.4919	29.2756	29.2314	28.7498	28.4037	28.9075	21.4645	22.1422	24.6502	28.4454	28.8757	28.9097	29.1992	29.085	29.6091	29.5003	29.3016	29.4225	29.7043	26.6256	28.1314	28.1125
339	24.3382	24.4673	24.5012	24.4314	24.5989	24.2936	25.0429	24.1684	24.76	24.4488	24.4485	24.2272	24.0304	24.7572	20.6865	21.1405	23.2437	23.1586	23.2538	24.2447	24.9798	24.3661	25.0272	20.7186	25.481	25.2116	25.4215	25.0991	25.1483	25.2689	22.3111	25.6632	24.1656	19.5151	22.4714	20.5481	24.529	24.0714	24.4247	24.7441	24.55	21.3603	21.2734	21.3469	21.3723	24.7904	25.4107	24.9351	25.4416
340	27.2238	27.2287	27.2783	26.9859	27.3718	22.927	23.6143	18.7031	21.4018	27.0946	27.1977	27.2328	27.3631	26.9127	27.3383	25.2377	24.071	26.406	24.6114	28.142	27.3123	27.5396	27.5745	27.473	25.4535	25.6319	25.9871	25.4667	26.5933	26.9465	27.4019	26.9747	26.8365	20.8411	20.8894	21.5814	23.4113	23.5986	22.6585	23.2526	23.8079	26.4539	27.4159	27.0161	25.5631	25.8665	25.7339	25.5204	25.4507
341	24.6405	24.0793	24.5878	24.7944	24.6012	21.1896	20.5081	19.4508	21.3774	25.047	24.9969	25.0055	25.0398	24.8973	24.7085	20.7984	20.7428	20.9564	22.0029	25.03	25.5961	25.0043	25.0092	24.63	24.6524	25.1717	24.77	24.3671	24.9651	25.0738	24.5943	25.3056	23.1786	20.5121	22.3927	21.4028	21.3301	22.707	21.0985	22.615	21.5573	24.6857	24.3424	25.0266	24.366	23.782	23.8475	22.097	22.5958
342	24.6931	24.6476	24.8092	24.4705	24.6108	21.4027	21.6276	20.9914	20.467	24.9603	24.8822	24.6021	24.6479	23.9081	24.0455	21.089	21.126	20.7121	20.0238	23.7811	24.9142	24.6944	24.7725	24.6506	24.939	24.6998	24.8444	24.9896	24.31	23.9646	24.0374	24.1847	22.4423	21.6801	19.9013	21.2353	23.2309	23.0318	23.5471	23.513	23.855	24.572	24.4514	24.4588	24.4124	24.4057	24.1617	23.9673	23.8077
343	24.3845	24.0752	24.0945	24.6391	24.7787	21.6026	20.225	22.0753	20.4609	24.576	24.6469	24.5957	24.8237	24.874	24.9464	18.822	19.7882	19.9687	19.9559	24.6782	24.5241	24.6103	24.6491	24.6004	24.2739	24.3111	24.4065	23.8412	24.4334	24.4146	24.4108	24.4035	24.6673	22.1307	21.6235	22.6756	21.5089	21.8137	22.8235	22.7283	22.9052	23.8472	24.701	24.2989	24.1786	23.8731	24.4002	24.3561	24.1908
344	24.2835	24.2182	24.5854	24.6169	24.6843	23.8929	21.1251	21.6936	20.6083	24.2015	24.1024	24.2886	24.1402	23.3709	23.6782	20.3325	20.4143	21.0808	19.0182	24.0842	24.6293	24.6391	24.58	24.102	24.6121	24.7199	23.8451	24.7933	24.8962	24.7378	24.8461	25.2425	22.1904	20.8019	22.3809	21.1417	23.9879	23.9143	24.4241	24.2802	24.2429	23.6752	23.4046	24.0516	24.9433	24.6396	24.895	25.3114	25.0177
345	23.9651	21.1555	21.8766	23.8145	23.9365	23.7045	20.6984	21.3505	20.6711	24.7103	20.3839	24.5916	22.6494	21.7736	24.1545	19.7872	19.4068	20.296	22.67	23.8066	25.7348	25.7366	24.6487	24.2768	24.6272	25.3446	25.3924	25.3559	23.9904	24.5747	21.5449	21.305	23.7309	20.0058	21.9759	23.1148	25.6237	25.5105	25.5539	25.856	25.8872	23.718	22.0224	22.671	25.1511	25.0143	21.7463	24.6073	20.8248
346	24.9474	25.1168	25.0087	25.0515	24.8976	24.9669	25.2337	20.532	20.5033	22.4264	24.3705	24.2379	24.5147	21.708	24.6583	24.5814	25.2759	24.7345	24.3015	24.9203	24.5713	24.746	24.5178	24.6242	24.5637	24.7423	24.934	24.8411	24.3154	24.51	24.494	24.8111	22.9165	21.2809	21.8304	21.1762	24.0644	24.9939	25.3725	24.8278	24.7727	24.0894	24.1363	24.3572	23.9771	24.4221	25.3692	24.856	24.1892
[truncated: 91 more columns]
